# Supplementary material for: Multiple metals influence distinct properties of the Arabidopsis circadian clock
Source: PLoS One. 2022 Apr 5;17(4):e0258374. doi: 10.1371/journal.pone.0258374 (PMC8982871; doi:10.1371/journal.pone.0258374)
Supplement: S1 Dataset — (ZIP) [file pone.0258374.s003.zip]

Archive with 6 entries (6 files):
- Supporting Information (Dataset)/Read_Me.pdf
- Supporting Information (Dataset)/Read_Me.tex
- Supporting Information (Dataset)/Results Table.xlsx
- Supporting Information (Dataset)/Table1.xlsx
- Supporting Information (Dataset)/Table2.xlsx
- Supporting Information (Dataset)/Table3.xlsx
