# Supplementary material for: Multiple metals influence distinct properties of the Arabidopsis circadian clock
Source: PLoS One. 2022 Apr 5;17(4):e0258374. doi: 10.1371/journal.pone.0258374 (PMC8982871; doi:10.1371/journal.pone.0258374)
Supplement: S1 Dataset — (ZIP) [file pone.0258374.s003.zip › Supporting Information (Dataset)/Read_Me.tex]

% Template for PLoS
% Version 3.5 March 2018
%
% % % % % % % % % % % % % % % % % % % % % %
%
% -- IMPORTANT NOTE
%
% This template contains comments intended
% to minimize problems and delays during our production
% process. Please follow the template instructions
% whenever possible.
%
% % % % % % % % % % % % % % % % % % % % % % %
%
% Once your paper is accepted for publication,
% PLEASE REMOVE ALL TRACKED CHANGES in this file
% and leave only the final text of your manuscript.
% PLOS recommends the use of latexdiff to track changes during review, as this will help to maintain a clean tex file.
% Visit https://www.ctan.org/pkg/latexdiff?lang=en for info or contact us at latex@plos.org.
%
%
% There are no restrictions on package use within the LaTeX files except that
% no packages listed in the template may be deleted.
%
% Please do not include colors or graphics in the text.
%
% The manuscript LaTeX source should be contained within a single file (do not use \input, \externaldocument, or similar commands).
%
% % % % % % % % % % % % % % % % % % % % % % %
%
% -- FIGURES AND TABLES
%
% Please include tables/figure captions directly after the paragraph where they are first cited in the text.
%
% DO NOT INCLUDE GRAPHICS IN YOUR MANUSCRIPT
% - Figures should be uploaded separately from your manuscript file.
% - Figures generated using LaTeX should be extracted and removed from the PDF before submission.
% - Figures containing multiple panels/subfigures must be combined into one image file before submission.
% For figure citations, please use "Fig" instead of "Figure".
% See http://journals.plos.org/plosone/s/figures for PLOS figure guidelines.
%
% Tables should be cell-based and may not contain:
% - spacing/line breaks within cells to alter layout or alignment
% - do not nest tabular environments (no tabular environments within tabular environments)
% - no graphics or colored text (cell background color/shading OK)
% See http://journals.plos.org/plosone/s/tables for table guidelines.
%
% For tables that exceed the width of the text column, use the adjustwidth environment as illustrated in the example table in text below.
%
% % % % % % % % % % % % % % % % % % % % % % % %
%
% -- EQUATIONS, MATH SYMBOLS, SUBSCRIPTS, AND SUPERSCRIPTS
%
% IMPORTANT
% Below are a few tips to help format your equations and other special characters according to our specifications. For more tips to help reduce the possibility of formatting errors during conversion, please see our LaTeX guidelines at http://journals.plos.org/plosone/s/latex
%
% For inline equations, please be sure to include all portions of an equation in the math environment.  For example, x$^2$ is incorrect; this should be formatted as $x^2$ (or $\mathrm{x}^2$ if the romanized font is desired).
%
% Do not include text that is not math in the math environment. For example, CO2 should be written as CO\textsubscript{2} instead of CO$_2$.
%
% Please add line breaks to long display equations when possible in order to fit size of the column.
%
% For inline equations, please do not include punctuation (commas, etc) within the math environment unless this is part of the equation.
%
% When adding superscript or subscripts outside of brackets/braces, please group using {}.  For example, change "[U(D,E,\gamma)]^2" to "{[U(D,E,\gamma)]}^2".
%
% Do not use \cal for caligraphic font.  Instead, use \mathcal{}
%
% % % % % % % % % % % % % % % % % % % % % % % %
%
% Please contact latex@plos.org with any questions.
%
% % % % % % % % % % % % % % % % % % % % % % % %

\documentclass[10pt,letterpaper]{article}
\usepackage[top=0.85in,left=2.75in,footskip=0.75in]{geometry}


% amsmath and amssymb packages, useful for mathematical formulas and symbols
\usepackage{amsmath,amssymb}

% Use adjustwidth environment to exceed column width (see example table in text)
\usepackage{changepage}

% Use Unicode characters when possible
\usepackage[utf8x]{inputenc}

% textcomp package and marvosym package for additional characters
\usepackage{textcomp,marvosym}

% cite package, to clean up citations in the main text. Do not remove.
\usepackage{cite}

% Use nameref to cite supporting information files (see Supporting Information section for more info)
\usepackage{nameref,hyperref}

% line numbers
\usepackage[right]{lineno}

% ligatures disabled
\usepackage{microtype}
\DisableLigatures[f]{encoding = *, family = * }

% color can be used to apply background shading to table cells only
\usepackage[table]{xcolor}

% array package and thick rules for tables
\usepackage{array}

%jess packages
%\usepackage{tabu}
\usepackage{gensymb}
%\usepackage[utf8]{inputenc}
%\usepackage{fourier}
\usepackage{array}
\usepackage{makecell}
\usepackage{verbatim}

\makeatletter
\newcommand{\thickhline}{%
    \noalign {\ifnum 0=`}\fi \hrule height 1pt
    \futurelet \reserved@a \@xhline
}
\newcolumntype{"}{@{\hskip\tabcolsep\vrule width 1pt\hskip\tabcolsep}}
\makeatother


% create "+" rule type for thick vertical lines
\newcolumntype{+}{!{\vrule width 2pt}}

% create \thickcline for thick horizontal lines of variable length
%\newlength\savedwidth
%\newcommand\thickcline[1]{%
%  \noalign{\global\savedwidth\arrayrulewidth\global\arrayrulewidth 2pt}%
%  \cline{#1}%
%  \noalign{\vskip\arrayrulewidth}%
%  \noalign{\global\arrayrulewidth\savedwidth}%
%}

% \thickhline command for thick horizontal lines that span the table
%\newcommand\thickhline{\noalign{\global\savedwidth\arrayrulewidth\global\arrayrulewidth 2pt}%
%\hline
%\noalign{\global\arrayrulewidth\savedwidth}}


% Remove comment for double spacing
%\usepackage{setspace}
%\doublespacing

% Text layout
\raggedright
\setlength{\parindent}{0.5cm}
\textwidth 5.25in
\textheight 8.75in

% Bold the 'Figure #' in the caption and separate it from the title/caption with a period
% Captions will be left justified
\usepackage[aboveskip=1pt,labelfont=bf,labelsep=period,justification=raggedright,singlelinecheck=off]{caption}
\renewcommand{\figurename}{Fig}

% Use the PLoS provided BiBTeX style
\bibliographystyle{plos2015}

% Remove brackets from numbering in List of References
\makeatletter
\renewcommand{\@biblabel}[1]{\quad#1.}
\makeatother


% Header and Footer with logo
\usepackage{lastpage,fancyhdr,graphicx}
\usepackage{epstopdf}
%\pagestyle{myheadings}
\pagestyle{fancy}
\fancyhf{}
%\setlength{\headheight}{27.023pt}
%\lhead{\includegraphics[width=2.0in]{PLOS-submission.eps}}
\rfoot{\thepage/\pageref{LastPage}}
\renewcommand{\headrulewidth}{0pt}
\renewcommand{\footrule}{\hrule height 2pt \vspace{2mm}}
\fancyheadoffset[L]{2.25in}
\fancyfootoffset[L]{2.25in}
\lfoot{\today}

%% Include all macros below

\renewcommand\theadalign{bc}
\renewcommand\theadfont{\bfseries}
\renewcommand\theadgape{\Gape[4pt]}
\renewcommand\cellgape{\Gape[4pt]}

\def\E{{\mathbb E}}
\def\P{{\mathbb P}}
\def\Q{{\mathbb Q}}
\def\R{{\mathbb R}}
\def\Z{{\mathbb Z}}

\def\S1{{\mathscr S}}
\def\M1{{\mathscr M}}
\def\I{{\mathscr I}}


\def\ep{\varepsilon}
\def\ph{\varphi}
\def\la{\lambda}
\def\av{{\arrowvert}}
\def\Av{{\Arrowvert}}
\def\cond{{\Big{|}}}

\newcommand{\beginsupplement}{%
        \setcounter{table}{0}
        \renewcommand{\thetable}{S\arabic{table}}%
        \setcounter{figure}{0}
        \renewcommand{\thefigure}{S\arabic{figure}}%
     }

\newcommand{\var}{\operatorname{Var}}
\newcommand{\cov}{\operatorname{Cov}}
\newcommand{\dwt}{\operatorname{DWT}}
\newcommand{\sinc}{\operatorname{sinc}}
\newcommand{\argmin}{\operatorname{argmin}}
\newcommand{\Exp}{\operatorname{Exp}}
\newcommand{\ci}{\mathrm{i}\,}

\def\beq{\begin{equation}}
\def\eeq{\end{equation}}
\def\beqa{\begin{eqnarray}}
\def\eeqa{\end{eqnarray}}
\def\beqann{\begin{eqnarray*}}
\def\eeqann{\end{eqnarray*}}
\def\bcb{\begin{changebar}}
\def\ecb{\end{changebar}}
\def\nvsk{$\operatorname{NvSK}$}

% Don't renew exp, it is already taken!
%\renewcommand{\exp}{\mathrm{e}}
\newcommand{\rbox}[1]{\fcolorbox{red}{white}{#1}}
\newcommand{\gbox}[1]{\fcolorbox{green}{white}{#1}}

\newcommand{\jess}[1]{\textcolor{purple}{[#1]}} % jess's comments colour
\newcommand{\jessch}[1]{\textcolor{purple}{#1}} % jess's changes
\newcommand{\marina}[1]{\textcolor{orange}{[#1]}} % marina's comments colour
\newcommand{\marinach}[1]{\textcolor{orange}{#1}} % marina's changes
\newcommand{\jon}[1]{\textcolor{blue}{[#1]}} % Jon's comments colour

%% END MACROS SECTION


\begin{document}
\vspace*{0.2in}

% Title must be 250 characters or less.
\begin{flushleft}
{\Large
\textbf\newline{Handbook: Primary Data Files
} % Please use "sentence case" for title and headings (capitalize only the first word in a title (or heading), the first word in a subtitle (or subheading), and any proper nouns).
}
\newline
% Insert author names, affiliations and corresponding author email (do not include titles, positions, or degrees).
\\
Jessica K. Hargreaves\textsuperscript{1*\Yinyang},
Rachael J. Oakenfull\textsuperscript{2\Yinyang},
Amanda M. Davis\textsuperscript{2},
Freya Pullen\textsuperscript{2},
Marina I. Knight\textsuperscript{1},
Jon W. Pitchford\textsuperscript{1,2},
Seth J. Davis\textsuperscript{2*,3}
%Name7 Surname\textsuperscript{1,2,3*},
%with the Lorem Ipsum Consortium\textsuperscript{\textpilcrow}
\\
\bigskip
\textbf{1} Department of Mathematics, University of York, York, UK
\\
\textbf{2} Department of Biology, University of York, York, UK
\\
\textbf{3} State Key Laboratory of Crop Stress Biology, School of Life Sciences, Henan University, 475004 Kaifeng, China
\\

%\textbf{3} Departments of Mathematics and Biology, University of York, York, UK
%\\
\bigskip

% Insert additional author notes using the symbols described below. Insert symbol callouts after author names as necessary.
%
% Remove or comment out the author notes below if they aren't used.
%
% Primary Equal Contribution Note
%\Yinyang These authors contributed equally to this work.

% Additional Equal Contribution Note
% Also use this double-dagger symbol for special authorship notes, such as senior authorship.
%\ddag These authors also contributed equally to this work.

% Current address notes
%\textcurrency Current Address: Dept/Program/Center, Institution Name, City, State, Country % change symbol to "\textcurrency a" if more than one current address note
% \textcurrency b Insert second current address
% \textcurrency c Insert third current address

% Deceased author note
%\dag Deceased

% Group/Consortium Author Note
%\textpilcrow Membership list can be found in the Acknowledgments section.

% Use the asterisk to denote corresponding authorship and provide email address in note below.
* \, = corresponding authors: jessica.hargreaves@york.ac.uk (correspondance for mathematics); seth.davis@york.ac.uk (correspondance for circadian measurements).


\Yinyang \, = joint first authors

\end{flushleft}

\section{Overview}
This document provides a guide to the primary data files that contain the data originally analysed in the manuscript, ``\textbf{Multiple metals influence distinct properties of the Arabidopsis circadian clock}'' (orignally published in PLOS ONE in 2022).  The authors of this manuscript are as listed above.

\section{A guide to this dataset}
This document provides a guide to this dataset. This dataset consists of four files:
\begin{itemize}
\item Results Table
\item Table 1
\item Table 2
\item Table 3.
\end{itemize}

\subsection{Results Table}
This file collates the results contained in Tables 1, 2 and 3 in the original manuscript.

\subsection{Table 1, Table 2 and Table 3}
Each of these files follow the same general format and correspond to the equivalently named table in the original manuscript. The results contained in the corresponding table in the original manuscript are displayed on the first tab (along with some additional details). 

Column A (``Label'') corresponds to a tab within the spreadsheet. In this tab, the raw (TOPCount) time series data for each plant can be found. The time series for each plant is displayed in columns and each row corresponds to one time point (the ZT Time is reported in column C). We report the (primary) time series data for both the chemical treatment group and the corresponding control group (containing growth medium only)-- delineated by the ``Label''  in row 7.

\subsection{Further details}
For further details (including the experimental procedures that gave rise to this dataset), please see the original manuscript.

%%%%%%%%%%%%%%%%%%%%%%%%%%%%%%%%%%%%%%%%%%%%%%


\end{document}
