# Supplementary material for: Multiple metals influence distinct properties of the Arabidopsis circadian clock
Source: PLoS One. 2022 Apr 5;17(4):e0258374. doi: 10.1371/journal.pone.0258374 (PMC8982871; doi:10.1371/journal.pone.0258374)
Supplement: S1 Dataset — (ZIP) [file pone.0258374.s003.zip › Supporting Information (Dataset)/Results Table.xlsx]

## Sheet: Results
AN	Element Under Investigation	Salt	Concentration Used	Number of Plants in Experiment	Number of Plants Analysed by BRASS	Period Estimate (+/- SE)	Period SD	Period Difference	p-value: t-test (vs control)	RAE (+/- SEM)	RAE SD	Number of Rejections: FT (FDR)	Percentage of Rejections: FT (FDR)
3	Lithium (Li)	LiCl2	20mM	24	19	31.79 (+/-0.67)	2.91	4.54	0.0355552	0.19 (+/- 0.03)	0.11	280	31.25
3	Lithium (Li)	Li2SO4	15mM	24	7	33.56 (+/-0.46)	1.21	6.76	0.176405	0.43 (+/-0.14)	0.38	455	50.7812
5	Boron (B)	Na2B4O7	3mM	24	24	25.80 (+/-0.15)	0.74	-1.68458	1.318e-07	0.10 (+/-0.01)	0.03	34	3.79464
9	Fluorine (F)	NaF	26mM	24	3	29.33 (+/- 0.93)	1.62	3.27375	0.238232	0.56 (+/-0.18)	0.31	501	55.9152
9	Fluorine (F)	NaF	13mM	24	22	28.45 (+/- 0.18)	0.82	0.385613	0.290517	0.18 (+/- 0.02)	0.09	15	1.67411
11	Sodium (Na)	NaCl	2mM	24	24	27.13(+/- 0.14)	0.66	-0.21	0.0627226	0.17 (+/-0.01)	0.06	1	0.111607
11	Sodium (Na)	NaBr	100mM	24	23	28.26 (+/-0.27)	1.28	1.33	0.00330687	0.16 (+/-0.01)	0.06	114	12.7232
11	Sodium (Na)	NaI	100mM	24	19	27.67 (+/-0.45)	1.94	0.316711	0.559233	0.34 (+/-0.02)	0.09	545	60.8259
12	Magnesium (Mg)	MgCl2	5mM	24	23	26.58 (+/- 0.21)	1.78	0.01	0.82	0.16 (+/-0.02)	0.1	38	4.24107
12	Magnesium (Mg)	C4H6O4Mg	5mM	24	24	29.05 (+/-0.14)	0.54	2	6.09451e-12	0.11 (+/-0.01)	0.06	512	57.1429
12	Magnesium (Mg)	Mg(NO3)2	5mM	24	24	26.93 (+/-0.19)	0.81	0.0489746	0.34794	0.16 (+/-0.03)	0.15	2	0.223214
13	Aluminium (Al)	AlCl3	300µM	24	21	26.84 (+/-0.25)	0.89	-0.453333	0.179238	0.19 (+/-0.02)	0.11	6	0.669643
14	Silicon (Si)	Na2SiO3	25mM	24	24	27.84 (+/-0.32)	1.11	0.561667	0.244752	0.23 (+/-0.01)	0.07	7	0.78125
19	Potassium (K)	KCl	100mM	24	24	28.20 (+/-0.2)	0.81	1.5475	1.56066e-07	0.17 (+/-0.01)	0.04	146	16.2946
19	Potassium (K)	KBr	100mM	24	23	27.96 (+/-0.21)	0.95	1.6	5.96666e-07	0.20 (+/-0.01)	0.07	95	10.6027
19	Potassium (K)	KI	100mM	24	23	25.91 (+/-0.19)	0.9	-1.42098	3.32095e-06	0.22 (+/-0.02)	0.08	252	28.125
20	Calcium (Ca)	CaCl2	50mM	24	23	29.58 (+/-0.4)	1.49	1.77046	0.000520413	0.31 (+/-0.01)	0.07	9	1.00446
20	Calcium (Ca)	Ca(NO3)2	1mM	24	24	26.96 (+/-0.17)	0.65	0.08	0.334721	0.13 (+/-0.02)	0.08	2	0.223214
21	Scandium (Sc)	Sc(SO3CF3)3	100µM	24	24	27.24 (+/-0.39)	1.93	0.197083	0.689772	0.25 (+/-0.02)	0.11	1	0.111607
21	Scandium (Sc)	ScF3	300µM	24	24	25.92 (+/-0.24)	0.89	-0.58096	0.0576132	0.18 (+/-0.03)	0.12	1	0.260417
23	Vanadium (V)	H3NO3V	25µM	36	35*	28.99 (+/-0.48)	2.82	-0.412571	0.590782	0.25 (+/-0.01)	0.07	4	1.04167
24	Chromium (Cr)	KCr(SO4)2	7mM	24		34.04	NA (Only one plant analysed by brass)					594	66.2946
24	Chromium (Cr)	KCr(SO4)2	3.5mM	24	5	25.89 (+/-0.93)	2.09	-1.18033	0.441146	0.60 (+/- 0.07)	0.15	544	60.7143
25	Manganese (Mn)	MnCl2	1mM	24	24	27.79 (+/-0.20)	0.73	0.869167	0.00908145	0.15 (+/-0.015)	0.07	19	2.12054
25	Manganese (Mn)	MnSO4	200µM	24	23	26.81 (+/-0.12)	0.64	0.482917	0.087221	0.13 (+/- 0.02)	0.08	1	0.111607
26	Iron (Fe)	FeCl3	300µM	72	72*	26.36 (+/-0.15)	1.3	-1.26625	0.000147732	0.16 (+/-0.01)	0.11	16	1.78571
27	Cobalt (Co)	CoCl2	250µM	36	36*	29.50 (+/-0.19)	1.16	1.70273	6.17706e-06	0.25 (+/-0.02)	0.11	133	34.6354
27	Cobalt (Co)	CoSO4	250µM	36	35*	29.76 (+/-0.23)	1.35	1.8196	2.65768e-06	0.23 (+/-0.01)	0.09	158	41.1458
28	Nickel (Ni)	NiCl2	10mM	24	4	29.31 (+/-1.17)	2.33	0.961522	0.643489	0.51 (+/-0.09)	0.17	534	59.5982
28	Nickel (Ni)	NiCl2	500µM	24	5	29.23 (+/- 0.98)	2.18	1.40852	0.292706	0.53 (+/-0.11)	0.25	498	55.5804
29	Copper (Cu)	CuSO4	1.6mM	24	4	30.82 (+/-2.68)	5.35	2.81783	0.45711	0.92 (+/-0.05)	0.09	475	53.0134
29	Copper (Cu)	CuSO4	800µM	24	3	24.98 (+/-1.57)	2.71	-2.65884	0.289738	0.88 (+/-0.03)	0.05	442	49.3304
30	Zinc (Zn)	ZnSO4	3mM	24	24	27.97 (+/- 0.19)	0.95	0.55625	0.0404513	0.17 (+/- 0.01)	0.06	90	10.0446
30	Zinc (Zn)	ZnSO4	1.5mM	24	22	27.74 (+/- 0.11)	0.53	0.150568	0.474368	0.14 (+/- 0.01)	0.06	3	0.334821
33	Arsenic (As)	KAsO4	670µM	24	15	29.13 (+/- 0.69)	2.66	1.94	0.790568	0.42 (+/-0.05)	0.21	458	51.1161
33	Arsenic (As)	KAsO4	335µM	24	24	28.78 (+/- 0.42)	2.04	1.59015	0.329528	0.31 (+/-0.03)	0.15	123	13.7277
34	Selenium (Se)	Na2SeO4	40µM	24	19	31.63 (+/-0.39)	1.68	3.82783	7.34423e-08	0.21 (+/-0.03	0.13	196	21.875
34	Selenium (Se)	Na2SeO4	20µM	24	22	29.59 (+/-0.38)	1.77	2.47974	7.72722e-05	0.20 (+/-0.02)	0.07	198	22.0982
37	Rubidium (Rb)	RbCl	200µM	24	24	27.19 (+/-0.15)	0.72	0.376667	0.160589	0.15 (+/-0.01)	0.06	2	0.223214
38	Strontium (Sr)	SrCl2	30mM	24	18	28.99 (+/-0.30)	1.29	1.42017	0.00184916	0.25 (+/-0.02)	0.08	189	21.0938
39	Yttrium (Y)	YCl3	3mM	24	20	23.68 (+/-0.31)	1.37	-3.18125	2.36911e-09	0.49 (+/-0.04)	0.16	418	46.6518
41	Niobium (Nb)	NbCl5	500µM	24	24	27.77 (+/-0.26)	1.28	-0.390163	0.25726	0.22 (+/-0.01)	0.07	2	0.520833
42	Molybdenum (Mo)	Na2MoO4	4mM	24	11	24.86 (+/-0.73)	2.43	-3.18352	0.0101333	0.65 (+/-0.07)	0.23	346	38.6161
42	Molybdenum (Mo)	Na2MoO4	2mM	24	21	23.89 (+/- 0.21)	0.98	-3.99387	9.45824e-15	0.32 (+/- 0.04)	0.17	284	31.6964
44	Ruthenium (Ru)	RuCl3	2mM	24	21	27.59 (+/-0.15)	0.69	0.636294	0.0367047	0.13 (+/-0.01)	0.04	1	0.111607
47	Silver (Ag)	AgNO3	200µM	24	23	26.38 (+/-0.36)	1.74	-0.462681	0.399126	0.28 (+/-0.03)	0.13	50	5.58036
48	Cadmium (Cd)	CdCl2	26µM	24	23	27.19 (+/-0.25)	1.2	0.171141	0.683215	0.22 (+/- 0.02)	0.09	3	0.334821
48	Cadmium (Cd)	CdCl2	13µM	24	24	27.46 (+/-0.19)	0.94	0.380119	0.51157	0.22 (+/-0.03)	0.13	1	0.111607
48	Cadmium (Cd)	CdSO4	26µM	24	24	26.96 (+/-0.19)	0.94	-0.321061	0.265327	0.20 (+/- 0.01)	0.07	1	0.111607
48	Cadmium (Cd)	CdSO4	13µM	24	24	27.19 (+/-0.18)	0.89	0.279286	0.32058	0.21 (+/-0.01)	0.07	1	0.111607
50	Tin (Sn)	SnCl2	1.5mM	24	24	24.16 (+/-0.36)	1.58	-1.80697	0.00187563	0.32 (+/-0.01)	0.07	43	11.1979
55	Caesium (Cs)	CsCl	200µM	24	24	26.78 (+/-0.15)	0.73	0.265833	0.280208	0.18 (+/-0.02)	0.09	4	0.446429
57	Lanthanum (La)	LaCl3	5mM	24	21	24.09 (+/- 0.74)	2.45	-3.32524	0.000237169	0.53 (+/-0.04)	0.2	420	46.875
58	Cerium (Ce)	CeCl3	3mM	24	18	25.16 (+/-0.31)	1.22	-2.82972	5.07356e-08	0.29 (+/-0.05)	0.21	630	70.3125
58	Cerium (Ce)	(NH4)2Ce(NO3)6	150µM	24	12	26.01 (+/-0.62)	1.62	-1.39765	0.564265	0.47 (+/-0.03)	0.12	281	31.3616
59	Praseodymium (Pr)	PrCl3	2mM	24	20	24.74 (+/-0.31)	1.01	-2.52567	7.85426e-08	0.23 (+/-0.04)	0.16	625	69.7545
60	Neodymium (Nd)	NdCl3	1.5mM	24	23	27.56 (+/-0.31)	1.08	0.622174	0.0856526	0.23 (+/-0.02)	0.1	40	4.46429
63	Europium (Eu)	EuCl3	5mM	24	21	25.63 (+/-0.52)	1.75	-2.02155	0.00127673	0.38 (+/-0.03)	0.15	490	54.6875
64	Gadolinium (Gd)	(CF3SO3)3Gd	500µM	24	24	27.28 (+/-0.23)	1.33	0.574565	0.0661436	0.27 (+/-0.02)	0.07	27	3.01339
64	Gadolinium (Gd)	GdCl3	600µM	24	23	27.10 (+/-0.19)	0.93	0.0295652	0.930073	0.19 (+/-0.02)	0.09	1	0.111607
65	Terbium (Tb)	TbCl3	1.5mM	24	22	23.98 (+/-0.61)	2.01	-2.60136	0.000403412	0.43 (+/-0.04)	0.2	541	60.3795
66	Dysprosium (Dy)	DyCl3	3mM	24	21	25.17 (+/-0.54)	2.54	-1.55988	0.0461648	0.55(+/-0.02)	0.1	501	55.9152
66	Dysprosium (Dy)	DyF3	100µM	24	23	25.70 (+/-0.40)	1.33	0.66247	0.396521	0.29 (+/-0.02)	0.09	2	0.520833
67	Holmium (Ho)	HoCl3	1mM	24	20	24.78 (+/-0.52)	1.95	-2.50878	0.000135605	0.44 (+/-0.03)	0.15	447	49.8884
68	Erbium (Er)	ErCl3	1mM	24	19	24.86(+/-0.35)	1.18	-1.91965	3.36262e-05	0.27 (+/-0.05)	0.2	617	68.8616
69	Thulium (Tm)	TmCl3	1mM	24	19	25.22 (+/-0.58)	2.37	-2.47596	0.00106555	0.54 (+/-0.03)	0.13	412	45.9821
70	Ytterbium (Yb)	YbCl3	1mM	24	10	24.85 (+/-0.76)	1.82	-2.63761	0.00697942	0.58 (+/-0.08)	0.26	592	66.0714
71	Lutetium (Lu)	LtCl3	1mM	24	23	28.49 (+/-0.39)	1.22	0.922917	0.125997	0.25 (+/-0.02)	0.09	119	13.2812
74	Tungsten (W)	Na2WO4	20g/litre	36	36*	31.60 (+/-0.46)	2.66	1.60824	0.0646207	0.25 (+/-0.01)	0.08	119	30.9896
78	Platinum (Pt)	K2PtCl4	200µM	24	21	23.92 (+/-0.29)	1.03	-3.6237	1.81013e-08	0.22 (+/-0.04)	0.18	409	45.6473
79	Gold (Au)	KAuCl4	50µM	24	23	27.08 (+/-0.26)	0.81	0.099089	0.764408	0.17 (+/-0.02)	0.1	3	0.334821
80	Mercury (Hg)	HgCl2	5µM	24	23	26.94 (+/-0.2)	0.94	-0.0624901	0.845575	0.15 (+/-0.01)	0.06	1	0.111607
80	Mercury (Hg)	HgCl2	2.5µM	24	23	27.43 (+/-0.18)	0.85	0.12664	0.732656	0.18 (+/-0.02)	0.09	1	0.111607
82	Lead (Pb)	Pb(NO3)2	1.4mM	24	21	26.82 (+/- 0.35)	1.61	-0.624524	0.162961	0.32 (+/-0.04)	0.18	133	14.8438
82	Lead (Pb)	Pb(NO3)2	700µM	24	23	26.74 (+/-0.15)	0.71	-0.697273	0.0158368	0.20 (+/-0.02)	0.1	1	0.111607
83	Bismuth (Bi)	BiCl3	2mM	24	17	26.20 (+/-0.27)	0.27	-1.09551	0.0037324	0.23 (+/-0.03)	0.11	179	19.9777
