# Supplementary material for: Multiple metals influence distinct properties of the Arabidopsis circadian clock
Source: PLoS One. 2022 Apr 5;17(4):e0258374. doi: 10.1371/journal.pone.0258374 (PMC8982871; doi:10.1371/journal.pone.0258374)
Supplement: S1 Dataset — (ZIP) [file pone.0258374.s003.zip › Supporting Information (Dataset)/Table1.xlsx]

## Sheet: Table 1
Label	AN	Element Under Investigation	Salt	Concentration Used	Number of Plants in Experiment	Number of Plants Analysed by BRASS	Period Estimate (+/- SE)	Period SD	Period Difference	p-value: t-test (vs control)	RAE (+/- SEM)	RAE SD	Number of Rejections: FT (FDR)	Percentage of Rejections: FT (FDR)
F1	9	Fluorine (F)	NaF	26mM (Max)	24	3	29.33 (+/- 0.93)	1.62	3.27375	0.238232	0.56 (+/-0.18)	0.31	501	55.9152
F2	9	Fluorine (F)	NaF	13mM (Half)	24	22	28.45 (+/- 0.18)	0.82	0.385613	0.290517	0.18 (+/- 0.02)	0.09	15	1.67411
Cr1	24	Chromium (Cr)	KCr(SO4)2	7mM (Max)	24	1	34.04	NA (Only one plant analysed by brass)					594	66.2946
Cr2	24	Chromium (Cr)	KCr(SO4)2	3.5mM (Half)	24	5	25.89 (+/-0.93)	2.09	-1.18033	0.441146	0.60 (+/- 0.07)	0.15	544	60.7143
Ni1	28	Nickel (Ni)	NiCl2	10mM (Max)	24	4	29.31 (+/-1.17)	2.33	0.961522	0.643489	0.51 (+/-0.09)	0.17	534	59.5982
Ni2	28	Nickel (Ni)	NiCl2	500µM (Half)	24	5	29.23 (+/- 0.98)	2.18	1.40852	0.292706	0.53 (+/-0.11)	0.25	498	55.5804
Cu1	29	Copper (Cu)	CuSO4	1.6mM (Max)	24	4	30.82 (+/-2.68)	5.35	2.81783	0.45711	0.92 (+/-0.05)	0.09	475	53.0134
Cu2	29	Copper (Cu)	CuSO4	800µM (Half)	24	3	24.98 (+/-1.57)	2.71	-2.65884	0.289738	0.88 (+/-0.03)	0.05	442	49.3304
Zn1	30	Zinc (Zn)	ZnSO4	3mM (Max)	24	24	27.97 (+/- 0.19)	0.95	0.55625	0.0404513	0.17 (+/- 0.01)	0.06	90	10.0446
Zn2	30	Zinc (Zn)	ZnSO4	1.5mM (Half)	24	22	27.74 (+/- 0.11)	0.53	0.150568	0.474368	0.14 (+/- 0.01)	0.06	3	0.334821
As1	33	Arsenic (As)	KAsO4	670µM (Max)	24	15	29.13 (+/- 0.69)	2.66	1.94	0.790568	0.42 (+/-0.05)	0.21	458	51.1161
As2	33	Arsenic (As)	KAsO4	335µM (Half)	24	24	28.78 (+/- 0.42)	2.04	1.59015	0.329528	0.31 (+/-0.03)	0.15	123	13.7277
Se1	34	Selenium (Se)	Na2SeO4	40µM (Max)	24	19	31.63 (+/-0.39)	1.68	3.82783	7.34423e-08	0.21 (+/-0.03	0.13	196	21.875
Se2	34	Selenium (Se)	Na2SeO4	20µM (Half)	24	22	29.59 (+/-0.38)	1.77	2.47974	7.72722e-05	0.20 (+/-0.02)	0.07	198	22.0982
Mo1	42	Molybdenum (Mo)	Na2MoO4	4mM (Max)	24	11	24.86 (+/-0.73)	2.43	-3.18352	0.0101333	0.65 (+/-0.07)	0.23	346	38.6161
Mo2	42	Molybdenum (Mo)	Na2MoO4	2mM (Half)	24	21	23.89 (+/- 0.21)	0.98	-3.99387	9.45824e-15	0.32 (+/- 0.04)	0.17	284	31.6964
Cd1A	48	Cadmium (Cd)	CdCl2	26µM (Max)	24	23	27.19 (+/-0.25)	1.2	0.171141	0.683215	0.22 (+/- 0.02)	0.09	3	0.334821
Cd2A	48	Cadmium (Cd)	CdCl2	13µM (Half)	24	24	27.46 (+/-0.19)	0.94	0.380119	0.51157	0.22 (+/-0.03)	0.13	1	0.111607
Cd1B	48	Cadmium (Cd)	CdSO4	26µM (Max)	24	24	26.96 (+/-0.19)	0.94	-0.321061	0.265327	0.20 (+/- 0.01)	0.07	1	0.111607
Cd2B	48	Cadmium (Cd)	CdSO4	13µM (Half)	24	24	27.19 (+/-0.18)	0.89	0.279286	0.32058	0.21 (+/-0.01)	0.07	1	0.111607
Hg1	80	Mercury (Hg)	HgCl2	5µM (Max)	24	23	26.94 (+/-0.2)	0.94	-0.0624901	0.845575	0.15 (+/-0.01)	0.06	1	0.111607
Hg2	80	Mercury (Hg)	HgCl2	2.5µM (Half)	24	23	27.43 (+/-0.18)	0.85	0.12664	0.732656	0.18 (+/-0.02)	0.09	1	0.111607
Pb1	82	Lead (Pb)	Pb(NO3)2	1.4mM (Max)	24	21	26.82 (+/- 0.35)	1.61	-0.624524	0.162961	0.32 (+/-0.04)	0.18	133	14.8438
Pb2	82	Lead (Pb)	Pb(NO3)2	700µM (Half)	24	23	26.74 (+/-0.15)	0.71	-0.697273	0.0158368	0.20 (+/-0.02)	0.1	1	0.111607

## Sheet: F1
		File		plate0949	plate0949	plate0949	plate0949	plate0949	plate0949	plate0949	plate0949	plate0949	plate0949	plate0949	plate0949	plate0949	plate0949	plate0949	plate0949	plate0949	plate0949	plate0949	plate0949	plate0949	plate0949	plate0949	plate0949	plate0949	plate0949	plate0949	plate0949	plate0949	plate0949	plate0949	plate0949	plate0949	plate0949	plate0949	plate0949	plate0949	plate0949	plate0949	plate0949	plate0949	plate0949	plate0949	plate0949	plate0949	plate0949
		Plate No		plate0949	plate0949	plate0949	plate0949	plate0949	plate0949	plate0949	plate0949	plate0949	plate0949	plate0949	plate0949	plate0949	plate0949	plate0949	plate0949	plate0949	plate0949	plate0949	plate0949	plate0949	plate0949	plate0949	plate0949	plate0949	plate0949	plate0949	plate0949	plate0949	plate0949	plate0949	plate0949	plate0949	plate0949	plate0949	plate0949	plate0949	plate0949	plate0949	plate0949	plate0949	plate0949	plate0949	plate0949	plate0949	plate0949
		Label		Control	Control	Control	Control	Control	Control	Control	Control	Control	Control	Control	Control	Control	Control	Control	Control	Control	Control	Control	Control	Control	Control	Control	Control	F1	F1	F1	F1	F1	F1	F1	F1	F1	F1	F1	F1	F1	F1	F1	F1	F1	F1	F1	F1	F1	F1
		Well / Region		A1	A2	A3	A4	A5	A6	A7	A8	A9	A10	A11	A12	B1	B2	B3	B4	B5	B6	B7	B8	B9	B10	B11	B12	G1	G2	G3	G4	G5	G6	G7	G8	G9	G10	G11	G12	H1	H2	H3	H4	H5	H6	H7	H8	H9	H10
		ZT Time
		13.065		3886	3306	4176	2205	7274	2328	4434	27685	6458	4370	4955	4451	4430	2158	1978	2586	3208	2232	3610	4309	2875	5181	1589	2728	144	126	251	218	26	290	6	320	283	117	8	126	67	61	18	6	6	93	8	166	66	133
		14.1475		3947	3080	4600	1882	6566	2010	3472	6498	5864	4552	4757	3763	4056	1872	1373	1712	2883	2206	3181	3826	2822	5186	1669	2381	80	136	46	98	16	152	6	154	198	126	6	70	45	67	24	10	5	88	6	166	32	131
		15.3933		3549	2618	4035	1869	5357	1747	2810	3837	4880	4237	4882	3384	3606	1550	674	806	2650	1978	2790	3216	2464	4822	1714	1925	29	128	27	48	13	78	6	58	149	106	6	37	22	67	29	10	5	86	2	173	19	123
		16.3397		3138	2851	3683	1619	4664	1549	2376	3850	4038	3827	4202	2814	3245	1347	488	728	2515	1840	2514	2830	2379	3920	1608	1614	30	109	85	53	14	58	5	26	109	99	8	21	29	67	54	30	5	77	6	171	24	122
		17.2867		2792	2352	3229	1397	4032	1349	2013	3075	3139	3338	3578	2306	2706	1085	398	610	2170	1582	2155	2709	2197	3248	1507	1314	35	93	35	35	14	35	5	22	93	64	5	19	22	69	26	14	3	69	5	168	24	114
		18.2325		2486	1947	2819	1184	3357	1232	1694	2634	2611	2904	3197	1998	2525	899	494	552	1829	1382	1746	2349	2030	2642	1538	1064	22	98	18	27	11	29	6	19	70	35	3	18	14	58	19	6	3	70	6	178	21	110
		19.1789		2174	1669	2405	1024	2947	1064	1496	2314	2149	2470	2784	1786	2256	800	235	467	1568	1224	1574	2184	1875	2302	1539	950	26	80	22	22	10	22	6	19	51	24	5	18	19	59	11	6	5	67	6	176	16	99
		20.1258		1870	1419	1926	915	2602	981	1298	1933	1778	2179	2570	1533	2088	715	200	440	1389	1138	1384	1998	1784	2085	1510	829	21	34	16	35	10	22	11	18	42	16	3	19	14	67	11	5	3	56	5	173	21	96
		21.0722		1789	1274	1690	760	2170	917	1328	1725	1437	1912	2256	1328	1853	629	179	344	1213	1024	1189	1758	1632	1869	1451	773	21	30	18	24	13	16	5	19	24	18	5	21	29	56	10	5	3	59	6	163	19	77
		22.0189		1584	1195	1466	651	1984	832	1197	1598	1205	1694	2131	1179	1714	552	146	291	1090	947	1090	1586	1570	1645	1370	637	24	22	22	26	6	14	5	22	21	14	5	26	18	56	10	5	6	56	5	179	26	66
		22.9661		1501	1078	1338	557	1731	779	1050	1310	1016	1469	1912	1090	1605	531	126	266	936	867	942	1422	1485	1477	1304	586	29	27	24	24	8	16	5	22	16	14	3	26	19	64	6	5	3	58	6	179	26	58
		23.9125		1406	1048	1206	502	1544	704	926	1131	842	1278	1795	990	1478	501	114	237	784	757	872	1280	1446	1306	1254	555	18	34	22	16	8	14	6	26	14	10	5	29	21	53	8	5	5	62	5	189	13	53
		24.8592		1331	984	1077	446	1381	690	862	1083	752	1120	1669	930	1338	437	104	213	717	672	806	1184	1419	1152	1269	475	21	26	22	16	10	13	6	26	14	14	5	34	16	61	6	6	3	61	5	179	14	61
		25.8058		1184	819	982	422	1286	598	789	890	632	965	1530	821	1259	416	90	179	582	626	691	1106	1363	1040	1168	456	21	24	21	21	10	29	5	34	14	10	5	34	14	54	6	5	5	53	6	182	10	62
		26.7525		1099	758	819	378	1160	526	701	768	582	880	1430	750	1291	341	70	150	515	563	590	994	1227	880	1098	438	21	16	18	21	8	13	6	37	16	11	5	37	18	48	5	3	3	54	5	181	11	50
		27.6994		995	666	717	322	1032	501	629	659	478	778	1248	706	1118	299	74	150	446	526	568	928	1109	739	1027	403	21	16	18	21	5	13	6	40	18	10	3	26	19	46	6	3	5	51	5	174	8	58
		28.6464		886	613	629	294	942	475	555	578	451	699	1141	653	968	285	74	144	408	512	522	864	994	694	960	386	11	16	13	13	6	10	6	43	16	10	5	32	14	50	6	6	2	50	6	179	8	45
		29.5931		856	582	539	277	870	432	541	544	437	642	1022	592	941	274	64	152	381	475	522	821	914	653	910	362	26	19	11	8	5	8	5	37	18	8	6	24	16	50	6	6	2	46	6	165	8	50
		30.5397		822	608	542	253	875	394	555	491	467	624	928	595	994	310	82	195	381	470	573	842	803	706	850	357	19	10	11	10	5	8	6	40	14	10	5	24	16	50	6	5	3	43	3	178	6	56
		31.4864		990	678	555	278	955	386	634	581	610	699	910	608	1200	424	101	213	442	467	723	944	798	870	874	386	14	18	6	6	6	6	5	37	13	8	5	14	10	48	6	8	3	50	3	197	3	50
		32.4331		1226	856	738	315	1211	426	816	822	1016	917	1064	794	1808	683	158	342	627	533	1010	1240	806	1326	866	568	16	18	10	6	5	6	5	32	8	6	5	14	16	53	5	6	3	48	6	211	8	59
		33.3797		1696	1166	1110	472	1752	488	1077	1336	1758	1432	1205	1381	2707	1115	267	558	994	688	1712	1822	883	2051	1000	1014	18	11	8	5	5	6	3	34	10	6	6	11	11	50	6	5	5	40	5	251	6	62
		34.3261		2371	1582	1733	658	2310	616	1464	1994	2752	2454	1384	2280	3693	1654	403	930	1517	955	2747	2582	1029	3034	1187	1434	24	13	8	5	5	6	5	27	6	8	5	10	10	48	5	5	3	43	5	232	8	59
		35.2722		3059	2251	2422	840	2862	840	1819	2829	3781	3861	1587	3173	4581	2085	582	1349	2003	1176	3877	3398	1158	4000	1422	1898	29	16	6	6	3	5	5	29	8	6	5	8	22	56	5	8	3	46	5	224	6	56
		36.2186		3470	2347	2845	979	3293	1003	2051	3443	4651	5002	1691	3672	4958	2280	669	1600	2336	1403	4837	3947	1278	4442	1690	2227	14	13	8	3	3	5	3	24	10	5	3	8	10	43	6	3	6	43	6	242	5	50
		37.1653		3859	2570	3040	1064	3584	1075	2168	3870	5030	5610	1746	3690	5200	2483	682	1651	2418	1451	5323	3952	1278	4600	1880	2154	16	18	6	5	5	5	6	14	6	5	6	6	16	58	6	5	8	42	3	210	5	53
		38.1119		3878	2558	3123	1077	3720	1102	2122	3987	4901	5592	1726	3483	4805	2450	658	1608	2376	1490	5243	3947	1275	4104	1781	2066	16	18	8	5	5	5	5	14	8	8	5	6	18	61	6	3	2	46	6	218	6	48
		39.0583		3552	2464	3005	1043	3619	1054	2058	3941	4558	5200	1653	3208	4370	2269	600	1403	2347	1424	4693	4750	1277	3672	1714	1765	16	8	5	5	2	3	5	10	8	6	5	8	11	45	6	5	5	34	6	202	5	51
		40.005		3232	2314	2789	1032	3454	1008	1994	3622	4176	4682	1531	2909	3901	2061	525	1219	2075	1328	4106	4173	1189	3317	1578	1566	16	18	8	5	3	3	5	13	8	8	5	6	13	43	5	6	5	35	6	182	6	43
		40.9517		2802	2216	3326	968	3158	898	1822	3328	3850	4134	1403	2752	3738	1875	469	1070	1838	1285	3550	3618	1182	2938	1445	1400	14	16	6	5	3	3	5	11	6	5	6	6	14	54	6	3	8	34	5	155	8	32
		41.8983		2266	2050	2845	899	2870	902	1714	3136	3499	3605	1298	2490	3363	1619	394	893	1565	1214	3013	3048	1138	2664	1331	1181	18	16	6	6	5	6	5	10	6	8	5	6	13	59	3	5	3	34	6	139	6	18
		42.8442		2085	1882	2654	851	2602	840	1613	2896	3181	3190	1168	2272	3005	1469	349	758	1342	1114	2718	2731	1134	2435	1274	1070	16	14	5	6	5	5	5	5	5	6	5	8	24	70	6	5	6	32	8	125	5	16
		43.7908		2093	1771	2549	726	2445	763	1475	2701	2773	2856	1091	1978	2754	1155	309	653	1162	1093	2474	2438	1053	2206	1214	917	18	11	6	8	6	3	5	8	6	6	5	6	16	61	5	3	5	30	6	122	5	13
		44.7375		1682	1667	2349	662	2310	707	1323	2435	2518	2494	1016	1728	2461	1042	251	654	1074	995	2138	2322	997	1954	1141	805	14	14	5	6	3	5	5	6	8	6	5	6	14	82	6	3	3	32	5	120	6	13
		45.6844		1661	1558	2056	626	2144	646	1280	2253	2525	2192	978	1494	2181	890	232	595	1078	965	1822	2114	992	1749	1125	749	21	19	6	6	3	5	5	8	6	6	5	5	18	77	3	8	5	30	6	128	6	11
		46.6314		1619	1502	1965	581	2048	624	1242	2048	2184	1971	925	1429	2021	858	214	506	1045	1040	1616	2022	986	1608	1171	661	14	19	6	6	5	2	5	6	6	8	6	8	19	69	5	5	6	32	5	146	5	11
		47.5775		1499	1307	1811	560	1877	600	1136	1861	1939	1773	912	1390	1870	814	181	430	984	894	1432	1778	923	1341	1176	576	11	26	3	8	5	3	5	6	6	5	5	5	13	61	5	6	5	34	5	126	8	8
		48.5244		1326	1176	1602	541	1760	558	1078	1685	1600	1581	826	1205	1739	699	162	370	918	867	1379	1653	904	1232	1098	528	10	16	5	3	3	3	6	8	8	5	8	6	14	50	6	5	3	29	3	146	5	10
		49.4711		1336	1122	1522	509	1616	616	1003	1509	1485	1395	814	1118	1590	597	154	318	829	797	1274	1528	906	1141	1061	515	22	29	5	5	5	3	6	6	6	5	5	8	22	61	6	3	3	34	6	152	8	6
		50.4169		1248	1067	1350	466	1483	550	885	1395	1302	1275	755	1032	1477	558	128	307	746	714	1165	1386	877	1042	981	461	18	21	5	3	5	10	5	6	6	6	5	3	19	54	6	3	5	30	6	162	8	8
		51.3639		1189	973	1272	437	1341	451	846	1306	1184	1141	726	1006	1386	507	128	283	909	685	1074	1302	888	949	949	421	14	24	5	3	5	2	5	5	6	6	6	6	14	40	5	3	5	27	5	152	6	10
		52.3103		1098	931	1235	394	1258	410	798	1126	1018	1051	723	958	1328	464	130	275	789	635	1022	1224	830	846	928	416	14	13	5	6	3	3	5	5	6	5	5	5	16	38	3	3	2	34	3	146	5	5
		53.2569		1019	850	1122	371	1160	392	741	1082	914	990	707	875	1221	410	117	243	680	582	1021	1117	840	802	840	386	18	14	5	3	5	5	2	8	6	5	5	8	16	43	6	3	5	32	6	141	5	6
		54.2036		944	803	1043	347	1016	397	717	974	821	888	658	794	1117	395	110	222	626	554	973	1094	790	760	798	347	26	19	5	3	5	3	5	6	5	6	6	6	18	43	6	5	5	37	6	122	6	5
		55.15		907	760	970	331	986	368	686	941	723	864	608	706	1109	370	123	211	616	546	965	1040	773	738	717	341	21	19	5	3	6	3	6	5	5	6	5	6	24	54	3	5	5	34	8	99	6	8
		56.0964		867	704	912	371	922	355	672	869	677	821	558	693	1112	352	114	205	582	550	987	966	744	773	682	349	16	10	5	6	6	5	5	5	6	6	5	3	10	40	3	3	5	32	3	77	6	5
		57.0428		869	714	926	326	954	342	634	854	677	834	547	661	1165	400	114	213	584	578	1014	952	750	858	656	358	14	11	6	6	3	5	5	5	8	8	3	5	11	51	5	6	5	27	5	50	5	5
		57.9892		978	754	898	315	1102	336	646	830	709	877	560	682	1424	515	125	227	624	586	1014	973	690	1077	656	411	18	18	5	5	5	5	6	5	5	5	5	5	16	54	5	5	5	35	6	40	5	5
		58.9356		1216	890	952	299	1450	334	733	976	963	1062	597	714	1834	701	139	238	650	634	1056	1027	728	1445	640	522	13	10	6	5	5	3	6	5	6	6	6	3	14	46	3	3	3	34	5	32	6	5
		59.8825		1715	1027	1040	286	1758	326	867	1211	1285	1440	696	856	2438	979	170	296	754	757	1203	1170	755	1971	701	810	16	18	6	5	5	3	6	6	5	3	3	6	18	61	5	3	5	29	6	22	6	10
		60.8292		2139	1320	1248	352	2179	365	1043	1526	1890	2179	787	1224	3093	1405	219	381	832	898	1248	1326	762	2650	802	1208	16	16	3	3	5	3	3	6	5	5	6	5	19	64	5	6	3	34	6	13	6	3
		61.7758		2589	1600	1597	376	2616	429	1280	1949	2573	2955	925	1763	3754	1890	272	544	944	1050	1403	1525	810	3266	950	1566	16	16	5	3	8	3	5	8	5	5	6	5	13	74	5	6	3	37	6	11	10	5
		62.7222		2920	1944	1989	464	2917	480	1598	2437	3336	3683	1077	2334	4254	2178	373	717	1053	1194	1518	1731	830	3970	1090	1930	10	16	6	6	10	3	6	3	6	5	5	5	8	91	6	5	5	35	5	11	5	5
		63.6686		3083	2192	2309	469	3114	523	1982	2982	3926	4288	1222	2746	4693	2438	430	933	1272	1242	1589	1930	842	3731	1160	2027	14	11	5	5	5	2	5	8	5	5	5	6	10	112	3	6	5	34	5	10	8	5
		64.6153		3213	2328	2558	507	3234	568	2290	3541	4371	4574	1302	2829	4994	2546	494	1093	1371	1280	1664	2086	914	3230	1259	1989	14	19	6	5	14	3	3	3	8	5	6	3	21	141	5	6	5	26	5	8	6	8
		65.5617		3139	2419	2602	589	3195	614	2541	4080	4402	4634	1347	2795	5133	2533	483	1130	1454	1302	1747	2152	939	3019	1280	1853	16	14	8	3	5	3	3	6	5	8	3	5	13	141	3	6	3	19	5	8	6	5
		66.5075		3037	2307	2653	667	3138	642	2693	4571	4466	4478	1330	2606	4941	2395	466	1171	1408	1283	1851	2227	970	2760	1254	1677	14	11	5	5	5	3	5	3	6	6	5	3	13	138	5	3	3	16	5	6	6	5
		67.4536		2973	2210	2677	766	3126	634	2718	4702	4219	4237	1253	2462	4493	2266	464	1085	1533	1242	1942	2245	1042	2706	1314	1587	21	16	6	6	5	3	5	5	6	5	5	6	14	186	5	6	3	19	5	6	8	6
		68.4		3053	1947	2715	797	3118	624	2674	4621	3934	3925	1141	2184	4013	1992	450	1016	1496	1222	1992	2309	1029	2493	1314	1398	11	11	6	3	5	3	2	5	8	6	5	6	13	152	3	5	6	16	8	6	5	8
		69.3467		3109	1701	2757	818	2930	616	2314	4283	3670	3739	1027	2061	3517	1776	411	963	1456	1115	2058	2285	1011	2234	1358	1206	21	22	5	6	3	3	14	3	6	5	3	5	22	195	5	3	5	10	2	6	6	6
		70.2936		2870	1507	2630	808	2733	597	2085	3944	3347	3587	958	1829	3077	1480	381	974	1403	1066	2058	2275	981	1960	1357	1083	19	14	5	3	5	3	5	5	5	5	6	5	21	194	5	3	3	11	5	6	6	5
		71.2406		2701	1416	2571	712	2667	621	1819	3547	3032	3443	888	1635	2800	1477	386	974	1368	1003	2051	2198	997	1870	1342	1021	16	18	5	3	6	5	6	5	6	6	5	5	19	165	3	5	3	6	6	8	6	5
		72.1867		2592	1299	2395	690	2568	579	1688	3290	2926	3147	824	1442	2430	1350	342	923	1365	941	2029	2096	931	1714	1318	962	14	16	6	6	3	2	5	5	6	3	5	5	13	170	5	3	3	6	3	10	5	5
		73.1333		2501	1202	2301	638	2435	584	1587	3024	2712	2803	795	1384	2205	1219	315	877	1414	893	1941	2022	938	1606	1336	842	19	11	5	3	5	6	5	5	3	10	5	5	13	168	6	5	3	3	6	6	5	5
		74.0792		2429	1110	2098	584	2216	547	1421	2797	2494	2554	768	1526	2061	1128	290	685	1434	882	1869	1902	888	1445	1270	787	21	19	6	2	5	3	3	6	5	6	5	5	16	139	3	5	3	8	5	6	6	5
		75.0256		2306	1011	1995	547	2038	520	1302	2485	2331	2302	768	1318	1902	1227	264	614	1413	851	1672	1734	870	1275	1250	786	14	11	3	5	2	5	3	3	10	5	6	6	11	72	3	6	3	5	6	6	6	3
		75.9722		2200	915	1765	512	1870	510	1179	2250	2155	1917	752	1243	1723	1026	230	584	1430	819	1690	1706	856	1173	1216	699	14	16	6	3	5	5	3	3	5	5	6	5	19	38	2	5	5	5	5	6	3	8
		76.9189		2094	917	1643	486	1742	483	1118	2128	2002	1733	752	1187	1578	938	234	490	1306	790	1514	1555	875	1083	1144	675	11	14	5	6	6	5	6	3	8	5	5	5	18	30	6	3	6	2	3	8	3	5
		77.8653		2034	806	1509	445	1630	474	1042	1888	1802	1546	739	1072	1485	858	235	450	1226	754	1469	1458	842	1005	1125	640	16	13	6	8	3	3	5	5	6	5	8	5	16	21	5	5	5	3	5	5	6	5
		78.8122		1893	782	1333	422	1574	480	968	1696	1710	1430	709	1051	1379	736	208	394	1157	750	1366	1269	765	944	1077	600	18	14	6	3	6	5	6	2	6	6	5	5	14	16	5	5	3	5	3	3	5	5
		79.7583		1850	702	1266	426	1462	491	902	1507	1618	1328	646	995	1291	699	205	374	1131	733	1427	1184	779	920	1008	549	18	26	5	5	13	5	5	5	3	5	6	6	18	22	5	3	5	5	5	5	3	6
		80.7044		1690	701	1211	397	1370	466	848	1408	1573	1200	571	930	1160	634	197	347	1112	738	1320	1082	757	971	1016	584	21	18	6	10	6	3	5	5	5	5	6	5	16	16	5	5	5	3	8	6	8	5
		81.6506		1659	669	1203	390	1298	464	811	1272	1499	1112	547	878	1128	566	198	322	1112	742	1312	1021	747	965	1002	566	21	18	5	6	3	6	6	8	8	5	6	5	19	21	5	2	5	3	3	6	5	5
		82.5972		1690	624	1133	390	1253	464	782	1187	1475	1101	475	829	1155	502	184	294	1128	794	1222	962	770	1182	934	555	26	14	10	3	8	3	5	6	6	5	3	3	18	16	3	5	2	6	3	5	6	6
		83.5444		1763	608	1189	389	1270	432	755	1085	1525	1141	523	770	1195	502	202	280	1198	782	1248	914	770	1536	906	578	14	11	8	5	5	5	5	5	8	8	5	6	14	19	5	3	3	3	6	6	6	5
		84.4914		1894	627	1283	376	1363	440	763	1069	1632	1261	546	819	1310	563	214	299	1410	819	1302	986	782	2160	906	699	22	18	10	6	5	5	6	3	6	8	5	6	19	19	6	5	5	3	5	6	5	6
		85.4381		2230	696	1363	390	1480	442	802	1096	1765	1635	600	914	1587	664	258	315	1546	882	1326	1062	758	2992	904	813	14	11	10	5	5	5	5	3	8	6	5	6	11	11	6	6	3	5	5	6	6	8
		86.385		2573	782	1554	400	1720	475	893	1158	2050	2090	701	1126	1869	854	299	350	1690	939	1422	1213	742	3642	918	1118	21	16	8	5	3	5	3	3	6	3	3	3	13	14	5	5	6	3	5	5	6	6
		87.3319		3064	920	1816	434	1973	488	1030	1272	2670	2805	832	1482	2235	1099	360	422	1909	1045	1530	1389	763	4274	963	1472	14	14	5	5	5	5	6	6	6	8	5	6	18	13	5	5	3	5	3	5	5	8
		88.2789		3515	1080	2136	501	2266	526	1242	1461	3277	3630	979	1853	2613	1403	403	566	1986	1229	1792	1626	766	4643	1048	1774	21	26	5	3	5	5	6	5	5	5	5	6	21	18	6	5	5	5	3	6	6	5
		89.225		3667	1262	2366	565	2506	581	1424	1640	4035	4416	1082	2248	2984	1715	440	685	2146	1325	2035	1856	795	4803	1158	2058	11	11	6	5	5	5	5	3	6	8	5	3	13	13	3	6	2	2	5	3	6	6
		90.1717		3939	1368	2526	669	2605	602	1664	1962	4784	5029	1120	2573	3326	2053	522	789	2275	1322	2250	2147	874	4776	1237	2341	13	8	5	8	3	3	3	5	6	5	5	3	11	11	5	5	3	5	3	5	5	6
		91.1181		3970	1459	2594	805	2624	638	1901	2355	5046	5282	1187	2850	3520	2246	541	979	2370	1262	2494	2376	893	4645	1366	2277	11	8	5	3	5	5	6	5	6	6	6	5	13	11	5	5	5	3	5	6	5	8
		92.0644		4035	1507	2598	877	2730	733	2170	2715	5138	5226	1176	2987	3714	2371	573	1102	2414	1307	2669	2701	973	4488	1413	2226	19	22	8	6	3	3	5	6	6	6	3	3	16	16	3	5	3	5	5	5	5	6
		93.0106		4006	1515	2670	925	2779	803	2608	2923	5072	4974	1194	2989	3765	2333	624	1197	2478	1362	2626	2821	1056	4381	1526	2211	14	16	5	6	3	5	3	6	6	5	3	3	13	13	6	6	3	3	3	6	8	6
		93.9581		4096	1528	2562	970	2792	826	2918	3122	4994	4742	1125	2896	3787	2310	592	1240	2437	1288	2589	2869	1098	4048	1570	2050	13	10	5	3	3	5	5	5	6	8	6	5	11	13	5	6	5	3	6	5	6	5
		94.9047		3997	1405	2397	994	2637	880	2882	3304	4776	4424	1070	2400	3526	2362	568	1166	2314	1189	2547	2790	1090	3755	1645	1938	11	13	5	3	3	3	5	5	5	6	5	5	13	11	3	5	3	5	3	5	5	5
		95.8517		3790	1283	2304	982	2533	918	2717	3445	4442	4120	994	2101	3262	2334	552	1067	2278	1134	2536	2704	1117	3368	1651	1882	21	8	5	6	6	3	6	5	8	5	5	3	13	13	8	5	3	6	5	8	6	6
		96.7983		3731	1200	2170	1030	2474	907	2587	3390	4130	3827	922	1970	2918	2202	534	1006	2211	1141	2461	2632	1082	3045	1586	1758	13	21	5	3	3	5	3	3	6	5	3	5	18	13	3	5	3	3	6	5	6	5
		97.7444		3654	1088	2032	1083	2272	933	2360	3266	3870	3514	846	1774	2606	2107	510	885	2192	1144	2370	2398	1070	2739	1538	1670	14	10	16	3	5	3	5	5	5	5	6	5	13	10	5	6	5	3	3	6	5	6
		98.6903		3413	1002	1936	1066	2101	952	2141	2938	3546	3035	822	1744	2322	1888	475	835	2235	1163	2277	2171	1056	2459	1525	1534	11	13	6	5	5	3	5	5	6	6	3	3	16	10	5	5	3	3	5	5	5	6
		99.6372		3358	915	1830	1022	1834	888	1894	2802	3296	2730	728	1536	2146	1758	432	739	2098	1077	2320	2016	1035	2128	1477	1427	19	14	5	3	3	3	6	3	3	8	3	5	29	16	5	3	5	3	5	13	6	3
		100.583		3309	859	1658	973	1749	885	1678	2576	3029	2298	728	1421	1966	1637	403	669	2051	1051	2093	1811	1013	1958	1398	1325	10	13	3	3	3	5	5	6	6	5	3	5	13	10	8	3	3	3	5	3	5	8
		101.53		3106	750	1544	1038	1576	870	1477	2382	2835	2059	763	1347	1714	1510	365	658	1995	1075	1974	1682	1010	1654	1312	1328	10	14	5	3	3	3	5	5	5	5	2	5	18	11	5	5	5	3	6	5	6	5
		102.476		3013	704	1434	1026	1448	851	1352	2182	2579	1797	738	1248	1566	1325	357	579	1870	1066	1856	1558	1016	1581	1213	1419	14	18	6	3	5	3	5	5	6	6	5	6	10	14	5	5	3	3	2	6	5	6
		103.422		2901	667	1310	1014	1341	880	1270	2016	2379	1573	739	1134	1453	1168	341	541	1878	1053	1824	1408	1030	1414	1141	1358	26	18	5	5	2	5	5	5	8	6	3	5	27	27	3	5	5	3	5	6	5	6
		104.37		2744	621	1181	971	1274	814	1210	1835	2173	1360	738	1101	1296	1054	312	518	1838	1050	1717	1322	986	1301	1075	1414	11	11	5	6	6	2	3	5	5	5	5	5	13	11	5	3	5	3	5	5	5	5
		105.316		2680	576	1072	944	1181	757	1118	1698	2088	1181	723	1075	1262	938	330	509	1786	1062	1690	1218	990	1202	1002	1498	19	10	6	8	3	3	5	6	6	5	5	5	14	13	5	5	5	3	3	5	5	3
		106.263		2470	576	974	918	1078	754	1069	1562	1912	1066	698	1038	1123	821	283	482	1693	1080	1648	1147	1003	1174	922	1426	21	19	8	6	3	3	5	5	6	5	3	5	14	14	3	5	2	5	3	5	5	3
		107.209		2390	526	894	896	1005	749	1008	1456	1813	965	675	1010	1083	763	280	466	1683	1067	1613	1088	938	1283	890	1454	11	16	6	6	5	3	5	5	5	5	3	8	10	11	5	3	3	5	5	5	5	11
		108.156		2312	518	899	909	995	704	925	1333	1750	926	632	957	1050	693	270	435	1629	1106	1568	1014	938	1443	854	1402	16	22	5	6	3	5	5	3	3	6	5	3	13	19	5	5	5	3	3	5	6	5
		109.102		2253	501	886	915	944	691	898	1280	1646	936	630	878	1059	680	267	416	1630	1152	1576	990	949	1568	786	1338	10	13	5	2	3	5	5	5	5	5	3	3	13	8	5	6	2	3	5	5	6	3
		110.049		2294	475	928	904	910	710	883	1226	1701	1002	594	850	1109	634	278	406	1718	1221	1579	982	917	1955	766	1285	16	10	5	5	5	5	5	5	5	3	3	5	18	11	5	5	2	3	6	5	6	6
		110.995		2414	478	974	912	909	670	874	1203	1765	1131	579	848	1237	664	275	365	1856	1266	1661	962	930	2440	723	1248	16	21	5	5	5	6	6	6	5	5	6	5	18	19	3	5	3	5	8	5	5	6
		111.942		2621	486	1096	886	952	662	883	1264	1915	1400	650	893	1440	723	296	371	1994	1242	1746	1026	946	2920	765	1307	10	11	5	5	5	3	3	13	5	6	3	6	24	11	3	3	2	3	6	5	5	5
		112.888		2875	501	1277	1005	998	629	941	1162	2003	1787	774	981	1779	846	309	378	2173	1341	1888	1138	965	3752	715	1402	10	11	5	5	3	3	3	5	6	6	5	5	19	16	5	3	5	3	3	6	6	5
		113.835		3312	611	1488	1062	1096	637	1038	1202	2195	2410	942	1197	2150	982	350	408	2280	1406	2101	1408	963	4219	736	1670	11	11	5	5	5	2	6	5	5	6	5	5	14	13	3	5	5	5	3	6	5	8
		114.782		3762	712	1672	1163	1182	658	1146	1285	2360	3126	1122	1470	2419	1166	376	485	2512	1509	2266	1651	1027	4456	786	1893	14	11	6	6	3	5	3	2	6	6	3	5	18	11	3	3	5	3	5	5	5	5
		115.729		4040	851	1891	1222	1229	690	1262	1474	2954	3667	1331	1851	2762	1398	438	560	2702	1590	2445	1979	1106	4618	790	2131	10	14	3	5	5	61	5	6	6	5	3	5	8	11	5	3	5	3	3	6	5	5
		116.675		4195	998	2117	1406	1339	718	1504	1715	3619	4246	1474	2126	3166	1630	461	664	2746	1624	2699	2242	1227	4547	885	2350	13	11	5	5	3	13	5	5	6	6	5	5	13	19	3	5	5	2	5	5	5	5
		117.622		4195	1070	2602	1613	1440	832	1752	2066	4438	4525	1603	2442	3381	1891	504	784	2874	1683	2832	2411	1381	4541	957	2414	13	8	5	5	3	6	5	5	6	6	5	5	10	8	3	3	5	5	5	5	8	6
		118.568		4114	1154	3240	1808	1499	888	1998	2418	5032	4555	1752	2694	3526	2054	546	880	2826	1760	2789	2685	1547	4384	1059	2270	13	16	6	3	6	3	5	5	5	6	3	5	16	14	3	8	3	3	3	5	3	6
		119.515		4157	1179	3862	1782	1584	1005	2214	2714	5416	4357	1885	2736	3557	2150	555	971	2794	1718	2715	2880	1722	4171	1101	2314	13	10	6	5	5	3	3	5	3	6	5	5	8	10	6	5	3	3	5	6	8	3
		120.461		4046	1178	3992	1805	1586	1051	2386	2907	5301	4096	1819	2550	3539	2158	541	984	2877	1650	2811	3030	1955	3832	1125	2210	16	10	3	3	5	5	2	6	6	6	5	5	19	14	8	5	5	3	6	3	6	5
		121.408		3835	1235	3882	1819	1664	1123	2642	3110	4989	3675	1774	2392	3430	2109	550	1014	2829	1586	2933	3144	2130	3502	1189	2043	10	13	5	6	5	3	5	3	6	3	2	5	13	11	5	5	5	3	5	5	5	6
		122.354		3653	1216	3744	1829	1704	1195	2838	3214	4621	3261	1654	2085	3320	2064	504	1037	2725	1536	2858	3179	2317	3190	1155	1891	16	14	6	3	6	6	5	5	5	5	6	5	13	13	5	5	3	5	5	8	6	5
		123.3		3507	1213	3520	1874	1750	1267	2781	3346	4349	2878	1438	1859	3170	2000	509	1032	2538	1510	2763	3072	2397	2856	1118	1741	18	14	8	2	3	3	3	5	5	8	6	3	18	14	3	5	5	3	5	6	6	5
		124.246		3230	1166	3267	1934	1773	1232	2789	3394	3888	2496	1350	1725	2960	1800	462	1003	2453	1480	2630	2934	2597	2586	1069	1683	18	18	5	3	2	3	5	3	3	6	3	5	18	21	3	6	5	2	5	5	3	6
		125.192		3051	1101	3117	1784	1778	1189	2643	3328	3550	2211	1266	1616	2827	1646	451	1016	2381	1480	2562	2747	2715	2290	1037	1640	16	19	3	5	5	3	5	5	6	8	5	5	13	16	6	3	3	2	3	5	3	6
		126.139		2808	1019	2819	1766	1674	1184	2443	3162	3222	2091	1133	1576	2509	1518	456	957	2272	1416	2410	2526	2792	2053	1008	1627	13	16	5	6	3	5	5	6	5	5	5	5	11	14	2	5	5	2	5	6	6	5
		127.085		2702	950	2638	1706	1626	1128	2165	3002	2882	1850	973	1454	2267	1406	416	896	2142	1344	2294	2258	2790	1787	952	1582	14	13	5	5	3	3	5	3	6	6	3	3	10	13	5	3	3	2	3	8	5	3
		128.032		2534	856	2419	1669	1419	1106	1954	2794	2634	1650	907	1395	2082	1267	402	862	2090	1277	2195	2018	2941	1584	902	1504	10	14	5	3	5	3	6	5	5	5	3	3	10	8	5	3	3	3	3	5	8	5
		128.978		2510	803	2206	1579	1336	1074	1760	2645	2464	1411	821	1378	1891	1154	386	821	1978	1290	2219	1795	2851	1480	834	1362	16	10	8	6	3	2	3	5	5	5	3	3	11	13	5	5	3	5	5	5	5	5
		129.925		2427	739	1906	1534	1235	998	1598	2389	2254	1253	765	1262	1733	1013	442	758	1864	1251	2096	1667	2750	1331	821	1283	11	8	5	5	3	5	6	5	5	5	5	5	10	10	3	3	6	3	3	5	3	6
		130.872		2309	714	1776	1539	1110	974	1453	2194	2045	1107	717	1250	1586	946	427	698	1781	1216	1933	1546	2690	1245	781	1142	14	18	8	8	2	3	6	3	6	3	5	5	16	10	5	3	3	3	3	8	5	6
		131.819		2242	642	1610	1477	1019	939	1362	1976	1938	979	659	1152	1507	851	390	651	1782	1171	1894	1440	2608	1152	747	1051	13	13	5	6	5	3	5	6	5	5	5	3	14	8	3	5	5	2	5	5	6	5
		132.765		2166	606	1450	1387	955	931	1341	1816	1795	882	605	1093	1418	786	378	598	1742	1126	1814	1331	2483	1136	722	1040	13	10	5	3	5	5	5	5	3	6	3	5	10	8	5	5	3	5	5	5	3	6
		133.711		2083	570	1346	1410	902	890	1282	1658	1672	829	552	1062	1395	734	349	576	1694	1150	1758	1264	2376	1210	685	989	10	11	6	3	3	5	5	6	5	5	5	3	10	8	6	5	6	3	3	8	6	6
		134.657		2016	579	1234	1435	894	848	1198	1514	1589	795	509	1011	1362	658	358	525	1784	1170	1730	1176	2226	1341	632	899	8	14	6	6	3	3	5	5	6	5	5	3	11	11	3	5	5	3	6	6	6	5
		135.603		1992	550	1138	1397	883	822	1120	1411	1491	805	475	974	1435	618	362	509	1805	1187	1722	1117	2133	1589	619	832	11	11	2	6	3	2	3	6	6	5	5	3	14	13	5	3	3	3	3	5	5	6
[truncated: 2 more columns]

## Sheet: F2
		File		plate0950	plate0950	plate0950	plate0950	plate0950	plate0950	plate0950	plate0950	plate0950	plate0950	plate0950	plate0950	plate0950	plate0950	plate0950	plate0950	plate0950	plate0950	plate0950	plate0950	plate0950	plate0950	plate0950	plate0950	plate0950	plate0950	plate0950	plate0950	plate0950	plate0950	plate0950	plate0950	plate0950	plate0950	plate0950	plate0950	plate0950	plate0950	plate0950	plate0950	plate0950	plate0950	plate0950	plate0950	plate0950	plate0950
		Plate No		plate0950	plate0950	plate0950	plate0950	plate0950	plate0950	plate0950	plate0950	plate0950	plate0950	plate0950	plate0950	plate0950	plate0950	plate0950	plate0950	plate0950	plate0950	plate0950	plate0950	plate0950	plate0950	plate0950	plate0950	plate0950	plate0950	plate0950	plate0950	plate0950	plate0950	plate0950	plate0950	plate0950	plate0950	plate0950	plate0950	plate0950	plate0950	plate0950	plate0950	plate0950	plate0950	plate0950	plate0950	plate0950	plate0950
		Label		Control	Control	Control	Control	Control	Control	Control	Control	Control	Control	Control	Control	Control	Control	Control	Control	Control	Control	Control	Control	Control	Control	Control	Control	F2	F2	F2	F2	F2	F2	F2	F2	F2	F2	F2	F2	F2	F2	F2	F2	F2	F2	F2	F2	F2	F2
		Well / Region		A1	A2	A3	A4	A5	A6	A7	A8	A9	A10	A11	A12	B1	B2	B3	B4	B5	B6	B7	B8	B9	B10	B11	B12	C1	C2	C3	C4	C5	C6	C7	C8	C9	C10	C11	C12	D1	D2	D3	D4	D5	D6	D7	D8	D9	D10
		ZT Time
		12.9903		1171	4882	1114	2154	862	3080	2936	1845	6763	3926	4846	1694	1662	3522	2096	1547	2509	4824	4264	2062	1085	1821	1605	1438	2434	2029	1525	709	1707	1347	1088	2200	1459	1878	1762	232	1878	1626	1315	683	2258	1306	2678	3741	2570	2197
		14.0728		1198	4704	1154	2061	867	3086	2749	1802	6150	3430	4747	1598	1518	3549	1989	1485	2392	4578	4024	1896	1038	1790	1616	1373	2445	1910	1456	622	1810	1333	1099	2088	1461	1704	1618	246	1830	1696	1243	614	2192	1331	2442	3598	2216	2042
		15.3186		1034	4218	1165	1947	794	2573	2384	1666	4811	2930	4648	1546	1320	3138	1848	1397	2139	4821	3875	1819	1016	1502	1502	1221	2186	1795	1389	491	1910	1194	981	1920	1442	1525	1451	254	1595	1366	1163	610	1755	1320	2210	3205	1901	1898
		16.265		928	3779	1101	1771	754	2259	2074	1507	4245	2510	4186	1557	1202	2677	1670	1221	1899	4411	3296	1622	998	1338	1325	1091	2002	1688	1277	419	1781	1107	891	1851	1357	1390	1242	240	1419	1406	1131	621	1470	1256	1954	2941	1654	1677
		17.2119		856	3283	1080	1666	698	2003	1821	1320	3554	2165	3589	1334	1099	2235	1666	1054	1803	3656	2853	1334	938	1259	1122	957	1715	1531	1126	334	1573	957	811	1611	1306	1234	1101	229	1261	1432	1026	565	1194	1099	1752	2658	1397	1509
		18.1578		715	2907	1046	1488	613	1712	1630	1178	3272	1885	2843	1250	1014	1883	1434	958	1786	3029	2443	1163	891	1139	1010	864	1454	1406	1070	278	1454	934	682	1502	1346	1058	949	202	1099	1464	1005	520	960	928	1558	2122	1197	1398
		19.1042		638	2606	1002	1363	570	1534	1451	1051	2859	1675	2362	1142	947	1605	1243	909	1570	2536	2158	1046	856	1021	917	782	1274	1291	970	246	1358	774	587	1341	1330	891	824	190	990	1397	968	510	835	850	1358	1909	1058	1248
		20.0508		590	2515	998	1230	514	1350	1291	968	2600	1507	1944	1018	899	1387	1096	790	1510	2171	1928	1006	840	962	840	734	1179	1174	846	202	1240	678	546	1251	1322	800	723	192	853	1248	928	480	707	778	1296	1698	936	1128
		20.9975		538	2314	928	1139	514	1186	1133	864	2390	1352	1645	974	862	1200	1016	758	1344	1864	1686	949	805	862	752	717	1059	1043	784	178	1187	653	490	1160	1264	723	662	192	754	1126	898	464	622	694	1142	1563	838	1024
		21.9442		480	2064	930	1018	488	1035	1021	781	2226	1203	1410	893	786	1026	920	677	1221	1683	1467	917	830	790	656	624	934	950	690	150	1109	554	442	1011	1206	638	576	189	691	1014	846	424	552	654	1035	1459	749	910
		22.8914		432	1878	899	934	453	918	907	722	2046	1075	1195	846	792	992	864	627	1165	1565	1357	883	872	734	616	651	845	821	627	147	1034	504	392	962	1162	560	506	178	638	893	834	398	512	610	950	1352	717	821
		23.8378		378	1781	888	914	440	851	827	646	1890	939	1051	779	813	875	819	619	1093	1403	1226	858	861	672	576	642	771	770	571	128	936	430	338	890	1118	514	490	155	582	869	784	362	488	538	856	1240	651	722
		24.7842		341	1643	910	806	418	834	790	579	1749	861	939	758	838	806	806	584	1078	1270	1154	806	858	643	534	637	717	662	541	126	859	390	331	802	1138	474	464	138	536	800	803	341	418	507	755	1106	582	682
		25.7311		320	1480	941	765	373	712	730	499	1562	787	811	667	874	691	733	534	960	1170	1096	784	827	541	488	643	635	669	491	112	779	357	304	736	1141	451	413	118	480	750	746	330	389	480	698	1008	570	630
		26.6778		277	1421	962	664	347	654	672	445	1432	731	709	622	856	608	648	507	850	1032	989	790	754	501	422	587	589	616	451	109	683	325	278	669	1086	413	390	112	456	707	701	315	378	462	640	888	506	565
		27.6244		253	1350	952	646	309	637	629	411	1250	645	635	562	776	539	606	456	784	965	941	750	749	453	411	560	557	565	448	101	640	312	264	616	1006	378	347	98	411	600	667	283	349	424	597	802	486	502
		28.5717		251	1306	886	731	312	581	629	373	1150	598	571	525	754	502	547	429	712	846	837	749	701	414	378	526	509	520	427	104	581	296	259	538	995	373	331	91	360	533	630	274	342	386	571	718	464	478
		29.5181		246	1168	837	550	304	555	659	331	1029	595	539	509	698	499	506	421	669	819	827	734	656	392	370	496	470	486	435	101	573	296	256	506	968	346	314	96	374	525	611	258	333	379	544	680	448	430
		30.465		240	1117	790	509	296	562	626	326	1003	549	536	512	653	534	482	394	613	816	778	694	640	405	346	509	474	469	446	114	531	282	251	502	942	362	315	106	371	539	592	248	328	368	510	650	448	418
		31.4117		248	1064	832	541	310	570	614	309	1139	576	600	506	646	635	491	363	578	902	792	712	653	411	330	544	490	464	442	138	566	315	302	517	883	374	323	141	386	582	589	256	333	410	557	619	466	435
		32.3583		326	1158	886	587	350	688	664	355	1557	696	830	517	645	904	630	419	619	1195	856	773	659	475	381	640	523	501	451	187	622	360	389	560	906	450	371	216	427	682	637	267	434	504	707	680	573	522
		33.305		416	1362	851	728	442	853	861	427	2115	979	1408	594	659	1518	890	491	731	1720	1016	979	651	602	469	842	597	643	518	280	717	402	554	725	941	570	493	309	600	818	715	293	670	720	957	728	822	638
		34.2514		562	1742	894	941	594	1141	1074	544	2843	1443	2179	746	662	2302	1208	558	818	2230	1381	1421	720	850	640	1051	706	856	693	378	827	478	794	946	946	730	664	421	830	998	846	358	1045	955	1323	875	1120	827
		35.1975		658	2115	923	1184	810	1422	1336	645	3406	1949	3010	888	654	3043	1507	694	931	2906	1835	2035	774	1138	907	1253	843	1130	955	426	994	581	1130	1254	1019	872	824	534	1094	1186	922	402	1429	1232	1587	1029	1509	1032
		36.1439		774	2531	912	1394	942	1608	1578	749	3782	2245	3811	1037	694	3565	1774	810	1048	3243	2182	2622	853	1314	1138	1374	950	1373	1277	466	1139	626	1358	1478	1043	987	946	618	1274	1310	1018	478	1667	1437	1830	1352	1757	1178
		37.0906		829	2765	955	1496	1008	1685	1728	755	3965	2317	4266	1117	706	3675	1794	862	1117	3397	2480	2866	899	1354	1214	1342	1048	1522	1499	451	1208	637	1491	1683	1083	1005	1018	664	1414	1280	1048	509	1741	1528	1890	1662	1861	1264
		38.0372		826	2854	954	1523	1072	1664	1762	802	3978	2230	4197	1168	670	3632	1805	902	1160	3378	2614	2941	893	1309	1261	1272	1062	1611	1539	440	1213	605	1469	1765	1142	992	979	654	1414	1269	995	486	1666	1499	1859	1864	1770	1318
		38.9836		816	2784	928	1370	1059	1640	1774	774	3813	1998	3728	1126	664	3227	1792	912	1227	3266	2586	2752	918	1310	1243	1115	1011	1627	1552	408	1219	581	1373	1781	1054	909	928	587	1379	1165	973	491	1536	1450	1797	2203	1651	1285
		39.9303		810	2678	907	1480	1050	1595	1637	755	3456	1888	3243	1054	669	2930	1782	866	1211	3118	2528	2534	885	1214	1133	987	957	1533	1461	363	1203	541	1269	1738	1022	888	936	542	1248	1117	890	490	1405	1405	1709	2040	1533	1210
		40.8769		706	2435	877	1408	992	1467	1589	656	3053	1696	2890	992	637	2653	1699	819	1221	2933	2541	2235	891	1115	1069	891	885	1483	1346	334	1163	549	1130	1662	1003	827	904	491	1157	1019	843	469	1310	1322	1555	1789	1381	1154
		41.8233		677	2309	926	1309	941	1344	1550	707	2773	1536	2515	894	624	2443	1667	837	1179	2603	2285	2008	858	1010	966	866	874	1384	1222	298	1194	510	1072	1518	950	797	819	466	1090	1011	752	451	1200	1261	1490	1613	1283	1096
		42.7694		645	2117	914	1179	906	1230	1368	653	2341	1435	2187	843	608	2030	1597	842	1123	2427	2285	1907	840	984	853	766	802	1266	1091	277	1170	482	978	1382	966	776	773	438	957	893	701	434	1093	1160	1382	1488	1206	1034
		43.7161		582	2005	869	1206	877	1181	1266	622	2013	1258	1994	773	589	1691	1554	834	1056	2222	2126	1830	800	880	739	694	771	1173	1005	262	1182	475	912	1358	925	726	838	398	866	848	683	429	958	1090	1352	1490	1162	976
		44.6625		539	1842	811	1093	811	1077	1261	627	1813	1131	1755	755	570	1434	1490	826	1045	2115	2086	1667	784	776	626	640	722	1136	966	242	1118	453	904	1259	933	653	768	386	795	784	610	437	914	1037	1248	1386	1075	888
		45.6097		504	1685	773	992	797	1019	1122	558	1707	1026	1574	658	555	1235	1387	773	1005	1898	1955	1466	763	706	547	595	693	1043	894	219	1126	424	845	1256	904	610	725	381	742	763	606	419	864	914	1174	1288	986	837
		46.5567		491	1586	784	960	720	989	1083	472	1658	928	1454	611	542	1138	1275	698	1019	1742	1861	1304	704	656	522	547	616	998	832	200	1098	426	798	1157	880	574	696	336	739	730	563	408	813	882	1085	1202	941	790
		47.5028		458	1498	771	859	720	954	1022	442	1438	848	1354	558	533	1022	1171	725	992	1725	1651	1251	709	626	502	510	570	899	773	198	1058	398	771	1178	830	571	688	322	662	696	522	408	754	787	997	1102	931	744
		48.4494		402	1477	742	757	680	907	947	442	1336	786	1218	499	509	938	1080	706	922	1598	1592	1181	675	592	533	509	530	840	734	176	1070	374	717	1114	789	534	611	304	598	696	530	422	720	766	912	1067	862	690
		49.3964		419	1422	691	658	685	853	896	403	1224	736	1094	480	528	883	1014	678	864	1459	1418	1050	643	563	512	501	485	763	694	174	1018	382	707	1050	754	462	603	288	557	714	496	402	662	714	896	1003	866	654
		50.3422		400	1339	634	638	672	757	867	360	1115	666	1003	469	517	806	944	634	837	1426	1320	942	654	520	498	486	472	766	662	150	982	365	646	984	741	448	533	270	522	691	483	414	651	642	813	946	795	611
		51.2889		374	1315	638	666	632	685	778	318	998	634	893	445	530	749	898	616	805	1336	1206	883	651	445	482	461	421	706	645	152	947	347	658	891	717	402	480	251	498	637	477	397	597	627	797	930	773	552
		52.2356		360	1256	643	554	600	624	712	291	949	554	851	411	522	712	834	562	795	1224	1178	816	645	394	467	446	416	658	606	147	904	357	618	882	715	382	469	222	464	669	462	411	582	573	752	872	763	539
		53.1822		320	1226	646	493	600	552	678	296	874	538	746	392	523	635	816	547	800	1117	1106	750	653	379	416	467	373	581	595	141	858	349	582	814	670	363	422	213	442	632	445	389	542	570	715	830	712	494
		54.1289		296	1176	635	461	563	507	654	264	781	507	720	408	504	570	765	493	757	1080	1058	710	650	338	371	416	370	562	531	138	795	334	568	800	618	326	402	206	414	589	454	382	533	538	686	778	693	466
		55.0753		278	1117	637	395	581	464	590	251	734	491	675	354	478	523	720	443	725	1054	1000	669	653	350	341	387	363	488	526	136	792	344	589	773	587	338	421	216	402	571	430	376	522	522	693	744	672	486
		56.0217		242	1069	632	402	576	458	573	238	749	472	694	352	483	472	667	416	693	962	939	662	645	312	333	406	346	512	510	141	755	314	571	779	573	307	392	216	394	549	426	382	507	515	661	672	677	453
		56.9678		229	1006	605	363	570	432	542	208	763	472	786	339	456	509	667	392	707	938	910	672	637	298	325	413	357	446	472	139	731	336	531	734	555	322	384	208	374	512	392	362	490	541	654	635	642	434
		57.9142		245	976	576	450	581	478	525	218	872	504	992	349	442	598	648	378	677	888	875	653	630	288	307	437	342	445	470	146	742	320	541	704	517	315	365	250	366	520	386	366	490	550	618	627	637	414
		58.8608		251	1051	606	374	597	504	538	208	1110	581	1514	341	421	678	688	378	704	853	851	653	582	302	299	502	358	437	462	176	722	323	616	725	514	320	378	277	424	554	394	370	541	570	637	626	683	442
		59.8078		278	1157	611	435	616	579	522	203	1378	728	2234	360	395	845	736	381	741	877	856	682	582	330	325	598	354	438	459	202	723	318	712	722	475	349	400	336	424	584	378	397	613	645	650	621	686	464
		60.7542		312	1376	605	426	686	717	560	293	1710	931	3272	384	400	1051	802	410	819	941	853	762	576	379	362	712	371	546	522	254	728	347	778	800	474	376	413	395	466	677	390	384	710	741	725	622	758	547
		61.7011		354	1594	610	450	725	848	650	296	2122	1218	4067	469	386	1320	925	418	853	1027	936	957	573	459	421	774	382	635	594	269	723	379	914	1029	454	408	448	458	584	773	406	392	853	848	816	714	851	606
		62.6475		414	1856	597	501	766	986	720	298	2533	1464	4525	597	419	1589	987	454	930	1104	1083	1210	598	533	509	853	445	760	733	290	730	352	922	1166	461	462	506	512	774	872	419	402	1085	1053	912	822	930	736
		63.5939		437	2139	576	507	842	1155	792	325	2770	1659	4645	662	435	1816	1088	472	1018	1294	1282	1502	630	584	603	885	544	904	826	309	750	357	957	1275	483	531	579	558	957	1013	458	429	1198	1192	970	966	1024	872
		64.54		454	2360	616	533	915	1250	848	382	2656	1744	4544	739	446	1925	1128	493	1114	1387	1600	1706	696	664	661	878	600	1014	1000	318	779	378	990	1448	474	563	629	571	1093	1117	507	434	1109	1336	1091	1138	1062	976
		65.4869		458	2541	653	637	952	1312	915	395	2816	1747	4358	718	453	1923	1182	558	1117	1491	1822	1843	734	699	682	898	634	1146	1088	310	786	373	1026	1515	486	634	694	565	1218	1187	512	451	1051	1469	1165	1358	1157	1130
		66.4328		474	2618	706	592	1022	1331	965	392	2893	1611	4246	739	454	1920	1128	555	1146	1584	1954	1867	731	707	669	848	656	1210	1146	298	834	357	997	1526	493	691	707	531	1238	1240	528	467	1026	1498	1245	1498	1126	1266
		67.3789		467	2744	710	627	1048	1314	976	389	2869	1506	4165	765	445	1776	1112	586	1187	1632	1950	1858	778	712	670	797	654	1290	1206	283	891	360	1006	1491	514	701	757	522	1256	1328	541	514	1011	1486	1248	1570	1190	1379
		68.3253		488	2760	704	576	1126	1347	970	382	2814	1453	3870	773	462	1594	1114	566	1227	1646	1949	1741	792	747	662	766	666	1302	1128	261	901	350	1030	1486	523	707	722	464	1190	1354	539	522	970	1499	1238	1619	1166	1434
		69.2719		496	2579	693	570	1181	1285	954	389	2622	1274	3925	720	446	1456	1091	536	1282	1662	1893	1640	821	675	632	707	618	1309	1114	251	902	346	1091	1331	531	701	670	424	1166	1331	536	515	901	1453	1238	1594	1187	1429
		70.2189		466	2435	675	574	1165	1184	874	358	2429	1203	3592	640	458	1341	1093	546	1254	1554	1870	1541	805	637	589	675	608	1230	1094	238	962	338	1027	1278	499	645	667	386	1074	1251	528	531	885	1382	1168	1544	1142	1371
		71.1656		459	2370	661	568	1149	1072	869	344	2253	1115	3331	603	438	1258	1110	512	1357	1464	1838	1474	717	589	560	645	584	1251	1059	227	978	333	990	1226	518	616	622	386	981	1232	494	541	859	1363	1126	1459	1077	1320
		72.1119		467	2242	630	558	1126	978	885	338	2093	1024	2982	560	448	1198	1098	507	1405	1282	1811	1374	678	554	517	595	582	1133	995	211	1096	320	968	1091	478	600	606	374	928	1211	467	499	866	1293	1144	1424	1102	1203
		73.0583		459	2123	603	522	1150	942	837	333	1954	979	2730	525	442	1074	1102	525	1426	1142	1800	1325	653	462	491	565	544	1114	941	234	1051	315	891	1066	462	570	542	336	899	1147	438	520	851	1277	1098	1326	1072	1150
		74.0044		499	1968	586	542	1112	822	811	315	1934	923	2470	490	414	974	1162	501	1462	1080	1890	1259	635	450	472	526	533	1021	901	224	1027	317	925	978	462	531	518	317	827	1090	440	533	838	1240	1099	1232	987	1106
		74.9508		466	1850	570	530	1083	1006	706	314	1824	826	2234	474	419	952	1144	491	1467	963	1845	1206	637	419	426	523	515	942	875	230	952	301	883	893	459	515	498	326	806	1040	416	486	822	1098	1034	1131	952	1026
		75.8975		432	1739	574	507	1045	928	678	312	1699	786	2030	434	410	846	1136	510	1466	915	1771	1086	605	389	394	494	510	875	832	219	925	294	859	862	448	501	458	294	770	989	398	520	742	1021	1003	1042	952	955
		76.8439		448	1629	534	493	1010	842	661	304	1594	725	1818	405	416	794	1150	485	1522	864	1664	989	568	357	363	493	485	854	782	224	904	288	854	773	434	512	422	283	754	909	394	512	701	966	965	1014	931	917
		77.7906		424	1547	539	486	1019	725	656	298	1461	680	1672	410	400	718	1133	488	1539	808	1709	962	574	347	362	459	430	806	728	229	858	294	795	747	413	490	408	266	686	886	376	506	696	890	952	1013	906	832
		78.7372		406	1528	536	472	955	656	598	282	1390	634	1554	410	413	662	1126	470	1534	771	1650	946	562	301	357	499	421	798	712	240	784	277	794	694	411	485	347	248	680	814	374	499	634	835	891	979	902	811
		79.6836		403	1464	504	443	933	560	574	267	1325	603	1418	403	418	587	1104	437	1475	731	1637	933	552	283	334	486	414	734	709	245	819	285	749	632	395	470	312	240	637	782	350	562	573	773	866	939	859	760
		80.6297		387	1370	483	446	910	573	566	250	1274	570	1302	365	424	550	1058	443	1491	669	1573	894	558	266	331	526	386	685	680	264	821	288	739	637	398	472	315	234	600	722	370	528	539	718	838	941	837	728
		81.5758		373	1299	483	426	904	506	571	243	1211	541	1320	350	394	530	1042	426	1514	642	1557	867	565	286	314	498	350	677	646	275	818	291	730	613	384	450	299	240	557	682	344	496	531	683	846	915	816	688
		82.5225		365	1206	475	453	920	491	592	242	1230	568	1306	341	410	517	1138	408	1450	573	1552	810	552	280	280	512	338	667	610	290	773	282	683	568	339	437	278	259	538	621	350	443	526	670	814	878	827	645
		83.4694		368	1184	459	450	867	490	549	250	1322	574	1413	322	402	533	1165	406	1390	560	1488	813	541	282	294	571	355	683	592	317	789	298	706	544	368	437	293	274	557	608	338	438	520	680	792	886	800	632
		84.4167		363	1144	470	464	880	499	549	232	1438	563	1733	309	386	589	1232	424	1370	518	1502	810	517	262	267	621	328	621	610	360	766	288	725	560	354	432	277	322	501	602	330	454	517	654	747	822	786	611
		85.3631		397	1149	448	458	918	531	554	242	1750	616	2274	317	358	693	1395	437	1347	514	1517	821	536	283	259	677	330	582	648	411	765	320	715	586	334	461	296	357	514	621	347	414	557	675	750	782	810	600
		86.3103		459	1237	451	477	893	587	594	246	2098	702	3006	338	350	875	1662	475	1419	515	1566	864	520	296	254	771	357	597	674	448	744	294	766	630	331	445	293	435	533	618	328	434	643	702	774	742	803	562
		87.2572		474	1355	454	538	918	702	614	243	2533	803	3794	373	341	1194	1928	494	1419	469	1661	896	515	326	290	821	381	624	706	515	730	299	834	674	333	432	342	480	542	642	362	427	699	746	763	750	821	546
		88.2039		510	1408	448	568	966	792	645	278	3026	922	4584	430	330	1554	2125	550	1486	434	1821	1014	538	384	323	939	357	643	739	512	728	323	938	795	314	478	416	554	568	691	339	426	819	813	789	795	891	566
		89.1503		547	1486	461	638	965	909	672	290	3451	1078	5066	518	338	1893	2299	606	1547	402	2098	1133	584	458	397	979	432	691	778	517	746	358	1019	931	325	542	528	544	682	734	350	424	907	950	870	846	922	654
		90.0967		594	1546	464	672	998	997	733	318	3693	1181	5619	619	355	2133	2342	613	1621	419	2285	1248	606	512	467	1094	462	723	829	496	792	355	1133	1072	328	632	638	547	837	810	363	397	982	1072	971	901	1027	746
		91.0433		598	1610	477	739	1054	1082	797	357	3712	1254	6019	696	341	2288	2398	642	1768	450	2451	1398	659	547	546	1102	475	864	885	461	818	366	1211	1198	339	723	723	562	994	878	363	408	1030	1154	1059	966	1064	885
		91.9897		618	1658	512	763	1126	1149	890	416	3782	1259	6342	784	362	2410	2496	678	1869	419	2614	1504	739	651	603	1128	498	1000	955	470	893	363	1269	1277	318	819	803	536	1122	962	384	421	1045	1190	1189	1003	1094	1038
		92.9358		659	1651	506	821	1128	1250	941	466	3726	1270	6434	803	368	2262	2426	667	1939	395	2746	1608	811	680	635	1085	562	1155	1005	446	931	374	1346	1312	330	878	874	558	1211	1053	381	419	1021	1224	1298	1101	1088	1152
		93.8831		696	1618	488	821	1166	1250	933	494	3730	1259	6227	747	392	2150	2402	717	2024	405	2917	1683	816	770	678	998	619	1272	1035	403	989	387	1432	1296	330	933	877	549	1250	1139	384	435	998	1187	1402	1221	1067	1274
		94.8297		698	1576	494	846	1168	1259	926	499	3594	1208	5838	744	386	2048	2344	754	2128	421	2973	1710	837	792	674	962	656	1486	1080	394	1043	374	1475	1246	334	941	898	547	1307	1195	397	422	989	1104	1498	1349	1032	1378
		95.7767		742	1611	482	843	1230	1234	954	536	3490	1123	5421	717	408	1944	2210	762	2179	394	2960	1680	842	848	678	918	650	1542	1106	381	1147	405	1472	1133	346	984	877	530	1230	1272	405	429	982	1091	1509	1496	1035	1485
		96.7236		723	1574	456	814	1237	1190	971	544	3250	1066	5123	685	427	1880	2107	794	2262	414	2890	1595	800	853	654	899	666	1525	1107	362	1110	381	1477	1066	338	1006	813	502	1187	1333	434	426	950	1014	1486	1544	1000	1522
		97.6697		746	1544	445	763	1162	1178	989	544	3030	1027	4651	669	446	1798	2022	766	2326	395	2834	1491	771	840	632	861	678	1502	1066	315	1138	397	1518	1011	352	981	776	448	1186	1278	426	458	891	942	1443	1552	1019	1483
		98.6156		795	1469	450	779	1146	1117	955	522	2806	955	4234	626	421	1678	1947	811	2349	358	2818	1410	738	827	610	850	662	1520	1034	317	1190	386	1538	978	366	946	720	416	1184	1261	462	450	870	859	1443	1546	957	1480
		99.5622		794	1432	418	794	1094	1091	931	491	2578	926	3888	594	446	1549	1816	829	2406	328	2803	1374	704	787	621	821	680	1486	1046	306	1150	397	1474	886	352	896	645	394	1202	1211	451	453	840	808	1414	1461	1006	1466
		100.509		744	1381	405	766	1077	1013	939	504	2346	893	3587	598	414	1494	1787	875	2379	318	2802	1307	661	720	605	805	651	1419	981	264	1155	403	1424	814	350	821	619	357	1171	1162	411	493	800	726	1395	1405	986	1421
		101.455		726	1294	395	733	1077	915	938	502	2160	834	3350	584	414	1421	1674	856	2426	306	2766	1326	624	664	603	765	624	1339	984	288	1107	387	1373	782	331	829	650	344	1094	1117	421	480	778	667	1317	1314	982	1296
		102.402		702	1206	370	722	1086	832	878	506	2022	800	2998	581	414	1270	1622	845	2358	302	2694	1312	602	605	584	725	632	1237	920	275	1091	379	1334	717	314	778	594	306	1072	1056	416	470	754	637	1221	1206	966	1243
		103.348		666	1109	378	736	1066	776	827	498	1875	754	2918	581	424	1222	1595	861	2414	309	2626	1254	563	579	590	722	587	1226	882	275	1118	368	1290	637	312	733	579	298	1050	1027	392	478	754	595	1178	1222	960	1157
		104.295		656	1037	352	741	1054	683	830	475	1736	709	2675	581	406	1082	1510	878	2381	294	2538	1256	523	546	581	706	573	1186	827	290	1040	363	1256	610	310	690	605	291	1014	925	373	477	746	565	1120	1202	1038	1117
		105.241		600	997	338	766	1064	638	787	440	1606	714	2469	565	416	1010	1488	859	2389	272	2518	1206	501	550	566	650	544	1053	802	272	995	336	1248	587	296	685	582	293	1016	861	370	448	734	547	1062	1184	941	1035
		106.188		578	899	323	702	1037	597	790	414	1493	693	2304	547	421	912	1408	866	2400	227	2469	1186	496	546	581	624	478	1000	766	290	968	333	1214	574	274	634	544	261	931	794	358	485	701	510	1018	1154	850	957
		107.134		571	856	323	710	1043	563	795	411	1414	677	2171	512	392	894	1406	848	2376	211	2507	1181	494	538	542	614	469	960	778	306	906	318	1150	557	278	626	510	270	939	774	355	448	672	496	968	1163	805	920
		108.081		528	824	299	694	1037	552	778	427	1363	656	2114	475	386	811	1381	826	2392	197	2426	1214	474	515	523	571	450	867	749	307	885	302	1088	509	264	600	502	274	888	730	346	467	685	475	923	1102	786	837
		109.028		552	822	299	686	1078	539	763	400	1365	669	2072	469	402	750	1515	824	2419	186	2365	1192	464	501	480	621	438	872	755	362	880	278	1120	464	269	592	474	296	891	669	370	458	674	448	838	1090	758	795
		109.974		566	803	309	688	1109	558	771	378	1430	707	2192	440	376	746	1648	821	2342	202	2285	1198	474	496	454	650	387	835	816	358	816	288	1146	464	269	568	470	322	826	667	349	448	656	472	779	1035	757	758
		110.92		613	808	294	666	1178	576	771	363	1618	765	2440	430	381	763	1802	840	2325	205	2304	1182	462	518	459	725	397	776	806	421	757	293	1186	470	283	546	446	358	822	619	349	451	691	477	739	1032	704	712
		111.867		653	808	293	701	1258	597	778	363	1966	797	3110	438	371	834	2085	830	2333	210	2254	1162	430	531	456	736	387	734	821	480	723	328	1213	477	254	534	418	445	790	597	373	453	746	531	677	981	654	669
		112.813		693	824	307	771	1352	667	802	366	2408	816	3845	466	344	974	2330	899	2330	227	2178	1206	414	550	448	766	373	710	821	568	714	314	1216	491	264	522	398	493	726	571	371	456	845	562	638	1018	685	651
		113.76		763	891	293	816	1390	718	840	398	2930	883	4699	472	334	1141	2624	862	2355	266	2301	1238	435	643	448	806	379	693	856	597	730	314	1253	514	245	518	421	546	805	590	350	462	915	629	626	994	730	666
		114.707		811	965	309	838	1502	768	862	400	3502	1027	5510	514	360	1406	2952	880	2494	302	2307	1283	450	725	480	840	362	707	872	637	730	307	1334	530	253	566	416	563	824	592	378	459	989	661	619	979	725	674
		115.654		843	1088	293	880	1568	818	880	437	4174	1142	6286	549	338	1629	3230	883	2698	323	2365	1326	448	810	523	901	390	712	882	642	730	338	1424	554	267	587	454	610	886	592	390	459	1099	709	667	1026	765	706
		116.6		867	1117	254	934	1696	877	960	470	4498	1178	6842	626	341	1818	3414	936	2902	344	2546	1426	477	846	584	925	386	731	915	613	746	365	1578	634	253	624	453	590	971	629	381	456	1147	688	699	1099	840	760
		117.547		989	1122	285	994	1803	941	1014	510	4451	1243	7291	648	373	1994	3395	949	3040	365	2854	1525	502	862	690	942	458	824	931	610	765	382	1723	710	248	677	475	589	1125	712	376	448	1381	690	746	1118	878	808
		118.494		1064	1102	266	1040	1936	986	1096	538	4405	1290	7472	702	389	2086	3323	1016	3058	355	3030	1650	573	958	770	962	512	832	962	571	806	373	1917	790	272	722	518	544	1226	752	387	437	1387	683	811	1213	942	878
		119.44		1165	1056	234	1048	1930	990	1093	627	4376	1333	7387	712	403	2093	3126	997	3093	365	3030	1781	658	976	854	955	576	947	1021	517	902	357	2014	882	262	755	538	523	1317	824	398	467	1389	678	888	1285	997	1019
		120.387		1198	1038	229	1053	1914	1035	1166	709	4253	1291	7110	768	411	2046	2989	998	3138	352	3149	1984	712	1032	917	914	680	1094	1085	456	939	392	2010	963	272	765	555	546	1379	917	422	480	1386	661	958	1387	1013	1112
		121.333		1283	995	222	1125	1862	1037	1197	766	4192	1221	6822	747	437	2059	2760	1058	3280	362	3194	2096	718	1114	987	890	750	1152	1131	424	1003	389	1946	970	277	819	582	515	1450	974	459	490	1403	650	1037	1480	1029	1237
		122.279		1330	998	224	1114	1762	1027	1246	802	4110	1184	6293	763	437	2003	2541	1083	3370	374	3141	2301	762	1123	947	870	795	1214	1130	397	947	357	1965	1046	253	819	600	531	1469	1022	451	466	1347	611	1086	1595	965	1301
		123.225		1366	947	203	1128	1736	1016	1230	782	3856	1190	5826	731	478	1867	2336	1069	3208	384	3165	2477	762	1114	1066	786	834	1368	1154	363	933	355	1930	1027	269	827	600	514	1421	1125	456	469	1336	565	1112	1704	960	1395
		124.171		1352	925	200	1115	1790	989	1286	763	3645	1170	5419	768	474	1739	2197	1123	3082	384	3126	2466	752	1061	989	803	854	1459	1174	328	946	346	1749	1035	280	824	630	488	1411	1154	456	470	1269	526	1112	1782	970	1490
		125.118		1315	1034	192	1074	1776	968	1202	773	3328	1298	4915	787	467	1669	2045	1104	3064	398	3110	2259	702	1030	1011	731	880	1466	1202	306	947	339	1595	1014	298	861	630	494	1302	1152	469	496	1246	504	1109	1747	925	1563
		126.064		1299	1122	197	1126	1714	918	1210	754	3037	1509	4504	758	482	1522	1934	1155	2915	400	3066	2229	685	1043	1035	704	872	1469	1262	274	942	342	1488	1032	291	853	642	450	1272	1160	448	478	1206	493	1102	1782	915	1642
		127.011		1221	1086	189	1077	1702	890	1170	765	2701	1475	4104	763	464	1397	1851	1216	2826	390	3027	2318	646	1075	982	686	882	1435	1166	270	958	374	1403	982	320	851	651	426	1202	1162	426	501	1134	440	1080	1794	893	1651
		127.957		1178	1021	206	1082	1592	842	1128	766	2424	1421	3736	749	432	1253	1742	1269	2744	389	2869	2398	600	997	1021	624	851	1506	1141	256	949	382	1306	888	325	819	590	366	1091	1077	430	480	1122	464	1029	1810	856	1608
		128.903		1099	864	245	1054	1566	779	1162	750	2174	1294	3410	773	453	1149	1616	1280	2600	365	2670	2160	562	960	952	589	819	1381	1120	238	901	384	1216	846	312	798	582	350	1013	1008	448	493	1102	427	987	1786	827	1549
		129.85		1126	750	312	1040	1557	728	1098	739	2008	1266	3171	722	451	1032	1570	1272	2496	342	2494	2043	526	925	914	603	782	1277	1078	234	941	379	1168	811	291	798	530	350	954	912	438	510	1027	434	958	1714	810	1490
		130.797		1042	696	322	1019	1517	690	1048	694	1846	1266	2918	704	427	939	1456	1226	2437	317	2334	1949	509	890	864	562	744	1192	1038	214	904	384	1085	838	298	742	518	339	918	842	427	496	994	429	918	1685	790	1424
		131.744		992	646	589	1021	1510	653	1026	685	1704	1254	2773	709	416	858	1400	1226	2325	288	2256	1824	493	834	859	528	717	1154	1046	213	877	386	1038	768	285	730	472	331	862	822	458	496	950	414	821	1586	749	1339
		132.69		947	616	912	968	1462	610	1006	698	1587	1245	2621	670	418	794	1352	1222	2234	259	2221	1718	467	840	835	498	670	1069	971	237	854	387	962	723	280	694	438	314	813	757	437	510	870	413	821	1499	718	1208
		133.636		922	576	883	1006	1458	610	970	650	1498	1102	2427	629	403	722	1283	1259	2194	243	2158	1707	467	776	819	480	638	1000	955	237	866	374	931	672	270	646	451	317	758	706	403	496	891	389	771	1427	731	1144
		134.583		877	552	810	1066	1498	638	922	638	1446	1088	2373	629	381	661	1277	1208	2042	253	2190	1752	459	750	792	483	643	949	930	269	816	358	853	629	253	632	448	315	725	669	389	475	834	366	712	1386	670	1048
		135.529		883	546	659	1120	1459	651	925	608	1379	1026	2242	552	382	670	1261	1186	2005	230	2104	1758	434	723	782	501	581	894	944	290	760	384	806	581	264	589	398	312	698	637	408	472	814	362	685	1358	680	973
[truncated: 2 more columns]

## Sheet: Cr1
		File		plate0953	plate0953	plate0953	plate0953	plate0953	plate0953	plate0953	plate0953	plate0953	plate0953	plate0953	plate0953	plate0953	plate0953	plate0953	plate0953	plate0953	plate0953	plate0953	plate0953	plate0953	plate0953	plate0953	plate0953	plate0953	plate0953	plate0953	plate0953	plate0953	plate0953	plate0953	plate0953	plate0953	plate0953	plate0953	plate0953	plate0953	plate0953	plate0953	plate0953	plate0953	plate0953	plate0953	plate0953	plate0953	plate0953
		Plate No		plate0953	plate0953	plate0953	plate0953	plate0953	plate0953	plate0953	plate0953	plate0953	plate0953	plate0953	plate0953	plate0953	plate0953	plate0953	plate0953	plate0953	plate0953	plate0953	plate0953	plate0953	plate0953	plate0953	plate0953	plate0953	plate0953	plate0953	plate0953	plate0953	plate0953	plate0953	plate0953	plate0953	plate0953	plate0953	plate0953	plate0953	plate0953	plate0953	plate0953	plate0953	plate0953	plate0953	plate0953	plate0953	plate0953
		Label		Control	Control	Control	Control	Control	Control	Control	Control	Control	Control	Control	Control	Control	Control	Control	Control	Control	Control	Control	Control	Control	Control	Control	Control	Cr1	Cr1	Cr1	Cr1	Cr1	Cr1	Cr1	Cr1	Cr1	Cr1	Cr1	Cr1	Cr1	Cr1	Cr1	Cr1	Cr1	Cr1	Cr1	Cr1	Cr1	Cr1
		Well / Region		A1	A2	A3	A4	A5	A6	A7	A8	A9	A10	A11	A12	B1	B2	B3	B4	B5	B6	B7	B8	B9	B10	B11	B12	C1	C2	C3	C4	C5	C6	C7	C8	C9	C10	C11	C12	D1	D2	D3	D4	D5	D6	D7	D8	D9	D10
		ZT Time
		12.7658		3536	1437	5301	2136	2053	1002	1867	4067	1685	2541	3157	2454	675	1094	2240	827	1824	1709	1554	1522	3979	4379	3592	4112	120	61	19	155	83	96	125	130	93	125	80	38	218	45	50	150	91	5	131	53	54	136
		13.8483		3090	1242	4446	1982	1851	968	1739	3610	1542	2376	2742	2536	648	1011	2000	814	2096	1702	1546	1504	3405	3806	3360	3730	99	59	18	139	75	85	115	142	80	107	70	38	202	42	40	130	128	6	130	58	46	131
		15.0944		2632	1230	3843	1888	1586	874	1616	3130	1413	2259	2398	2216	595	894	1717	774	1934	1554	1402	1283	2848	3558	3067	3267	86	45	16	133	64	86	235	142	72	86	67	38	176	34	42	123	336	5	133	50	48	126
		16.0408		2213	1126	3349	1696	1461	835	1438	2677	1315	1976	2189	2002	533	829	1490	691	1942	1382	1243	1166	2560	3277	2798	2933	90	61	18	109	64	80	234	117	66	80	59	43	197	53	38	102	426	5	126	40	42	128
		16.9872		1922	1077	2850	1603	1358	741	1277	2379	1224	1770	1974	1683	470	752	1253	624	1701	1245	1128	1003	2202	2939	2362	2478	78	43	16	114	58	38	243	102	59	59	64	50	160	45	34	96	362	6	125	40	37	112
		17.9336		1682	1013	2386	1499	1184	669	1259	2046	1168	1533	1848	1445	430	688	1090	563	1462	1138	965	906	1914	2542	2133	2098	72	40	18	107	62	22	226	96	56	53	56	42	160	30	34	104	291	5	120	43	35	110
		18.8797		1416	918	2054	1486	1106	646	1133	1893	1125	1429	1715	1294	397	624	954	526	1310	1030	853	811	1688	2200	1806	1829	82	45	13	138	61	13	237	72	50	50	58	40	155	34	29	90	238	3	130	42	37	104
		19.8267		1165	861	1810	1445	1011	555	1029	1842	1122	1254	1592	1128	349	582	824	480	1208	962	757	725	1454	2014	1563	1541	69	35	59	219	58	8	227	77	46	46	53	32	154	29	29	90	203	3	118	40	42	91
		20.7733		1043	832	1552	1344	915	517	958	1706	1058	1107	1442	1003	326	555	728	426	1078	885	685	651	1294	1802	1410	1395	70	35	176	245	48	5	192	61	48	38	56	24	146	30	35	86	176	5	114	35	30	96
		21.7197		875	763	1334	1315	915	470	885	1666	1018	1013	1323	966	293	552	648	386	984	813	605	610	1158	1626	1251	1227	62	42	286	218	48	3	157	54	43	38	51	11	141	37	30	82	117	5	115	32	32	99
		22.6667		766	686	1184	1253	859	437	802	1526	1013	909	1200	795	267	523	579	366	891	779	549	555	1005	1506	1082	1083	69	40	304	182	32	3	133	46	40	37	48	6	144	40	24	77	112	5	117	29	34	86
		23.6136		685	656	1050	1182	821	394	717	1339	966	816	1096	770	258	504	486	355	829	742	469	502	931	1306	990	944	67	45	298	131	22	5	98	38	42	38	43	6	131	43	26	83	86	6	115	27	35	82
		24.5597		605	626	955	1138	774	374	699	1142	949	725	1043	685	235	477	451	342	750	709	432	458	872	1147	990	837	62	42	238	117	14	6	88	40	40	34	45	6	128	32	19	82	82	5	123	29	37	78
		25.5064		522	563	830	1002	726	352	632	1022	875	634	942	664	206	437	403	290	658	651	381	402	789	1053	1051	723	67	43	208	88	11	6	75	40	32	40	38	10	138	27	18	96	78	2	117	26	40	83
		26.4531		458	501	739	976	696	293	565	947	765	582	827	560	189	398	354	248	611	598	350	381	680	978	1022	619	62	53	160	83	13	6	58	37	37	34	45	8	152	24	22	131	74	5	133	26	50	77
		27.4		418	456	675	858	648	282	526	826	765	485	752	514	187	403	352	254	562	554	307	336	616	888	882	552	67	59	114	77	13	6	45	37	40	34	46	8	195	26	19	198	72	3	155	24	69	72
		28.3472		362	421	611	800	555	251	467	754	698	437	678	454	173	362	296	234	541	515	290	315	571	798	797	493	66	53	75	72	13	5	40	35	30	32	37	5	306	13	24	205	62	5	173	22	128	61
		29.2939		342	374	576	765	515	234	442	648	706	405	626	406	171	342	310	205	518	504	270	302	518	779	755	454	61	59	51	62	13	6	37	30	34	35	37	6	360	13	22	190	54	3	173	21	390	64
		30.2406		346	379	573	726	512	230	426	590	707	397	589	408	157	344	299	184	466	482	250	288	520	747	701	474	54	35	35	64	11	6	34	27	35	34	34	6	266	16	24	157	54	2	160	22	470	53
		31.1869		363	346	605	734	502	245	424	600	736	411	582	413	168	338	331	197	446	491	264	291	619	837	677	541	56	34	37	56	10	6	30	21	32	30	37	5	221	6	29	122	46	5	130	19	413	53
		32.1336		405	374	778	795	530	254	522	722	810	474	653	450	208	392	429	214	461	510	306	331	854	1061	742	774	67	37	32	53	11	5	22	22	32	37	34	8	162	16	38	99	46	5	133	21	320	42
		33.0806		560	448	1237	965	605	318	733	973	934	677	749	630	254	419	581	219	518	565	416	474	1376	1531	875	1325	45	29	27	51	11	8	24	18	27	30	30	3	123	18	43	94	35	3	114	18	250	46
		34.0272		877	515	1952	1317	752	414	1043	1371	1058	947	995	990	328	522	834	254	606	654	638	648	2338	2350	1130	2014	51	22	24	66	13	6	26	14	30	30	32	6	109	11	48	78	29	5	104	19	197	45
		34.9731		1291	606	2750	1822	938	571	1344	1730	1158	1357	1282	1448	427	664	1203	317	682	770	925	864	3510	3259	1509	2619	54	24	21	102	13	5	26	8	26	32	37	8	91	13	42	69	35	5	93	18	173	38
		35.9194		1718	698	3610	2187	1112	728	1685	2139	1182	1866	1515	1906	467	784	1456	342	816	914	1157	1110	4507	4006	1757	3038	54	22	18	123	14	5	22	6	26	30	29	8	85	18	38	58	26	5	82	16	163	34
		36.8661		1886	744	4149	2453	1179	866	1818	2365	1186	2270	1589	2053	477	880	1656	384	842	1003	1379	1272	5090	4218	1926	3235	53	24	18	128	16	5	22	3	35	16	30	6	69	21	30	54	21	3	70	19	235	32
		37.8125		2056	781	4392	2971	1226	926	1718	2451	1187	2429	1578	1995	478	910	1650	406	891	1059	1504	1341	5286	4118	1978	3222	46	24	16	134	14	5	19	5	32	8	35	3	56	13	24	48	22	3	61	18	490	30
		38.7592		2048	826	4398	2784	1149	944	1656	2419	1125	2462	1595	1965	427	909	1582	390	933	1056	1483	1354	5026	3906	1970	3032	51	30	16	128	14	6	18	5	29	5	46	5	56	27	22	48	13	3	54	16	514	30
		39.7061		1978	774	3896	2741	1064	896	1630	2344	1365	2344	1426	1770	418	904	1458	408	886	1024	1451	1269	4584	3576	1858	2670	48	14	16	117	10	5	21	5	37	5	46	5	45	11	19	48	13	5	46	19	387	32
		40.6525		1816	765	3397	2491	990	851	1421	2208	1296	2128	1474	1682	392	870	1278	387	880	984	1414	1206	4120	3243	1747	2397	50	18	11	96	11	6	16	8	30	3	51	6	46	13	18	40	14	3	45	14	301	26
		41.5992		1661	691	3011	2296	888	795	1293	2013	1149	1950	1382	1475	354	787	1106	370	878	910	1355	1136	3613	2955	1619	2093	43	18	11	75	6	5	14	5	30	6	45	3	43	11	10	48	11	3	37	13	224	21
		42.5453		1451	613	2813	2142	835	730	1296	2014	1050	1867	1354	1309	346	787	1046	352	862	896	1285	994	3144	2678	1486	1744	54	16	14	69	8	3	16	6	26	8	46	6	43	14	5	43	8	5	34	11	187	19
		43.4914		1341	598	2557	1923	789	688	1179	1848	1027	1747	1253	1245	352	784	917	341	893	846	1197	869	2790	2360	1381	1584	59	19	10	62	6	5	13	5	27	6	43	3	42	16	5	40	8	3	30	18	149	14
		44.4383		1202	547	2190	1592	770	658	1086	1712	912	1464	1213	1162	326	706	835	331	797	784	1077	1078	2302	2096	1306	1381	48	10	13	58	8	5	16	5	30	5	38	5	40	10	3	38	6	5	24	11	131	16
		45.3853		1104	520	1949	1507	715	627	1037	1563	870	1322	1168	1082	310	699	779	334	813	757	990	686	1962	1880	1210	1232	51	18	13	50	10	5	14	6	32	6	34	5	38	18	5	42	8	3	22	10	110	14
		46.3319		962	488	1786	1445	682	584	866	1334	781	1301	1102	1059	272	672	715	309	786	686	901	629	1733	1570	1178	1096	46	14	14	46	6	5	13	6	27	8	34	5	37	14	6	35	8	3	24	11	96	16
		47.2783		888	453	1581	1379	638	550	874	1142	752	1221	1021	981	270	582	634	275	741	661	842	562	1570	1533	1091	958	38	10	16	42	8	3	13	6	21	6	26	5	34	13	5	27	11	3	21	6	94	14
		48.225		798	427	1219	1290	622	523	811	1043	723	1213	978	944	251	546	558	301	670	629	821	528	1394	1467	997	866	22	16	18	46	6	5	16	6	19	5	21	6	27	14	3	26	8	5	19	6	91	8
		49.1717		658	410	1122	1232	581	483	674	965	677	1160	938	880	237	523	520	302	667	616	758	488	1240	1317	938	798	21	18	14	40	8	3	14	8	11	8	21	6	37	21	3	22	8	3	19	3	78	13
		50.1181		554	384	1117	1160	581	467	622	888	664	1086	845	846	230	502	472	306	637	610	768	480	1150	1256	859	720	18	8	11	45	8	5	13	3	8	6	18	6	29	11	6	21	8	5	16	5	75	11
		51.0644		478	370	1075	1115	571	451	562	835	608	1008	843	805	211	469	466	282	584	579	733	470	1043	1211	776	650	11	10	11	38	8	5	14	6	8	5	21	5	24	8	6	19	8	5	18	5	69	11
		52.0111		467	349	1027	1010	555	418	563	797	602	968	850	754	195	466	438	254	618	578	667	518	995	1085	722	589	11	18	11	38	8	5	13	3	6	6	16	5	26	16	6	21	10	5	13	5	70	11
		52.9575		430	314	962	909	560	430	541	765	586	864	821	680	186	434	413	262	592	562	627	472	925	1002	693	542	11	16	16	35	10	5	11	8	6	5	16	5	35	18	5	13	8	3	16	3	61	13
		53.9044		400	298	939	840	538	389	510	691	558	821	776	589	176	430	427	264	600	526	549	456	861	963	626	502	11	10	11	27	10	6	10	8	3	5	16	6	30	13	5	18	8	3	11	3	61	13
		54.8508		365	301	920	794	526	368	454	669	542	814	773	550	174	395	427	264	589	542	550	429	824	885	592	477	10	11	13	24	13	6	8	6	5	5	11	5	37	14	5	13	6	5	13	5	69	11
		55.7972		360	309	795	746	515	334	424	598	509	786	715	523	184	402	398	261	557	534	504	410	736	843	555	459	18	11	13	21	10	5	10	6	6	6	11	8	42	13	5	14	10	5	11	5	58	10
		56.7433		331	262	709	736	462	334	422	590	480	758	688	483	182	403	416	254	594	520	496	389	750	824	523	456	18	13	18	19	8	5	11	6	6	5	11	5	26	13	3	14	5	5	8	3	54	13
		57.6897		315	278	728	765	474	318	429	579	483	766	675	450	190	400	453	274	677	514	467	373	798	894	507	541	11	13	18	18	10	5	11	8	5	8	13	6	32	11	5	11	5	3	6	5	54	10
		58.6364		328	269	747	798	485	323	446	653	458	784	680	472	230	390	533	258	834	491	472	381	877	1024	509	746	16	13	18	14	8	3	8	8	5	5	14	5	21	13	6	10	5	3	10	3	46	11
		59.5833		296	274	851	880	486	357	467	758	485	851	736	534	275	403	632	256	1016	538	510	397	1072	1216	488	1037	18	19	14	14	8	5	11	3	5	5	11	6	19	16	3	10	6	5	8	3	53	11
		60.5297		304	269	998	944	517	386	504	952	518	968	770	688	293	427	747	290	1197	555	611	435	1314	1592	538	1390	13	14	14	14	8	6	11	5	6	6	18	5	22	19	6	6	6	3	10	3	46	11
		61.4769		363	290	1253	995	624	474	579	1245	590	1242	848	976	334	504	851	277	1370	579	802	509	1669	2037	635	1701	11	13	37	10	8	6	11	6	6	3	21	5	24	18	5	10	6	2	10	5	48	11
		62.4231		442	285	1710	1154	696	603	699	1635	642	1712	1040	1251	376	538	923	285	1541	643	965	586	1950	2376	771	1896	18	18	35	10	10	6	6	6	5	6	16	5	29	18	6	6	5	3	8	3	46	11
		63.3694		550	326	2176	1312	838	725	784	2083	744	2053	1248	1491	389	549	1011	293	1606	670	1218	654	2410	2680	989	2006	21	16	42	10	6	8	11	13	6	6	10	5	27	16	5	11	10	3	10	5	45	11
		64.3158		670	328	2435	1371	1037	795	859	2376	842	2286	1267	1539	405	627	1061	320	1690	714	1406	731	2771	2757	1170	1909	10	14	35	13	10	5	10	8	8	6	11	8	18	11	5	10	8	3	10	6	40	8
		65.2622		814	373	2726	1323	1115	859	934	2467	898	2458	1434	1549	434	693	1104	336	1653	782	1518	763	2997	2834	1296	1856	14	22	40	11	10	5	6	8	8	6	8	5	21	18	3	10	6	3	6	5	40	11
		66.2086		858	384	3392	1254	1141	872	990	2552	981	2589	1376	1432	422	701	1158	341	1683	819	1562	774	3018	2850	1318	1866	8	14	38	11	10	6	10	5	5	6	8	6	22	18	3	10	8	5	6	6	40	11
		67.1547		904	394	3190	1214	1136	838	998	2506	989	2541	1358	1510	435	736	1138	346	1678	870	1515	766	2971	2798	1315	1754	10	10	40	11	10	5	11	5	5	6	6	6	21	10	5	11	6	3	6	3	38	11
		68.1008		998	410	3000	1229	1117	806	986	2410	971	2378	1354	1370	501	731	1106	371	1667	947	1475	763	2877	2736	1290	1611	30	26	40	8	8	5	8	10	5	6	6	5	35	19	14	8	5	3	10	5	37	8
		69.0475		1038	405	2704	1211	1067	800	966	2187	941	2155	1283	1248	426	730	1069	378	1677	955	1438	723	2749	2603	1187	1509	14	11	30	11	10	6	8	10	3	3	5	5	16	11	6	11	6	6	5	3	38	10
		69.9944		1027	386	2478	1216	954	738	974	2045	875	2147	1221	1122	418	698	1005	373	1696	1026	1467	702	2539	2429	1138	1390	13	10	29	11	6	8	8	8	5	3	5	5	19	10	5	10	6	5	8	3	30	8
		70.9411		915	394	2389	1142	877	704	1064	1949	816	1942	1152	1082	406	682	941	390	1686	1005	1424	685	2200	2282	1067	1251	11	19	35	8	8	5	11	8	5	5	5	6	19	21	3	6	5	3	5	5	29	5
		71.8878		821	392	2294	1112	816	738	1125	1886	757	1832	1102	1066	368	677	928	384	1712	1082	1320	621	2026	2168	1018	1205	13	16	30	11	8	3	8	8	5	5	3	5	24	18	5	8	6	2	5	5	32	8
		72.8339		827	384	2187	1080	763	634	1050	1848	747	1706	1032	982	328	630	880	413	1770	1115	1242	624	1893	1952	933	1096	8	22	30	10	6	10	8	6	6	5	6	5	18	14	8	8	8	5	8	5	38	8
		73.7803		755	371	2056	1090	718	590	942	1739	707	1667	971	853	318	595	798	397	1749	1110	1210	581	1768	1734	886	992	24	11	19	6	8	6	8	13	6	5	5	6	32	11	6	8	5	5	5	3	32	8
		74.7264		712	341	1878	1101	667	493	875	1632	686	1544	925	837	275	571	779	387	1851	1205	1131	544	1624	1606	846	891	19	10	26	10	10	6	10	8	8	6	5	5	27	19	5	6	6	5	5	3	29	6
		75.6728		648	339	1771	1070	637	488	870	1536	653	1474	885	779	267	550	701	376	1830	1234	1139	504	1469	1450	782	861	16	11	16	6	8	6	10	8	6	6	3	5	18	13	5	6	8	3	5	3	30	6
		76.6194		610	338	1648	1040	600	454	859	1472	675	1397	795	755	267	514	653	360	1835	1242	1070	469	1378	1310	758	786	11	10	19	11	8	5	11	13	5	5	6	3	14	6	5	6	8	3	3	3	34	8
		77.5661		603	309	1592	1070	565	435	864	1387	629	1320	835	712	253	499	619	370	1758	1331	976	456	1214	1171	710	678	19	18	16	8	8	5	10	10	6	5	5	5	27	27	5	8	5	3	5	3	30	8
		78.5128		578	315	1547	1078	544	410	834	1314	595	1210	824	698	229	438	624	328	1749	1299	976	421	1109	1091	661	626	16	14	30	10	10	5	8	6	6	6	5	3	21	11	8	6	5	6	5	5	32	5
		79.4592		530	293	1557	1040	544	390	810	1269	616	1147	802	659	232	450	598	339	1808	1310	902	410	1040	958	635	568	13	13	32	8	10	3	11	8	6	5	5	5	18	18	5	8	5	6	8	5	34	8
		80.4053		486	296	1413	1032	518	336	757	1176	555	1082	797	650	238	429	568	328	1779	1315	891	382	981	898	597	512	11	27	26	8	6	5	10	8	6	6	3	6	24	11	5	6	5	5	5	6	32	6
		81.3514		472	315	1397	1030	509	347	733	1110	539	994	800	616	206	408	566	342	1792	1328	851	357	942	842	573	499	11	18	18	10	8	5	11	11	5	5	5	5	16	13	5	6	3	5	5	5	29	8
		82.2978		467	290	1405	1005	490	315	731	1045	533	957	797	565	214	373	630	331	1781	1323	805	370	877	808	557	480	16	11	11	10	6	5	8	8	5	3	5	5	19	13	6	10	5	5	5	5	27	6
		83.245		466	286	1392	1035	488	314	701	1040	501	970	747	557	208	373	613	309	1736	1338	789	354	882	773	506	488	14	13	22	8	6	3	6	8	5	6	5	6	21	13	6	8	5	6	5	5	30	8
		84.1919		435	280	1437	1050	486	342	682	1024	496	1018	754	552	211	365	691	285	1826	1338	818	322	925	808	466	555	10	10	30	13	6	6	6	8	8	6	3	5	14	14	10	10	6	3	5	5	35	5
		85.1389		448	274	1533	1038	491	365	701	965	485	1115	762	539	219	370	762	285	1907	1302	824	344	1027	816	448	670	13	13	34	11	13	6	13	8	6	6	6	5	21	18	5	8	8	6	5	3	29	5
		86.0858		432	304	1590	1139	514	400	722	1051	501	1331	760	602	240	363	826	293	2008	1339	968	366	1234	958	429	883	18	8	24	6	6	5	5	8	5	5	5	6	26	13	5	10	5	3	5	5	29	8
		87.0328		478	306	1827	1269	539	430	765	1166	493	1618	813	704	272	405	912	286	2142	1411	1051	406	1482	1096	414	1144	16	14	26	10	6	3	10	8	5	5	5	6	21	14	5	8	5	3	5	5	26	6
		87.9794		482	301	2122	1379	590	488	786	1253	560	1803	904	824	293	448	970	298	2229	1526	1066	466	1808	1371	406	1347	14	19	24	6	8	2	8	6	5	6	3	6	24	24	6	6	5	5	8	6	30	5
		88.9258		512	314	2566	1466	702	565	886	1397	602	2109	994	965	306	477	1027	294	2315	1600	1240	493	2235	1627	440	1494	10	14	27	6	5	5	10	5	5	3	5	5	18	18	5	6	5	6	3	6	32	6
		89.8725		558	323	3091	1592	754	611	978	1618	667	2267	1112	1094	310	546	1035	307	2437	1648	1422	571	2595	1917	491	1584	14	11	8	8	3	5	6	6	6	5	3	5	24	14	3	8	8	2	5	2	30	2
		90.8189		669	328	3651	1718	818	662	1114	1878	715	2362	1234	1173	309	590	1016	331	2496	1699	1558	677	2808	2136	554	1576	11	11	11	6	8	3	6	6	6	2	6	5	16	13	3	6	5	3	2	5	27	5
		91.7653		723	352	4096	1822	912	688	1221	2170	787	2506	1358	1160	338	656	1018	347	2499	1774	1784	789	3091	2246	661	1613	13	10	13	8	6	3	8	6	6	6	5	5	14	13	6	5	5	3	5	5	35	5
		92.7117		758	392	4339	1869	963	696	1411	2298	883	2509	1323	1155	339	771	1034	394	2520	1898	1936	824	3194	2309	704	1528	13	21	18	6	5	6	5	5	5	6	3	5	19	14	5	8	3	5	5	5	37	6
		93.6586		810	426	4486	1877	994	690	1584	2379	944	2504	1322	1144	352	810	1050	389	2597	1918	2022	846	3218	2269	832	1490	10	6	13	8	6	5	8	6	6	6	5	6	19	6	6	6	5	3	5	3	48	5
		94.6056		867	430	4586	1946	982	701	1747	2389	1019	2493	1285	1112	362	795	1002	422	2565	1987	2053	840	3189	2301	824	1429	13	10	21	8	8	5	8	6	8	6	3	5	14	16	5	8	3	3	5	5	40	5
		95.5522		901	438	4294	1931	954	638	1842	2384	1056	2288	1219	1013	389	802	1010	454	2534	2021	2019	842	3038	2168	886	1416	14	18	24	10	8	3	6	10	5	8	3	5	32	11	5	6	5	5	6	3	34	5
		96.4992		925	446	4230	1931	941	666	1914	2282	1040	2160	1240	949	374	824	995	442	2512	2091	1947	824	2744	2005	840	1326	11	13	18	8	5	3	5	6	5	6	6	6	22	11	5	5	3	5	10	5	30	5
		97.4456		934	485	3998	1914	859	669	1939	2192	989	1926	1152	872	344	835	950	456	2483	2078	1891	837	2538	1918	835	1270	13	18	16	3	5	2	6	6	6	3	3	5	18	24	5	3	5	5	5	6	21	8
		98.3914		934	491	3752	1869	827	595	1926	2093	936	1813	1101	819	328	778	984	466	2395	2096	1725	814	2491	1760	802	1206	11	11	16	8	5	5	8	6	6	5	3	6	14	11	5	3	2	3	5	5	22	5
		99.3378		928	483	3581	1864	750	571	1845	1955	880	1715	1070	765	326	782	950	456	2414	2109	1595	795	2374	1578	779	1104	14	19	13	6	5	3	6	6	5	6	3	8	14	14	5	6	3	3	5	5	22	5
		100.284		859	491	3378	1843	686	566	1829	1830	826	1506	1043	718	304	806	966	478	2390	2171	1458	749	2152	1493	741	1005	14	13	14	6	5	5	3	8	6	5	5	5	29	13	3	5	3	5	5	6	26	5
		101.231		830	462	3285	1803	635	544	1803	1707	782	1480	1018	683	282	811	946	466	2274	2158	1450	736	1920	1354	712	910	16	16	13	6	3	3	5	6	5	5	5	5	26	19	3	2	5	5	5	3	22	5
		102.177		805	462	3115	1798	595	517	1786	1581	734	1266	982	630	278	760	974	483	2186	2115	1378	682	1746	1232	709	848	10	14	13	5	5	3	5	6	6	6	5	6	14	13	5	6	5	3	5	5	24	3
		103.124		738	437	3115	1880	563	528	1730	1458	722	1242	979	603	278	707	933	498	2200	2142	1301	680	1528	1104	683	768	13	14	11	6	5	5	5	13	3	6	3	6	19	11	6	3	2	5	5	3	21	3
		104.07		680	438	2925	1843	534	504	1731	1333	690	1170	939	582	274	688	851	491	2107	2064	1190	653	1418	1013	682	733	13	11	8	8	5	3	5	6	5	8	5	5	18	13	3	3	3	5	5	5	24	5
		105.017		666	397	2819	1824	515	475	1726	1235	648	1224	915	571	262	645	848	504	2016	2046	1114	650	1325	944	685	650	14	14	6	5	6	3	6	3	6	5	6	3	21	16	6	6	3	5	3	8	21	6
		105.963		629	397	2720	1856	477	499	1723	1173	650	1035	930	566	266	598	770	515	1960	1950	1042	611	1216	894	651	589	10	11	11	8	6	3	6	8	8	5	6	3	18	10	5	6	5	3	6	5	24	6
		106.91		602	382	2626	1808	490	467	1670	1107	629	947	941	547	242	574	718	483	1830	1843	982	587	1112	816	651	568	13	14	5	6	5	2	6	6	5	6	5	5	13	10	6	3	5	3	5	5	21	5
		107.857		568	370	2610	1818	486	451	1624	1056	606	910	925	539	269	560	730	494	1749	1832	979	566	1059	803	648	504	22	29	6	5	5	3	5	10	5	5	5	5	22	22	3	3	3	3	5	5	22	5
		108.803		579	370	2486	1813	464	438	1598	1018	605	909	914	530	282	531	758	467	1698	1784	973	597	1053	741	608	482	13	19	5	6	6	5	5	5	6	5	3	3	21	13	5	8	5	5	6	3	27	5
		109.75		570	366	2456	1864	467	458	1853	960	571	968	885	530	288	534	832	469	1600	1698	1011	582	1022	723	589	485	18	10	6	6	5	3	3	6	3	6	5	5	16	11	3	3	3	3	5	5	29	6
		110.696		565	346	2442	1902	470	491	1834	933	568	1136	888	518	317	526	901	491	1637	1666	960	579	1102	722	554	534	10	8	6	8	6	3	5	8	5	3	6	6	21	10	3	3	5	3	5	3	27	3
		111.643		546	354	2434	1890	450	496	1933	981	542	1282	894	538	339	530	974	469	1627	1640	939	586	1197	736	528	630	11	10	8	8	5	3	3	8	6	5	5	5	13	19	3	6	3	3	5	5	22	5
		112.589		515	366	2509	1930	461	514	2005	982	544	1410	906	590	339	534	1115	507	1664	1602	987	594	1405	813	507	726	11	14	5	6	6	5	3	8	5	8	3	5	13	18	5	3	3	3	3	6	29	5
		113.536		536	379	2774	2096	509	539	2139	1091	541	1661	962	669	362	541	1221	493	1717	1613	1021	643	1733	976	491	882	24	13	3	8	5	3	8	8	8	5	5	6	26	21	5	6	3	3	3	5	24	5
		114.482		542	390	3149	2190	539	594	2238	1272	579	1893	1030	808	358	589	1278	506	1784	1637	1062	694	2214	1141	438	1040	11	10	6	6	6	3	6	8	3	5	3	6	10	6	5	5	3	5	5	6	19	6
		115.429		541	379	3488	2325	554	634	2563	1451	662	2112	1203	907	373	622	1382	526	1854	1675	1242	709	2638	1427	467	1253	8	8	8	6	6	5	3	18	5	6	3	6	11	10	5	3	2	3	6	5	24	13
		116.376		570	422	3899	2411	621	686	2832	1659	766	2256	1362	1029	429	728	1390	576	2014	2245	1406	826	2978	1762	472	1350	18	18	11	3	6	3	5	8	5	3	5	3	21	21	3	3	3	2	6	5	19	5
		117.323		637	445	4266	2498	659	731	2998	1875	883	2355	1467	1106	416	848	1376	618	2072	2128	1557	874	3349	2213	531	1450	11	10	5	6	6	3	5	11	5	5	5	5	16	8	3	3	2	3	5	5	26	5
		118.269		706	454	4525	2613	682	760	3451	2163	1040	2317	1622	1174	440	973	1394	672	2155	2067	1666	973	3462	2382	570	1462	13	21	6	6	3	3	5	10	6	3	3	6	8	22	3	3	5	5	5	5	21	6
		119.216		790	510	4808	2643	728	808	3693	2421	1130	2275	1653	1162	474	1117	1357	680	2219	2018	1690	1022	3496	2426	653	1461	10	8	5	6	5	3	3	13	5	5	3	5	11	6	6	5	3	5	5	3	14	5
		120.162		866	546	4688	2613	800	802	4078	2600	1270	2198	1629	1170	506	1194	1334	758	2264	2032	1717	1048	3387	2366	725	1389	19	14	5	5	5	3	8	8	6	6	8	3	21	13	3	3	3	3	10	3	21	5
		121.109		994	581	4514	2710	798	842	4478	2730	1374	2053	1595	1131	541	1346	1256	792	2224	2024	1762	1074	3253	2237	792	1365	10	13	3	3	6	3	5	5	6	2	5	5	16	18	5	5	5	3	6	6	19	3
		122.055		1117	659	4312	2605	829	872	4443	2670	1402	1973	1526	1118	562	1421	1179	808	2128	2040	1798	1003	3136	2094	814	1328	11	10	6	8	8	5	6	8	6	5	3	3	14	14	3	3	5	5	6	5	19	3
		123.001		1262	694	4096	2539	890	834	4418	2546	1368	1875	1454	1086	570	1285	1171	819	2085	2061	1827	1022	2965	1965	843	1250	14	14	5	5	3	5	5	14	8	6	2	5	16	18	3	5	5	3	6	5	14	5
		123.947		1259	718	3870	2454	886	858	4395	2413	1387	1736	1462	1021	574	1245	1126	803	2019	2082	1864	1008	2747	1806	880	1226	19	11	5	6	5	2	5	8	5	5	3	3	13	14	3	3	2	5	5	6	14	6
		124.893		1229	726	3622	2437	877	858	4168	2206	1317	1574	1347	941	605	1288	1157	843	1864	2152	1853	976	2507	1694	827	1210	18	13	5	6	6	2	5	8	5	3	5	3	21	11	3	3	3	3	6	5	13	5
		125.84		1147	768	3427	2355	834	853	4307	2011	1237	1408	1258	909	586	1211	1150	890	1779	2088	1811	934	2280	1507	787	1168	13	10	5	6	3	3	5	14	10	5	2	3	21	11	5	5	3	5	6	3	14	6
		126.786		1040	734	3282	2352	774	829	4712	1869	1147	1282	1198	910	570	1181	1174	867	1738	2053	1776	934	1990	1334	776	1118	18	16	3	6	5	3	6	8	3	6	3	5	14	21	6	6	3	3	5	3	13	6
		127.732		1014	709	3178	2363	717	798	4869	1731	1112	1176	1160	806	582	1126	1179	856	1630	2026	1682	902	1854	1176	741	1058	16	13	5	5	5	2	5	6	3	3	6	5	13	10	5	5	3	3	5	2	16	6
		128.679		918	733	3056	2312	691	771	5152	1614	1034	1080	1134	757	578	1093	1205	906	1606	2037	1610	909	1698	1099	718	984	14	19	3	6	5	3	5	8	3	5	3	5	14	14	3	5	3	3	8	2	13	5
		129.626		934	683	2912	2294	640	760	5272	1485	962	1024	1098	698	547	1043	1157	875	1454	1954	1563	893	1549	1008	682	912	14	10	3	6	5	3	3	8	5	5	6	2	18	10	8	5	5	3	8	5	10	5
		130.573		874	654	2850	2206	618	738	5285	1382	974	968	1101	680	549	1005	1074	874	1365	1922	1483	875	1389	926	667	840	14	11	5	5	6	3	5	10	5	3	3	5	21	13	5	5	2	6	8	3	13	3
		131.519		846	629	2643	2218	587	712	5110	1258	909	906	1066	664	558	955	982	842	1322	1798	1442	818	1302	843	622	784	16	10	6	6	3	5	6	8	5	5	5	3	11	8	5	5	3	2	6	5	13	5
		132.466		773	669	2616	2302	558	682	5006	1165	842	856	1050	642	506	910	971	850	1245	1726	1424	797	1184	752	605	754	11	14	5	5	3	3	6	8	5	5	3	6	11	16	2	3	5	5	6	5	11	6
		133.412		710	656	2474	2320	546	670	4960	1093	850	814	1070	664	464	872	922	840	1197	1664	1418	790	1139	715	589	691	13	18	5	6	5	3	5	8	5	5	3	6	19	14	8	5	3	3	6	5	10	3
		134.358		680	598	2451	2282	533	654	4886	1030	808	848	1083	642	461	813	859	840	1117	1597	1494	755	1077	688	574	637	10	14	3	6	5	2	5	8	5	6	5	5	10	11	3	3	3	5	8	8	11	3
		135.304		658	608	2456	2218	514	656	4794	982	752	926	1059	661	466	749	862	843	1078	1562	1490	768	1038	645	547	619	16	14	5	6	3	3	6	10	5	8	6	3	22	18	3	5	3	5	10	3	8	6
		136.251		621	586	2445	2173	485	624	4318	899	742	1014	1022	622	453	722	949	821	1067	1435	1411	744	1032	611	523	606	16	18	8	10	6	3	5	11	5	6	2	5	18	27	5	5	6	5	6	3	8	5
[truncated: 2 more columns]

## Sheet: Cr2
		File		plate0953	plate0953	plate0953	plate0953	plate0953	plate0953	plate0953	plate0953	plate0953	plate0953	plate0953	plate0953	plate0953	plate0953	plate0953	plate0953	plate0953	plate0953	plate0953	plate0953	plate0953	plate0953	plate0953	plate0953	plate0953	plate0953	plate0953	plate0953	plate0953	plate0953	plate0953	plate0953	plate0953	plate0953	plate0953	plate0953	plate0953	plate0953	plate0953	plate0953	plate0953	plate0953	plate0953	plate0953	plate0953	plate0953
		Plate No		plate0953	plate0953	plate0953	plate0953	plate0953	plate0953	plate0953	plate0953	plate0953	plate0953	plate0953	plate0953	plate0953	plate0953	plate0953	plate0953	plate0953	plate0953	plate0953	plate0953	plate0953	plate0953	plate0953	plate0953	plate0953	plate0953	plate0953	plate0953	plate0953	plate0953	plate0953	plate0953	plate0953	plate0953	plate0953	plate0953	plate0953	plate0953	plate0953	plate0953	plate0953	plate0953	plate0953	plate0953	plate0953	plate0953
		Label		Control	Control	Control	Control	Control	Control	Control	Control	Control	Control	Control	Control	Control	Control	Control	Control	Control	Control	Control	Control	Control	Control	Control	Control	Cr2	Cr2	Cr2	Cr2	Cr2	Cr2	Cr2	Cr2	Cr2	Cr2	Cr2	Cr2	Cr2	Cr2	Cr2	Cr2	Cr2	Cr2	Cr2	Cr2	Cr2	Cr2
		Well / Region		A1	A2	A3	A4	A5	A6	A7	A8	A9	A10	A11	A12	B1	B2	B3	B4	B5	B6	B7	B8	B9	B10	B11	B12	E1	E2	E3	E4	E5	E6	E7	E8	E9	E10	E11	E12	F1	F2	F3	F4	F5	F6	F7	F8	F9	F10
		ZT Time
		12.7658		3536	1437	5301	2136	2053	1002	1867	4067	1685	2541	3157	2454	675	1094	2240	827	1824	1709	1554	1522	3979	4379	3592	4112	123	114	138	37	115	78	70	152	54	550	176	93	198	42	35	98	1075	445	246	326	35	238
		13.8483		3090	1242	4446	1982	1851	968	1739	3610	1542	2376	2742	2536	648	1011	2000	814	2096	1702	1546	1504	3405	3806	3360	3730	115	101	126	34	106	74	67	136	35	474	160	90	298	37	34	96	1000	386	205	278	37	216
		15.0944		2632	1230	3843	1888	1586	874	1616	3130	1413	2259	2398	2216	595	894	1717	774	1934	1554	1402	1283	2848	3558	3067	3267	120	93	109	27	93	66	74	125	32	461	150	83	192	32	30	85	942	355	210	240	32	205
		16.0408		2213	1126	3349	1696	1461	835	1438	2677	1315	1976	2189	2002	533	829	1490	691	1942	1382	1243	1166	2560	3277	2798	2933	128	99	115	30	83	66	70	139	29	467	141	83	238	43	26	82	962	333	192	222	29	178
		16.9872		1922	1077	2850	1603	1358	741	1277	2379	1224	1770	1974	1683	470	752	1253	624	1701	1245	1128	1003	2202	2939	2362	2478	99	98	106	26	85	64	74	128	27	454	131	77	174	30	27	83	848	282	189	222	32	189
		17.9336		1682	1013	2386	1499	1184	669	1259	2046	1168	1533	1848	1445	430	688	1090	563	1462	1138	965	906	1914	2542	2133	2098	102	78	102	21	77	59	62	122	26	419	123	66	126	29	24	77	784	261	163	184	35	171
		18.8797		1416	918	2054	1486	1106	646	1133	1893	1125	1429	1715	1294	397	624	954	526	1310	1030	853	811	1688	2200	1806	1829	107	74	93	24	83	53	59	122	24	365	125	67	133	22	24	69	722	237	152	178	30	162
		19.8267		1165	861	1810	1445	1011	555	1029	1842	1122	1254	1592	1128	349	582	824	480	1208	962	757	725	1454	2014	1563	1541	99	74	86	21	77	51	59	126	24	358	120	67	102	22	22	64	635	227	147	166	29	147
		20.7733		1043	832	1552	1344	915	517	958	1706	1058	1107	1442	1003	326	555	728	426	1078	885	685	651	1294	1802	1410	1395	91	72	90	18	58	53	66	128	24	358	120	58	101	18	24	59	594	190	150	147	26	141
		21.7197		875	763	1334	1315	915	470	885	1666	1018	1013	1323	966	293	552	648	386	984	813	605	610	1158	1626	1251	1227	94	67	86	21	62	48	58	122	22	309	118	54	93	21	22	56	565	184	139	126	26	141
		22.6667		766	686	1184	1253	859	437	802	1526	1013	909	1200	795	267	523	579	366	891	779	549	555	1005	1506	1082	1083	90	86	78	19	64	43	56	126	24	299	98	59	80	24	19	51	502	173	130	130	24	130
		23.6136		685	656	1050	1182	821	394	717	1339	966	816	1096	770	258	504	486	355	829	742	469	502	931	1306	990	944	101	78	83	14	53	46	50	110	21	282	106	61	80	37	18	58	493	149	133	125	22	122
		24.5597		605	626	955	1138	774	374	699	1142	949	725	1043	685	235	477	451	342	750	709	432	458	872	1147	990	837	88	69	78	14	58	42	58	114	22	307	94	66	80	19	14	50	475	133	131	123	26	115
		25.5064		522	563	830	1002	726	352	632	1022	875	634	942	664	206	437	403	290	658	651	381	402	789	1053	1051	723	86	69	75	18	51	51	61	104	18	730	90	61	74	16	19	53	454	117	126	115	27	110
		26.4531		458	501	739	976	696	293	565	947	765	582	827	560	189	398	354	248	611	598	350	381	680	978	1022	619	83	70	75	13	53	46	51	94	19	1234	93	58	72	14	16	43	429	107	130	112	22	107
		27.4		418	456	675	858	648	282	526	826	765	485	752	514	187	403	352	254	562	554	307	336	616	888	882	552	90	62	74	16	50	46	53	88	21	802	91	56	83	21	14	45	378	109	130	110	19	99
		28.3472		362	421	611	800	555	251	467	754	698	437	678	454	173	362	296	234	541	515	290	315	571	798	797	493	78	61	70	16	50	46	58	82	19	536	78	48	74	21	16	42	358	120	122	106	21	90
		29.2939		342	374	576	765	515	234	442	648	706	405	626	406	171	342	310	205	518	504	270	302	518	779	755	454	72	62	58	13	50	43	53	80	21	386	82	58	149	14	14	42	331	222	126	102	19	91
		30.2406		346	379	573	726	512	230	426	590	707	397	589	408	157	344	299	184	466	482	250	288	520	747	701	474	70	58	66	14	45	45	46	70	19	333	78	53	336	22	11	40	330	154	131	91	21	80
		31.1869		363	346	605	734	502	245	424	600	736	411	582	413	168	338	331	197	446	491	264	291	619	837	677	541	59	50	69	13	50	38	98	64	18	277	80	46	261	19	16	56	333	114	126	98	18	80
		32.1336		405	374	778	795	530	254	522	722	810	474	653	450	208	392	429	214	461	510	306	331	854	1061	742	774	59	53	131	10	48	37	194	58	18	298	72	42	192	14	13	56	419	85	115	110	11	61
		33.0806		560	448	1237	965	605	318	733	973	934	677	749	630	254	419	581	219	518	565	416	474	1376	1531	875	1325	61	53	125	10	50	35	262	62	16	298	74	42	136	19	13	42	432	69	104	134	18	58
		34.0272		877	515	1952	1317	752	414	1043	1371	1058	947	995	990	328	522	834	254	606	654	638	648	2338	2350	1130	2014	98	45	82	14	42	30	307	56	18	326	67	42	120	14	13	29	685	59	102	162	13	66
		34.9731		1291	606	2750	1822	938	571	1344	1730	1158	1357	1282	1448	427	664	1203	317	682	770	925	864	3510	3259	1509	2619	195	45	69	16	85	30	274	62	18	331	62	43	117	22	10	24	782	56	98	184	13	62
		35.9194		1718	698	3610	2187	1112	728	1685	2139	1182	1866	1515	1906	467	784	1456	342	816	914	1157	1110	4507	4006	1757	3038	232	46	59	11	125	26	200	53	10	315	61	38	122	19	11	27	718	59	83	182	11	64
		36.8661		1886	744	4149	2453	1179	866	1818	2365	1186	2270	1589	2053	477	880	1656	384	842	1003	1379	1272	5090	4218	1926	3235	158	58	53	11	146	27	131	50	10	270	56	34	109	24	10	21	630	48	86	179	10	56
		37.8125		2056	781	4392	2971	1226	926	1718	2451	1187	2429	1578	1995	478	910	1650	406	891	1059	1504	1341	5286	4118	1978	3222	78	45	51	16	165	22	85	45	8	254	45	34	101	16	8	21	514	46	85	165	6	56
		38.7592		2048	826	4398	2784	1149	944	1656	2419	1125	2462	1595	1965	427	909	1582	390	933	1056	1483	1354	5026	3906	1970	3032	61	53	42	14	162	22	69	46	8	216	50	30	109	22	5	22	416	46	72	147	5	48
		39.7061		1978	774	3896	2741	1064	896	1630	2344	1365	2344	1426	1770	418	904	1458	408	886	1024	1451	1269	4584	3576	1858	2670	35	37	37	11	139	19	53	38	5	205	48	29	101	11	8	19	373	45	80	146	5	48
		40.6525		1816	765	3397	2491	990	851	1421	2208	1296	2128	1474	1682	392	870	1278	387	880	984	1414	1206	4120	3243	1747	2397	37	38	35	11	106	18	51	35	6	179	43	34	106	21	5	18	341	40	72	141	8	46
		41.5992		1661	691	3011	2296	888	795	1293	2013	1149	1950	1382	1475	354	787	1106	370	878	910	1355	1136	3613	2955	1619	2093	29	42	35	10	102	16	54	35	8	162	46	27	83	11	5	18	315	37	114	126	8	40
		42.5453		1451	613	2813	2142	835	730	1296	2014	1050	1867	1354	1309	346	787	1046	352	862	896	1285	994	3144	2678	1486	1744	35	45	38	11	74	16	59	26	5	150	43	29	83	16	6	16	291	37	160	133	5	37
		43.4914		1341	598	2557	1923	789	688	1179	1848	1027	1747	1253	1245	352	784	917	341	893	846	1197	869	2790	2360	1381	1584	18	43	27	10	69	19	54	30	6	146	37	24	80	10	5	18	264	34	195	131	5	35
		44.4383		1202	547	2190	1592	770	658	1086	1712	912	1464	1213	1162	326	706	835	331	797	784	1077	1078	2302	2096	1306	1381	16	37	34	8	59	19	42	29	8	130	35	24	78	11	5	16	237	32	186	141	5	37
		45.3853		1104	520	1949	1507	715	627	1037	1563	870	1322	1168	1082	310	699	779	334	813	757	990	686	1962	1880	1210	1232	27	43	29	6	58	11	32	26	5	144	32	29	80	21	6	14	208	30	174	149	6	35
		46.3319		962	488	1786	1445	682	584	866	1334	781	1301	1102	1059	272	672	715	309	786	686	901	629	1733	1570	1178	1096	22	35	24	8	51	13	30	29	8	122	30	21	66	10	8	19	214	29	144	139	6	27
		47.2783		888	453	1581	1379	638	550	874	1142	752	1221	1021	981	270	582	634	275	741	661	842	562	1570	1533	1091	958	16	38	24	10	59	14	26	24	5	126	29	24	54	13	6	14	206	24	122	130	5	32
		48.225		798	427	1219	1290	622	523	811	1043	723	1213	978	944	251	546	558	301	670	629	821	528	1394	1467	997	866	18	46	22	6	43	16	24	24	6	118	30	19	56	14	6	13	222	27	117	126	5	27
		49.1717		658	410	1122	1232	581	483	674	965	677	1160	938	880	237	523	520	302	667	616	758	488	1240	1317	938	798	21	48	24	6	42	14	24	24	5	115	30	21	59	18	5	13	221	32	120	130	5	29
		50.1181		554	384	1117	1160	581	467	622	888	664	1086	845	846	230	502	472	306	637	610	768	480	1150	1256	859	720	18	45	21	5	42	16	26	30	5	104	27	22	48	14	5	16	203	26	118	131	5	30
		51.0644		478	370	1075	1115	571	451	562	835	608	1008	843	805	211	469	466	282	584	579	733	470	1043	1211	776	650	13	35	22	3	50	11	22	30	6	107	24	16	45	10	6	14	182	24	122	115	6	24
		52.0111		467	349	1027	1010	555	418	563	797	602	968	850	754	195	466	438	254	618	578	667	518	995	1085	722	589	16	37	21	3	38	14	21	24	6	104	26	21	53	13	6	14	170	24	99	130	8	29
		52.9575		430	314	962	909	560	430	541	765	586	864	821	680	186	434	413	262	592	562	627	472	925	1002	693	542	18	32	18	6	35	11	19	18	6	106	29	18	48	14	5	13	173	27	90	128	8	32
		53.9044		400	298	939	840	538	389	510	691	558	821	776	589	176	430	427	264	600	526	549	456	861	963	626	502	19	24	21	3	37	13	16	19	6	106	27	19	42	13	5	13	168	29	85	122	6	21
		54.8508		365	301	920	794	526	368	454	669	542	814	773	550	174	395	427	264	589	542	550	429	824	885	592	477	24	22	24	5	30	13	18	19	5	99	24	19	51	16	6	14	178	22	58	114	5	19
		55.7972		360	309	795	746	515	334	424	598	509	786	715	523	184	402	398	261	557	534	504	410	736	843	555	459	21	27	19	3	30	8	18	18	5	98	18	16	51	13	5	11	168	27	58	125	8	14
		56.7433		331	262	709	736	462	334	422	590	480	758	688	483	182	403	416	254	594	520	496	389	750	824	523	456	26	21	18	6	34	6	21	16	6	91	13	14	43	16	6	10	150	30	43	128	6	14
		57.6897		315	278	728	765	474	318	429	579	483	766	675	450	190	400	453	274	677	514	467	373	798	894	507	541	18	18	19	5	40	6	18	16	3	102	8	6	46	10	5	11	150	29	40	152	8	11
		58.6364		328	269	747	798	485	323	446	653	458	784	680	472	230	390	533	258	834	491	472	381	877	1024	509	746	11	18	19	5	29	8	14	13	6	102	5	6	50	10	3	13	144	22	38	133	6	10
		59.5833		296	274	851	880	486	357	467	758	485	851	736	534	275	403	632	256	1016	538	510	397	1072	1216	488	1037	21	22	16	3	30	6	13	14	6	120	6	8	50	14	5	11	149	22	35	123	6	8
		60.5297		304	269	998	944	517	386	504	952	518	968	770	688	293	427	747	290	1197	555	611	435	1314	1592	538	1390	11	16	18	5	22	11	14	14	6	123	5	8	54	13	6	11	152	19	26	139	5	6
		61.4769		363	290	1253	995	624	474	579	1245	590	1242	848	976	334	504	851	277	1370	579	802	509	1669	2037	635	1701	19	21	18	5	21	5	14	10	5	115	5	6	51	13	5	11	152	22	30	202	6	6
		62.4231		442	285	1710	1154	696	603	699	1635	642	1712	1040	1251	376	538	923	285	1541	643	965	586	1950	2376	771	1896	19	21	16	6	21	5	19	16	6	128	5	6	53	18	6	8	146	18	24	517	6	8
		63.3694		550	326	2176	1312	838	725	784	2083	744	2053	1248	1491	389	549	1011	293	1606	670	1218	654	2410	2680	989	2006	19	18	14	3	19	5	14	11	6	142	5	6	48	10	5	11	139	14	22	523	3	6
		64.3158		670	328	2435	1371	1037	795	859	2376	842	2286	1267	1539	405	627	1061	320	1690	714	1406	731	2771	2757	1170	1909	14	13	18	6	19	6	13	10	8	126	5	8	45	11	5	11	150	10	19	408	3	8
		65.2622		814	373	2726	1323	1115	859	934	2467	898	2458	1434	1549	434	693	1104	336	1653	782	1518	763	2997	2834	1296	1856	13	18	13	5	21	3	16	13	5	125	5	3	45	13	8	13	152	13	19	328	6	6
		66.2086		858	384	3392	1254	1141	872	990	2552	981	2589	1376	1432	422	701	1158	341	1683	819	1562	774	3018	2850	1318	1866	18	16	11	3	19	5	8	11	6	125	3	6	53	13	3	14	152	11	21	272	5	6
		67.1547		904	394	3190	1214	1136	838	998	2506	989	2541	1358	1510	435	736	1138	346	1678	870	1515	766	2971	2798	1315	1754	14	14	11	3	22	3	10	13	6	114	3	5	43	11	5	10	147	10	18	206	3	5
		68.1008		998	410	3000	1229	1117	806	986	2410	971	2378	1354	1370	501	731	1106	371	1667	947	1475	763	2877	2736	1290	1611	24	29	10	5	19	5	10	11	3	107	3	5	58	24	5	10	144	8	16	189	8	5
		69.0475		1038	405	2704	1211	1067	800	966	2187	941	2155	1283	1248	426	730	1069	378	1677	955	1438	723	2749	2603	1187	1509	18	16	11	5	24	3	8	11	6	101	5	6	42	11	5	8	130	10	16	166	8	5
		69.9944		1027	386	2478	1216	954	738	974	2045	875	2147	1221	1122	418	698	1005	373	1696	1026	1467	702	2539	2429	1138	1390	10	13	11	3	11	5	10	13	6	91	5	5	46	11	6	11	131	6	13	138	5	8
		70.9411		915	394	2389	1142	877	704	1064	1949	816	1942	1152	1082	406	682	941	390	1686	1005	1424	685	2200	2282	1067	1251	26	11	10	5	11	6	11	10	8	86	5	5	43	14	6	11	130	8	16	120	5	6
		71.8878		821	392	2294	1112	816	738	1125	1886	757	1832	1102	1066	368	677	928	384	1712	1082	1320	621	2026	2168	1018	1205	16	26	6	5	13	6	13	11	5	83	6	6	42	22	2	13	134	6	13	110	8	6
		72.8339		827	384	2187	1080	763	634	1050	1848	747	1706	1032	982	328	630	880	413	1770	1115	1242	624	1893	1952	933	1096	18	16	8	6	16	3	6	10	5	80	5	5	35	16	5	8	130	6	10	99	5	8
		73.7803		755	371	2056	1090	718	590	942	1739	707	1667	971	853	318	595	798	397	1749	1110	1210	581	1768	1734	886	992	26	11	8	6	16	5	8	10	6	70	5	6	50	11	3	6	114	8	13	88	5	6
		74.7264		712	341	1878	1101	667	493	875	1632	686	1544	925	837	275	571	779	387	1851	1205	1131	544	1624	1606	846	891	27	14	6	5	13	3	8	11	3	67	6	6	48	14	3	5	106	5	10	91	5	6
		75.6728		648	339	1771	1070	637	488	870	1536	653	1474	885	779	267	550	701	376	1830	1234	1139	504	1469	1450	782	861	14	19	8	6	11	3	8	8	5	72	3	3	38	11	5	3	109	8	11	78	8	5
		76.6194		610	338	1648	1040	600	454	859	1472	675	1397	795	755	267	514	653	360	1835	1242	1070	469	1378	1310	758	786	13	13	5	3	10	3	10	8	6	75	3	8	37	10	5	5	101	8	10	86	6	6
		77.5661		603	309	1592	1070	565	435	864	1387	629	1320	835	712	253	499	619	370	1758	1331	976	456	1214	1171	710	678	22	18	8	2	11	3	10	10	3	74	3	6	50	11	5	5	109	10	10	91	5	6
		78.5128		578	315	1547	1078	544	410	834	1314	595	1210	824	698	229	438	624	328	1749	1299	976	421	1109	1091	661	626	11	16	8	5	19	3	10	14	5	77	6	5	40	11	5	6	109	6	8	131	6	10
		79.4592		530	293	1557	1040	544	390	810	1269	616	1147	802	659	232	450	598	339	1808	1310	902	410	1040	958	635	568	14	21	6	5	18	5	8	10	5	72	3	6	34	16	5	5	106	13	11	154	5	5
		80.4053		486	296	1413	1032	518	336	757	1176	555	1082	797	650	238	429	568	328	1779	1315	891	382	981	898	597	512	11	16	6	5	16	5	10	8	5	67	5	6	37	14	5	3	101	10	11	184	6	5
		81.3514		472	315	1397	1030	509	347	733	1110	539	994	800	616	206	408	566	342	1792	1328	851	357	942	842	573	499	14	19	6	6	13	5	8	8	6	64	5	6	38	14	3	6	104	8	10	203	5	6
		82.2978		467	290	1405	1005	490	315	731	1045	533	957	797	565	214	373	630	331	1781	1323	805	370	877	808	557	480	18	19	5	5	14	3	6	10	6	75	6	6	37	14	5	6	104	8	10	227	3	8
		83.245		466	286	1392	1035	488	314	701	1040	501	970	747	557	208	373	613	309	1736	1338	789	354	882	773	506	488	11	14	8	3	14	8	6	8	5	78	5	5	40	10	5	3	102	8	10	226	5	5
		84.1919		435	280	1437	1050	486	342	682	1024	496	1018	754	552	211	365	691	285	1826	1338	818	322	925	808	466	555	10	14	8	6	16	2	8	8	5	80	3	5	35	10	6	5	94	10	11	229	8	5
		85.1389		448	274	1533	1038	491	365	701	965	485	1115	762	539	219	370	762	285	1907	1302	824	344	1027	816	448	670	13	18	6	3	13	5	11	10	6	96	6	3	38	16	5	6	90	10	10	216	5	6
		86.0858		432	304	1590	1139	514	400	722	1051	501	1331	760	602	240	363	826	293	2008	1339	968	366	1234	958	429	883	18	10	10	5	14	5	8	10	5	102	6	6	42	11	3	3	94	6	10	206	5	5
		87.0328		478	306	1827	1269	539	430	765	1166	493	1618	813	704	272	405	912	286	2142	1411	1051	406	1482	1096	414	1144	19	16	3	6	14	3	6	11	6	101	5	3	46	18	5	6	96	5	11	197	5	6
		87.9794		482	301	2122	1379	590	488	786	1253	560	1803	904	824	293	448	970	298	2229	1526	1066	466	1808	1371	406	1347	21	19	6	5	11	3	6	8	6	102	5	5	40	14	5	5	98	8	11	198	6	8
		88.9258		512	314	2566	1466	702	565	886	1397	602	2109	994	965	306	477	1027	294	2315	1600	1240	493	2235	1627	440	1494	8	14	6	5	10	3	8	10	8	93	5	5	43	14	5	6	94	6	11	174	5	5
		89.8725		558	323	3091	1592	754	611	978	1618	667	2267	1112	1094	310	546	1035	307	2437	1648	1422	571	2595	1917	491	1584	18	16	6	3	14	2	3	8	6	88	5	5	43	11	6	5	91	5	13	173	5	6
		90.8189		669	328	3651	1718	818	662	1114	1878	715	2362	1234	1173	309	590	1016	331	2496	1699	1558	677	2808	2136	554	1576	14	13	6	5	11	5	8	11	5	78	3	5	35	8	6	5	90	5	11	162	5	6
		91.7653		723	352	4096	1822	912	688	1221	2170	787	2506	1358	1160	338	656	1018	347	2499	1774	1784	789	3091	2246	661	1613	11	14	5	5	14	5	6	8	6	85	5	3	35	13	6	5	83	6	13	150	6	8
		92.7117		758	392	4339	1869	963	696	1411	2298	883	2509	1323	1155	339	771	1034	394	2520	1898	1936	824	3194	2309	704	1528	16	22	6	3	13	2	5	8	6	83	3	5	45	14	3	5	88	5	13	154	5	8
		93.6586		810	426	4486	1877	994	690	1584	2379	944	2504	1322	1144	352	810	1050	389	2597	1918	2022	846	3218	2269	832	1490	11	11	5	6	11	10	6	6	6	82	5	5	40	11	6	3	83	6	14	136	3	3
		94.6056		867	430	4586	1946	982	701	1747	2389	1019	2493	1285	1112	362	795	1002	422	2565	1987	2053	840	3189	2301	824	1429	10	16	3	3	10	5	5	8	5	85	5	5	46	11	6	3	85	5	13	125	5	6
		95.5522		901	438	4294	1931	954	638	1842	2384	1056	2288	1219	1013	389	802	1010	454	2534	2021	2019	842	3038	2168	886	1416	16	18	8	3	11	3	3	8	6	77	5	5	42	22	5	5	80	5	10	109	6	8
		96.4992		925	446	4230	1931	941	666	1914	2282	1040	2160	1240	949	374	824	995	442	2512	2091	1947	824	2744	2005	840	1326	16	11	5	5	10	5	5	10	6	69	5	3	48	13	6	5	72	5	13	117	5	6
		97.4456		934	485	3998	1914	859	669	1939	2192	989	1926	1152	872	344	835	950	456	2483	2078	1891	837	2538	1918	835	1270	11	14	3	5	10	3	5	8	5	69	5	6	35	13	5	6	77	5	10	112	5	6
		98.3914		934	491	3752	1869	827	595	1926	2093	936	1813	1101	819	328	778	984	466	2395	2096	1725	814	2491	1760	802	1206	13	11	6	3	11	3	5	8	6	66	3	5	35	10	2	8	72	6	11	102	6	6
		99.3378		928	483	3581	1864	750	571	1845	1955	880	1715	1070	765	326	782	950	456	2414	2109	1595	795	2374	1578	779	1104	13	11	3	3	11	3	8	10	5	66	6	5	34	14	5	5	85	3	11	109	6	6
		100.284		859	491	3378	1843	686	566	1829	1830	826	1506	1043	718	304	806	966	478	2390	2171	1458	749	2152	1493	741	1005	21	21	5	6	11	2	6	5	6	59	5	5	45	21	6	5	82	3	8	85	5	6
		101.231		830	462	3285	1803	635	544	1803	1707	782	1480	1018	683	282	811	946	466	2274	2158	1450	736	1920	1354	712	910	21	22	5	5	22	3	5	6	6	58	5	6	38	16	5	5	77	5	8	109	5	8
		102.177		805	462	3115	1798	595	517	1786	1581	734	1266	982	630	278	760	974	483	2186	2115	1378	682	1746	1232	709	848	14	14	5	5	18	3	5	10	6	58	5	5	34	14	5	5	78	3	8	99	5	6
		103.124		738	437	3115	1880	563	528	1730	1458	722	1242	979	603	278	707	933	498	2200	2142	1301	680	1528	1104	683	768	8	13	5	5	10	3	3	8	6	58	3	3	29	10	5	3	74	2	10	90	6	6
		104.07		680	438	2925	1843	534	504	1731	1333	690	1170	939	582	274	688	851	491	2107	2064	1190	653	1418	1013	682	733	11	13	6	5	10	2	5	6	6	50	6	6	34	16	8	5	74	5	10	102	5	6
		105.017		666	397	2819	1824	515	475	1726	1235	648	1224	915	571	262	645	848	504	2016	2046	1114	650	1325	944	685	650	13	16	5	5	10	3	11	6	3	46	5	2	37	18	5	3	67	3	10	101	8	5
		105.963		629	397	2720	1856	477	499	1723	1173	650	1035	930	566	266	598	770	515	1960	1950	1042	611	1216	894	651	589	10	11	3	5	8	2	5	5	6	62	5	5	35	14	3	5	75	3	13	101	6	5
		106.91		602	382	2626	1808	490	467	1670	1107	629	947	941	547	242	574	718	483	1830	1843	982	587	1112	816	651	568	13	11	5	6	8	3	6	8	3	56	5	6	30	18	5	5	69	6	8	104	6	5
		107.857		568	370	2610	1818	486	451	1624	1056	606	910	925	539	269	560	730	494	1749	1832	979	566	1059	803	648	504	13	24	3	5	8	2	5	6	5	56	5	5	37	22	5	3	80	6	8	96	11	5
		108.803		579	370	2486	1813	464	438	1598	1018	605	909	914	530	282	531	758	467	1698	1784	973	597	1053	741	608	482	14	14	3	5	10	2	6	6	5	48	5	6	37	11	3	5	72	6	10	106	5	5
		109.75		570	366	2456	1864	467	458	1853	960	571	968	885	530	288	534	832	469	1600	1698	1011	582	1022	723	589	485	11	13	3	3	8	3	5	8	3	48	3	3	34	11	5	3	74	3	8	93	5	5
		110.696		565	346	2442	1902	470	491	1834	933	568	1136	888	518	317	526	901	491	1637	1666	960	579	1102	722	554	534	14	13	3	5	10	5	3	5	5	45	3	3	37	8	3	5	83	3	8	96	5	2
		111.643		546	354	2434	1890	450	496	1933	981	542	1282	894	538	339	530	974	469	1627	1640	939	586	1197	736	528	630	13	11	5	6	11	5	5	5	5	45	5	2	34	14	5	3	86	5	10	101	6	8
		112.589		515	366	2509	1930	461	514	2005	982	544	1410	906	590	339	534	1115	507	1664	1602	987	594	1405	813	507	726	6	18	5	6	13	2	3	5	5	42	5	5	29	16	8	3	66	2	11	85	5	5
		113.536		536	379	2774	2096	509	539	2139	1091	541	1661	962	669	362	541	1221	493	1717	1613	1021	643	1733	976	491	882	19	19	5	5	10	5	6	10	5	42	5	5	45	24	2	6	74	3	6	94	5	6
		114.482		542	390	3149	2190	539	594	2238	1272	579	1893	1030	808	358	589	1278	506	1784	1637	1062	694	2214	1141	438	1040	8	11	6	3	10	2	3	5	3	43	3	3	26	8	3	3	74	3	8	88	6	5
		115.429		541	379	3488	2325	554	634	2563	1451	662	2112	1203	907	373	622	1382	526	1854	1675	1242	709	2638	1427	467	1253	10	8	5	5	22	5	6	5	3	35	6	5	29	10	3	5	69	2	8	90	5	3
		116.376		570	422	3899	2411	621	686	2832	1659	766	2256	1362	1029	429	728	1390	576	2014	2245	1406	826	2978	1762	472	1350	16	26	3	3	10	3	5	5	6	38	3	5	42	24	6	6	74	3	6	78	3	6
		117.323		637	445	4266	2498	659	731	2998	1875	883	2355	1467	1106	416	848	1376	618	2072	2128	1557	874	3349	2213	531	1450	13	8	5	6	10	3	5	6	5	38	6	3	32	8	5	5	72	3	6	82	5	5
		118.269		706	454	4525	2613	682	760	3451	2163	1040	2317	1622	1174	440	973	1394	672	2155	2067	1666	973	3462	2382	570	1462	8	19	6	2	6	3	3	6	3	38	3	6	32	22	5	6	74	5	6	75	5	3
		119.216		790	510	4808	2643	728	808	3693	2421	1130	2275	1653	1162	474	1117	1357	680	2219	2018	1690	1022	3496	2426	653	1461	8	11	3	5	3	3	5	3	5	32	5	3	29	8	3	5	72	3	6	67	3	5
		120.162		866	546	4688	2613	800	802	4078	2600	1270	2198	1629	1170	506	1194	1334	758	2264	2032	1717	1048	3387	2366	725	1389	14	18	5	5	6	3	3	6	5	34	6	3	30	16	5	5	64	3	6	80	5	3
		121.109		994	581	4514	2710	798	842	4478	2730	1374	2053	1595	1131	541	1346	1256	792	2224	2024	1762	1074	3253	2237	792	1365	14	16	5	5	6	5	6	5	6	38	5	5	29	13	3	3	74	3	8	74	5	6
		122.055		1117	659	4312	2605	829	872	4443	2670	1402	1973	1526	1118	562	1421	1179	808	2128	2040	1798	1003	3136	2094	814	1328	11	11	5	3	5	5	3	5	3	30	3	3	30	8	3	5	67	2	6	69	5	8
		123.001		1262	694	4096	2539	890	834	4418	2546	1368	1875	1454	1086	570	1285	1171	819	2085	2061	1827	1022	2965	1965	843	1250	18	21	5	5	8	3	5	3	5	35	3	3	34	14	6	5	66	5	10	64	3	6
		123.947		1259	718	3870	2454	886	858	4395	2413	1387	1736	1462	1021	574	1245	1126	803	2019	2082	1864	1008	2747	1806	880	1226	10	11	5	8	6	2	3	10	5	34	5	3	32	11	5	5	64	3	6	67	5	5
		124.893		1229	726	3622	2437	877	858	4168	2206	1317	1574	1347	941	605	1288	1157	843	1864	2152	1853	976	2507	1694	827	1210	13	11	3	5	6	3	5	3	6	30	3	3	30	11	3	5	64	3	5	61	3	8
		125.84		1147	768	3427	2355	834	853	4307	2011	1237	1408	1258	909	586	1211	1150	890	1779	2088	1811	934	2280	1507	787	1168	13	14	5	6	5	3	3	3	5	30	3	5	26	11	6	2	66	3	6	70	5	5
		126.786		1040	734	3282	2352	774	829	4712	1869	1147	1282	1198	910	570	1181	1174	867	1738	2053	1776	934	1990	1334	776	1118	14	18	8	5	6	3	5	6	5	29	3	3	30	13	3	3	62	3	8	66	6	6
		127.732		1014	709	3178	2363	717	798	4869	1731	1112	1176	1160	806	582	1126	1179	856	1630	2026	1682	902	1854	1176	741	1058	18	13	3	3	3	2	5	6	3	30	8	3	24	8	3	5	64	3	5	67	5	6
		128.679		918	733	3056	2312	691	771	5152	1614	1034	1080	1134	757	578	1093	1205	906	1606	2037	1610	909	1698	1099	718	984	14	11	5	3	5	5	5	3	6	27	3	3	26	13	5	5	66	3	8	64	6	6
		129.626		934	683	2912	2294	640	760	5272	1485	962	1024	1098	698	547	1043	1157	875	1454	1954	1563	893	1549	1008	682	912	16	10	3	6	8	3	5	5	6	30	5	3	24	11	5	5	62	3	6	66	5	6
		130.573		874	654	2850	2206	618	738	5285	1382	974	968	1101	680	549	1005	1074	874	1365	1922	1483	875	1389	926	667	840	11	16	3	3	5	2	5	6	6	30	6	5	27	13	5	5	59	3	3	69	3	5
		131.519		846	629	2643	2218	587	712	5110	1258	909	906	1066	664	558	955	982	842	1322	1798	1442	818	1302	843	622	784	14	13	5	3	5	3	3	3	3	34	3	5	22	10	3	3	61	3	6	62	8	6
		132.466		773	669	2616	2302	558	682	5006	1165	842	856	1050	642	506	910	971	850	1245	1726	1424	797	1184	752	605	754	11	10	5	5	5	2	5	5	5	26	5	5	22	11	5	5	61	3	6	64	5	5
		133.412		710	656	2474	2320	546	670	4960	1093	850	814	1070	664	464	872	922	840	1197	1664	1418	790	1139	715	589	691	13	16	5	6	5	3	5	5	3	29	3	3	30	16	5	10	80	3	5	59	5	6
		134.358		680	598	2451	2282	533	654	4886	1030	808	848	1083	642	461	813	859	840	1117	1597	1494	755	1077	688	574	637	8	14	5	6	6	2	6	5	6	30	3	5	21	11	5	3	61	5	3	53	5	5
		135.304		658	608	2456	2218	514	656	4794	982	752	926	1059	661	466	749	862	843	1078	1562	1490	768	1038	645	547	619	16	19	5	3	5	5	6	3	5	29	6	5	26	19	3	5	62	3	5	59	3	6
		136.251		621	586	2445	2173	485	624	4318	899	742	1014	1022	622	453	722	949	821	1067	1435	1411	744	1032	611	523	606	14	19	5	5	8	3	5	5	6	34	5	5	22	19	5	3	58	3	3	50	5	6
[truncated: 2 more columns]

## Sheet: Ni1
		File		plate0950	plate0950	plate0950	plate0950	plate0950	plate0950	plate0950	plate0950	plate0950	plate0950	plate0950	plate0950	plate0950	plate0950	plate0950	plate0950	plate0950	plate0950	plate0950	plate0950	plate0950	plate0950	plate0950	plate0950	plate0950	plate0950	plate0950	plate0950	plate0950	plate0950	plate0950	plate0950	plate0950	plate0950	plate0950	plate0950	plate0950	plate0950	plate0950	plate0950	plate0950	plate0950	plate0950	plate0950	plate0950	plate0950
		Plate No		plate0950	plate0950	plate0950	plate0950	plate0950	plate0950	plate0950	plate0950	plate0950	plate0950	plate0950	plate0950	plate0950	plate0950	plate0950	plate0950	plate0950	plate0950	plate0950	plate0950	plate0950	plate0950	plate0950	plate0950	plate0950	plate0950	plate0950	plate0950	plate0950	plate0950	plate0950	plate0950	plate0950	plate0950	plate0950	plate0950	plate0950	plate0950	plate0950	plate0950	plate0950	plate0950	plate0950	plate0950	plate0950	plate0950
		Label		Control	Control	Control	Control	Control	Control	Control	Control	Control	Control	Control	Control	Control	Control	Control	Control	Control	Control	Control	Control	Control	Control	Control	Control	Ni1	Ni1	Ni1	Ni1	Ni1	Ni1	Ni1	Ni1	Ni1	Ni1	Ni1	Ni1	Ni1	Ni1	Ni1	Ni1	Ni1	Ni1	Ni1	Ni1	Ni1	Ni1
		Well / Region		A1	A2	A3	A4	A5	A6	A7	A8	A9	A10	A11	A12	B1	B2	B3	B4	B5	B6	B7	B8	B9	B10	B11	B12	E1	E2	E3	E4	E5	E6	E7	E8	E9	E10	E11	E12	F1	F2	F3	F4	F5	F6	F7	F8	F9	F10
		ZT Time
		12.9903		1171	4882	1114	2154	862	3080	2936	1845	6763	3926	4846	1694	1662	3522	2096	1547	2509	4824	4264	2062	1085	1821	1605	1438	186	304	184	192	147	379	232	1170	237	171	99	104	424	371	478	197	291	347	126	293	160	112
		14.0728		1198	4704	1154	2061	867	3086	2749	1802	6150	3430	4747	1598	1518	3549	1989	1485	2392	4578	4024	1896	1038	1790	1616	1373	165	280	176	186	134	360	197	1030	206	150	101	96	416	352	422	176	272	304	102	275	146	115
		15.3186		1034	4218	1165	1947	794	2573	2384	1666	4811	2930	4648	1546	1320	3138	1848	1397	2139	4821	3875	1819	1016	1502	1502	1221	136	280	160	179	126	334	178	853	203	160	74	91	411	330	374	162	250	232	122	264	128	112
		16.265		928	3779	1101	1771	754	2259	2074	1507	4245	2510	4186	1557	1202	2677	1670	1221	1899	4411	3296	1622	998	1338	1325	1091	134	261	146	174	114	312	166	824	192	141	70	90	384	326	330	174	290	192	112	293	114	117
		17.2119		856	3283	1080	1666	698	2003	1821	1320	3554	2165	3589	1334	1099	2235	1666	1054	1803	3656	2853	1334	938	1259	1122	957	147	258	131	171	98	299	147	782	195	142	64	88	360	314	269	155	238	184	114	270	110	122
		18.1578		715	2907	1046	1488	613	1712	1630	1178	3272	1885	2843	1250	1014	1883	1434	958	1786	3029	2443	1163	891	1139	1010	864	110	240	114	157	90	282	139	731	181	141	70	83	315	294	229	162	222	158	115	266	101	117
		19.1042		638	2606	1002	1363	570	1534	1451	1051	2859	1675	2362	1142	947	1605	1243	909	1570	2536	2158	1046	856	1021	917	782	117	234	112	150	90	267	118	693	186	141	62	80	290	296	200	147	206	138	107	256	109	114
		20.0508		590	2515	998	1230	514	1350	1291	968	2600	1507	1944	1018	899	1387	1096	790	1510	2171	1928	1006	840	962	840	734	102	230	104	146	88	256	98	629	163	141	59	74	270	285	194	144	235	138	104	259	106	109
		20.9975		538	2314	928	1139	514	1186	1133	864	2390	1352	1645	974	862	1200	1016	758	1344	1864	1686	949	805	862	752	717	98	216	96	141	85	258	98	586	165	141	56	78	256	278	163	136	203	128	96	254	109	107
		21.9442		480	2064	930	1018	488	1035	1021	781	2226	1203	1410	893	786	1026	920	677	1221	1683	1467	917	830	790	656	624	104	216	96	134	85	262	82	542	160	136	51	77	234	266	160	125	214	122	91	232	106	102
		22.8914		432	1878	899	934	453	918	907	722	2046	1075	1195	846	792	992	864	627	1165	1565	1357	883	872	734	616	651	90	197	88	128	78	237	75	520	146	141	53	80	190	240	157	125	198	118	99	240	99	99
		23.8378		378	1781	888	914	440	851	827	646	1890	939	1051	779	813	875	819	619	1093	1403	1226	858	861	672	576	642	112	187	85	125	82	230	78	475	131	133	50	74	179	254	133	118	208	117	86	222	94	99
		24.7842		341	1643	910	806	418	834	790	579	1749	861	939	758	838	806	806	584	1078	1270	1154	806	858	643	534	637	83	186	86	123	78	227	61	432	149	131	56	77	162	250	130	117	192	125	86	210	107	93
		25.7311		320	1480	941	765	373	712	730	499	1562	787	811	667	874	691	733	534	960	1170	1096	784	827	541	488	643	78	187	82	117	70	229	50	432	141	133	53	74	142	226	118	106	184	120	96	198	96	93
		26.6778		277	1421	962	664	347	654	672	445	1432	731	709	622	856	608	648	507	850	1032	989	790	754	501	422	587	93	176	74	109	77	211	51	389	139	136	45	69	136	218	114	117	179	120	101	189	96	93
		27.6244		253	1350	952	646	309	637	629	411	1250	645	635	562	776	539	606	456	784	965	941	750	749	453	411	560	83	162	77	101	69	210	43	365	146	139	50	69	114	227	112	99	171	104	83	178	93	91
		28.5717		251	1306	886	731	312	581	629	373	1150	598	571	525	754	502	547	429	712	846	837	749	701	414	378	526	86	142	64	99	72	202	42	339	131	123	45	67	91	214	102	94	163	94	85	166	90	94
		29.5181		246	1168	837	550	304	555	659	331	1029	595	539	509	698	499	506	421	669	819	827	734	656	392	370	496	478	146	58	101	59	214	40	349	122	120	40	66	88	200	83	90	170	82	88	157	83	90
		30.465		240	1117	790	509	296	562	626	326	1003	549	536	512	653	534	482	394	613	816	778	694	640	405	346	509	75	131	53	99	64	213	37	338	122	123	43	50	72	195	78	91	154	77	75	152	83	91
		31.4117		248	1064	832	541	310	570	614	309	1139	576	600	506	646	635	491	363	578	902	792	712	653	411	330	544	82	128	46	90	62	194	29	315	115	109	42	56	69	192	70	88	157	72	78	126	75	82
		32.3583		326	1158	886	587	350	688	664	355	1557	696	830	517	645	904	630	419	619	1195	856	773	659	475	381	640	70	114	46	91	59	192	32	306	118	109	35	64	69	186	66	80	149	67	82	110	75	82
		33.305		416	1362	851	728	442	853	861	427	2115	979	1408	594	659	1518	890	491	731	1720	1016	979	651	602	469	842	69	118	40	86	67	189	32	301	107	110	40	58	72	211	61	78	152	61	74	110	85	88
		34.2514		562	1742	894	941	594	1141	1074	544	2843	1443	2179	746	662	2302	1208	558	818	2230	1381	1421	720	850	640	1051	78	93	35	88	62	186	29	301	104	118	43	54	58	168	51	86	141	46	74	90	72	78
		35.1975		658	2115	923	1184	810	1422	1336	645	3406	1949	3010	888	654	3043	1507	694	931	2906	1835	2035	774	1138	907	1253	66	83	34	83	61	171	24	293	99	110	45	61	51	160	40	69	136	42	70	85	72	85
		36.1439		774	2531	912	1394	942	1608	1578	749	3782	2245	3811	1037	694	3565	1774	810	1048	3243	2182	2622	853	1314	1138	1374	59	82	27	83	66	160	29	280	101	106	34	53	51	158	32	78	131	37	69	70	75	78
		37.0906		829	2765	955	1496	1008	1685	1728	755	3965	2317	4266	1117	706	3675	1794	862	1117	3397	2480	2866	899	1354	1214	1342	64	74	22	74	67	141	26	270	91	106	37	62	45	154	21	80	133	34	66	67	72	80
		38.0372		826	2854	954	1523	1072	1664	1762	802	3978	2230	4197	1168	670	3632	1805	902	1160	3378	2614	2941	893	1309	1261	1272	80	66	24	75	56	144	19	275	90	98	34	58	50	134	24	72	136	38	61	62	75	80
		38.9836		816	2784	928	1370	1059	1640	1774	774	3813	1998	3728	1126	664	3227	1792	912	1227	3266	2586	2752	918	1310	1243	1115	72	67	22	70	59	125	18	269	88	93	35	58	54	138	22	67	130	26	56	59	69	70
		39.9303		810	2678	907	1480	1050	1595	1637	755	3456	1888	3243	1054	669	2930	1782	866	1211	3118	2528	2534	885	1214	1133	987	61	61	21	70	61	125	16	272	80	91	37	56	40	130	22	69	122	27	54	54	80	74
		40.8769		706	2435	877	1408	992	1467	1589	656	3053	1696	2890	992	637	2653	1699	819	1221	2933	2541	2235	891	1115	1069	891	61	58	18	62	58	120	19	269	91	109	37	54	30	102	19	61	125	21	58	53	77	77
		41.8233		677	2309	926	1309	941	1344	1550	707	2773	1536	2515	894	624	2443	1667	837	1179	2603	2285	2008	858	1010	966	866	67	51	16	66	58	112	16	261	82	85	34	56	42	107	21	51	120	19	56	48	80	78
		42.7694		645	2117	914	1179	906	1230	1368	653	2341	1435	2187	843	608	2030	1597	842	1123	2427	2285	1907	840	984	853	766	75	54	16	62	59	101	13	259	82	91	40	56	38	117	24	42	130	18	54	43	75	66
		43.7161		582	2005	869	1206	877	1181	1266	622	2013	1258	1994	773	589	1691	1554	834	1056	2222	2126	1830	800	880	739	694	62	50	16	62	50	99	8	256	78	94	37	59	40	85	27	50	118	22	56	43	77	67
		44.6625		539	1842	811	1093	811	1077	1261	627	1813	1131	1755	755	570	1434	1490	826	1045	2115	2086	1667	784	776	626	640	61	40	13	58	50	101	11	245	70	88	35	59	29	82	45	38	110	24	48	42	75	66
		45.6097		504	1685	773	992	797	1019	1122	558	1707	1026	1574	658	555	1235	1387	773	1005	1898	1955	1466	763	706	547	595	61	43	14	53	53	93	6	246	67	85	42	53	34	69	21	35	112	21	42	35	82	67
		46.5567		491	1586	784	960	720	989	1083	472	1658	928	1454	611	542	1138	1275	698	1019	1742	1861	1304	704	656	522	547	59	45	18	59	56	90	10	251	66	86	38	56	37	66	21	32	106	26	37	34	80	58
		47.5028		458	1498	771	859	720	954	1022	442	1438	848	1354	558	533	1022	1171	725	992	1725	1651	1251	709	626	502	510	70	43	14	48	54	91	8	230	67	82	38	61	22	54	24	30	91	19	50	29	72	69
		48.4494		402	1477	742	757	680	907	947	442	1336	786	1218	499	509	938	1080	706	922	1598	1592	1181	675	592	533	509	62	42	14	42	51	82	8	227	64	85	40	61	24	54	16	34	93	21	40	27	74	58
		49.3964		419	1422	691	658	685	853	896	403	1224	736	1094	480	528	883	1014	678	864	1459	1418	1050	643	563	512	501	61	54	13	43	53	85	8	219	61	75	37	56	34	46	13	26	93	18	40	24	74	67
		50.3422		400	1339	634	638	672	757	867	360	1115	666	1003	469	517	806	944	634	837	1426	1320	942	654	520	498	486	58	38	8	43	46	85	6	210	59	72	37	59	26	46	6	26	85	14	38	29	83	56
		51.2889		374	1315	638	666	632	685	778	318	998	634	893	445	530	749	898	616	805	1336	1206	883	651	445	482	461	67	27	10	37	58	86	6	194	58	70	37	56	24	37	8	26	83	13	37	24	78	51
		52.2356		360	1256	643	554	600	624	712	291	949	554	851	411	522	712	834	562	795	1224	1178	816	645	394	467	446	80	30	8	34	51	75	6	190	56	66	32	59	18	42	8	24	77	10	38	21	74	59
		53.1822		320	1226	646	493	600	552	678	296	874	538	746	392	523	635	816	547	800	1117	1106	750	653	379	416	467	78	27	5	35	50	82	5	163	58	72	30	58	26	29	8	22	72	13	40	14	78	51
		54.1289		296	1176	635	461	563	507	654	264	781	507	720	408	504	570	765	493	757	1080	1058	710	650	338	371	416	99	27	8	34	53	70	5	157	50	58	34	64	26	35	6	21	69	10	38	14	74	56
		55.0753		278	1117	637	395	581	464	590	251	734	491	675	354	478	523	720	443	725	1054	1000	669	653	350	341	387	98	18	6	29	53	75	3	146	58	54	32	67	24	27	5	19	69	6	32	14	77	53
		56.0217		242	1069	632	402	576	458	573	238	749	472	694	352	483	472	667	416	693	962	939	662	645	312	333	406	72	18	5	32	50	70	5	130	48	51	27	64	24	29	8	19	70	3	37	10	75	46
		56.9678		229	1006	605	363	570	432	542	208	763	472	786	339	456	509	667	392	707	938	910	672	637	298	325	413	70	13	5	29	48	69	6	110	54	51	27	66	16	30	8	18	69	5	30	11	82	59
		57.9142		245	976	576	450	581	478	525	218	872	504	992	349	442	598	648	378	677	888	875	653	630	288	307	437	101	19	5	29	38	61	5	99	53	42	30	66	14	22	6	13	61	5	32	8	74	45
		58.8608		251	1051	606	374	597	504	538	208	1110	581	1514	341	421	678	688	378	704	853	851	653	582	302	299	502	115	21	6	22	38	59	5	96	48	40	24	59	18	22	6	14	61	5	35	10	70	51
		59.8078		278	1157	611	435	616	579	522	203	1378	728	2234	360	395	845	736	381	741	877	856	682	582	330	325	598	106	24	3	19	43	61	6	86	51	35	30	56	18	22	6	13	62	3	30	10	69	45
		60.7542		312	1376	605	426	686	717	560	293	1710	931	3272	384	400	1051	802	410	819	941	853	762	576	379	362	712	168	11	5	19	40	61	5	88	43	35	26	58	14	18	6	13	56	2	32	10	72	56
		61.7011		354	1594	610	450	725	848	650	296	2122	1218	4067	469	386	1320	925	418	853	1027	936	957	573	459	421	774	144	21	6	16	38	53	6	77	45	38	26	51	13	18	5	14	58	6	27	6	77	46
		62.6475		414	1856	597	501	766	986	720	298	2533	1464	4525	597	419	1589	987	454	930	1104	1083	1210	598	533	509	853	166	26	5	19	27	56	8	83	40	30	30	51	24	29	6	11	56	8	34	6	80	48
		63.5939		437	2139	576	507	842	1155	792	325	2770	1659	4645	662	435	1816	1088	472	1018	1294	1282	1502	630	584	603	885	134	21	3	22	32	50	6	74	42	35	24	59	18	21	8	8	53	5	29	6	82	45
		64.54		454	2360	616	533	915	1250	848	382	2656	1744	4544	739	446	1925	1128	493	1114	1387	1600	1706	696	664	661	878	157	13	6	18	26	58	5	75	42	32	26	56	13	14	3	8	53	5	27	6	75	45
		65.4869		458	2541	653	637	952	1312	915	395	2816	1747	4358	718	453	1923	1182	558	1117	1491	1822	1843	734	699	682	898	134	19	5	18	34	45	6	75	42	35	22	54	14	19	6	10	54	6	27	5	72	46
		66.4328		474	2618	706	592	1022	1331	965	392	2893	1611	4246	739	454	1920	1128	555	1146	1584	1954	1867	731	707	669	848	182	11	5	16	24	45	8	70	42	30	19	56	8	16	3	8	53	8	29	3	74	46
		67.3789		467	2744	710	627	1048	1314	976	389	2869	1506	4165	765	445	1776	1112	586	1187	1632	1950	1858	778	712	670	797	144	14	5	14	21	42	6	70	38	26	21	61	14	10	3	10	50	5	24	6	72	46
		68.3253		488	2760	704	576	1126	1347	970	382	2814	1453	3870	773	462	1594	1114	566	1227	1646	1949	1741	792	747	662	766	173	18	5	11	18	45	6	72	38	29	22	53	19	14	5	8	51	5	24	5	74	42
		69.2719		496	2579	693	570	1181	1285	954	389	2622	1274	3925	720	446	1456	1091	536	1282	1662	1893	1640	821	675	632	707	182	14	5	14	16	42	5	67	40	26	22	58	13	14	5	6	48	6	27	5	66	42
		70.2189		466	2435	675	574	1165	1184	874	358	2429	1203	3592	640	458	1341	1093	546	1254	1554	1870	1541	805	637	589	675	213	21	5	16	18	40	5	62	38	24	22	53	18	22	6	6	50	5	32	3	67	40
		71.1656		459	2370	661	568	1149	1072	869	344	2253	1115	3331	603	438	1258	1110	512	1357	1464	1838	1474	717	589	560	645	218	18	5	11	16	37	3	59	35	27	18	54	22	14	5	8	46	6	30	3	61	42
		72.1119		467	2242	630	558	1126	978	885	338	2093	1024	2982	560	448	1198	1098	507	1405	1282	1811	1374	678	554	517	595	210	29	5	14	10	40	6	58	40	26	18	64	24	24	6	6	53	6	26	5	67	35
		73.0583		459	2123	603	522	1150	942	837	333	1954	979	2730	525	442	1074	1102	525	1426	1142	1800	1325	653	462	491	565	197	21	5	11	11	40	5	61	42	26	21	59	18	19	5	6	53	6	24	5	61	42
		74.0044		499	1968	586	542	1112	822	811	315	1934	923	2470	490	414	974	1162	501	1462	1080	1890	1259	635	450	472	526	203	32	6	13	13	35	6	66	30	27	18	61	22	19	5	6	46	10	26	5	53	42
		74.9508		466	1850	570	530	1083	1006	706	314	1824	826	2234	474	419	952	1144	491	1467	963	1845	1206	637	419	426	523	176	18	5	13	10	37	5	51	29	22	14	59	16	14	3	6	56	5	19	5	54	40
		75.8975		432	1739	574	507	1045	928	678	312	1699	786	2030	434	410	846	1136	510	1466	915	1771	1086	605	389	394	494	178	18	2	10	8	35	8	56	29	27	14	56	11	14	5	5	61	6	26	5	53	35
		76.8439		448	1629	534	493	1010	842	661	304	1594	725	1818	405	416	794	1150	485	1522	864	1664	989	568	357	363	493	139	18	6	11	8	34	6	58	30	24	11	64	13	14	5	3	53	10	22	6	54	38
		77.7906		424	1547	539	486	1019	725	656	298	1461	680	1672	410	400	718	1133	488	1539	808	1709	962	574	347	362	459	187	22	3	11	10	27	5	50	35	27	10	67	22	30	8	6	64	8	22	6	45	42
		78.7372		406	1528	536	472	955	656	598	282	1390	634	1554	410	413	662	1126	470	1534	771	1650	946	562	301	357	499	214	14	5	10	10	27	6	53	32	27	11	62	21	14	5	5	56	5	29	5	53	42
		79.6836		403	1464	504	443	933	560	574	267	1325	603	1418	403	418	587	1104	437	1475	731	1637	933	552	283	334	486	206	18	3	11	8	29	6	53	30	26	11	62	11	14	10	6	51	6	26	6	43	42
		80.6297		387	1370	483	446	910	573	566	250	1274	570	1302	365	424	550	1058	443	1491	669	1573	894	558	266	331	526	165	19	8	11	10	32	6	58	24	21	8	53	19	14	5	6	40	6	26	5	45	46
		81.5758		373	1299	483	426	904	506	571	243	1211	541	1320	350	394	530	1042	426	1514	642	1557	867	565	286	314	498	134	19	5	8	6	26	6	50	30	26	10	56	14	16	6	5	40	6	26	6	38	40
		82.5225		365	1206	475	453	920	491	592	242	1230	568	1306	341	410	517	1138	408	1450	573	1552	810	552	280	280	512	85	18	6	8	6	26	5	48	30	24	8	51	16	16	6	5	38	8	27	6	40	40
		83.4694		368	1184	459	450	867	490	549	250	1322	574	1413	322	402	533	1165	406	1390	560	1488	813	541	282	294	571	154	16	3	13	6	27	6	58	22	24	8	45	14	16	5	5	34	3	19	6	38	37
		84.4167		363	1144	470	464	880	499	549	232	1438	563	1733	309	386	589	1232	424	1370	518	1502	810	517	262	267	621	93	14	6	8	6	26	6	46	26	24	11	43	14	16	3	3	34	3	22	5	35	38
		85.3631		397	1149	448	458	918	531	554	242	1750	616	2274	317	358	693	1395	437	1347	514	1517	821	536	283	259	677	107	26	5	6	6	24	3	46	21	22	6	38	10	16	6	3	32	3	22	6	29	45
		86.3103		459	1237	451	477	893	587	594	246	2098	702	3006	338	350	875	1662	475	1419	515	1566	864	520	296	254	771	117	13	6	11	8	18	6	48	22	22	6	32	13	16	3	5	27	6	21	5	30	45
		87.2572		474	1355	454	538	918	702	614	243	2533	803	3794	373	341	1194	1928	494	1419	469	1661	896	515	326	290	821	144	21	6	11	8	26	5	45	21	21	6	27	18	21	3	6	29	3	16	5	27	37
		88.2039		510	1408	448	568	966	792	645	278	3026	922	4584	430	330	1554	2125	550	1486	434	1821	1014	538	384	323	939	134	16	5	6	5	24	6	42	22	21	6	27	8	13	5	5	29	5	24	5	26	40
		89.1503		547	1486	461	638	965	909	672	290	3451	1078	5066	518	338	1893	2299	606	1547	402	2098	1133	584	458	397	979	144	11	3	6	5	26	3	37	16	19	6	26	14	16	6	3	24	5	24	6	21	37
		90.0967		594	1546	464	672	998	997	733	318	3693	1181	5619	619	355	2133	2342	613	1621	419	2285	1248	606	512	467	1094	122	13	5	6	5	21	5	43	21	21	6	22	21	10	6	3	18	5	21	3	21	37
		91.0433		598	1610	477	739	1054	1082	797	357	3712	1254	6019	696	341	2288	2398	642	1768	450	2451	1398	659	547	546	1102	110	11	3	10	5	24	5	42	21	18	6	21	13	11	6	3	27	3	22	5	22	37
		91.9897		618	1658	512	763	1126	1149	890	416	3782	1259	6342	784	362	2410	2496	678	1869	419	2614	1504	739	651	603	1128	264	14	5	10	3	18	5	38	22	21	3	16	19	18	5	5	22	3	21	3	14	34
		92.9358		659	1651	506	821	1128	1250	941	466	3726	1270	6434	803	368	2262	2426	667	1939	395	2746	1608	811	680	635	1085	197	13	3	8	5	19	5	37	19	22	6	16	14	21	6	6	21	6	22	3	16	40
		93.8831		696	1618	488	821	1166	1250	933	494	3730	1259	6227	747	392	2150	2402	717	2024	405	2917	1683	816	770	678	998	208	10	6	11	6	21	5	29	22	16	8	11	16	8	5	3	16	3	18	5	13	37
		94.8297		698	1576	494	846	1168	1259	926	499	3594	1208	5838	744	386	2048	2344	754	2128	421	2973	1710	837	792	674	962	106	21	6	6	5	18	5	34	26	19	5	13	14	14	6	5	24	3	21	5	14	34
		95.7767		742	1611	482	843	1230	1234	954	536	3490	1123	5421	717	408	1944	2210	762	2179	394	2960	1680	842	848	678	918	122	14	8	8	3	21	5	30	22	21	6	6	16	13	5	5	21	3	16	6	16	35
		96.7236		723	1574	456	814	1237	1190	971	544	3250	1066	5123	685	427	1880	2107	794	2262	414	2890	1595	800	853	654	899	134	13	5	5	3	16	5	26	24	19	6	6	13	13	3	5	18	3	22	5	10	40
		97.6697		746	1544	445	763	1162	1178	989	544	3030	1027	4651	669	446	1798	2022	766	2326	395	2834	1491	771	840	632	861	114	19	5	6	3	22	3	26	22	16	5	6	13	13	5	5	14	2	24	5	13	35
		98.6156		795	1469	450	779	1146	1117	955	522	2806	955	4234	626	421	1678	1947	811	2349	358	2818	1410	738	827	610	850	142	21	5	5	6	19	6	26	19	18	5	10	19	19	6	2	16	5	19	5	11	38
		99.5622		794	1432	418	794	1094	1091	931	491	2578	926	3888	594	446	1549	1816	829	2406	328	2803	1374	704	787	621	821	142	14	3	6	3	18	3	26	24	18	5	6	14	10	6	5	16	2	18	6	10	43
		100.509		744	1381	405	766	1077	1013	939	504	2346	893	3587	598	414	1494	1787	875	2379	318	2802	1307	661	720	605	805	131	16	5	6	3	16	5	21	21	16	5	6	16	14	5	2	19	2	18	3	11	35
		101.455		726	1294	395	733	1077	915	938	502	2160	834	3350	584	414	1421	1674	856	2426	306	2766	1326	624	664	603	765	128	19	6	6	6	21	5	22	21	19	5	6	13	18	5	5	14	3	21	3	8	40
		102.402		702	1206	370	722	1086	832	878	506	2022	800	2998	581	414	1270	1622	845	2358	302	2694	1312	602	605	584	725	133	13	3	5	5	19	5	14	29	14	8	6	10	10	5	6	13	2	18	5	11	35
		103.348		666	1109	378	736	1066	776	827	498	1875	754	2918	581	424	1222	1595	861	2414	309	2626	1254	563	579	590	722	181	21	3	5	3	18	5	14	24	16	6	6	27	26	5	6	14	5	19	5	8	43
		104.295		656	1037	352	741	1054	683	830	475	1736	709	2675	581	406	1082	1510	878	2381	294	2538	1256	523	546	581	706	195	14	6	5	3	18	6	14	24	16	5	6	13	19	5	5	11	5	16	5	6	43
		105.241		600	997	338	766	1064	638	787	440	1606	714	2469	565	416	1010	1488	859	2389	272	2518	1206	501	550	566	650	173	26	3	5	3	19	6	11	24	14	3	5	24	19	5	3	11	2	19	3	11	45
		106.188		578	899	323	702	1037	597	790	414	1493	693	2304	547	421	912	1408	866	2400	227	2469	1186	496	546	581	624	173	8	5	6	3	21	3	16	22	14	3	6	11	13	6	3	14	5	21	6	8	42
		107.134		571	856	323	710	1043	563	795	411	1414	677	2171	512	392	894	1406	848	2376	211	2507	1181	494	538	542	614	162	10	5	6	3	16	2	13	24	18	6	5	8	10	6	5	13	5	24	3	8	37
		108.081		528	824	299	694	1037	552	778	427	1363	656	2114	475	386	811	1381	826	2392	197	2426	1214	474	515	523	571	107	14	5	6	3	16	3	11	26	14	3	6	10	8	3	5	13	2	18	3	8	43
		109.028		552	822	299	686	1078	539	763	400	1365	669	2072	469	402	750	1515	824	2419	186	2365	1192	464	501	480	621	150	13	6	2	5	16	6	10	19	14	3	6	18	18	5	5	11	3	21	5	8	45
		109.974		566	803	309	688	1109	558	771	378	1430	707	2192	440	376	746	1648	821	2342	202	2285	1198	474	496	454	650	141	11	3	5	3	16	5	8	21	16	6	5	10	11	5	6	11	5	18	3	8	43
		110.92		613	808	294	666	1178	576	771	363	1618	765	2440	430	381	763	1802	840	2325	205	2304	1182	462	518	459	725	197	21	5	3	3	18	3	10	22	13	3	3	16	18	3	5	11	3	21	5	6	42
		111.867		653	808	293	701	1258	597	778	363	1966	797	3110	438	371	834	2085	830	2333	210	2254	1162	430	531	456	736	131	14	6	5	3	19	5	6	21	10	5	3	16	14	3	5	8	3	18	5	6	42
		112.813		693	824	307	771	1352	667	802	366	2408	816	3845	466	344	974	2330	899	2330	227	2178	1206	414	550	448	766	170	16	5	3	3	19	5	3	19	10	3	6	11	18	3	5	14	3	21	3	8	48
		113.76		763	891	293	816	1390	718	840	398	2930	883	4699	472	334	1141	2624	862	2355	266	2301	1238	435	643	448	806	154	14	3	5	5	14	5	5	16	11	3	5	8	10	6	6	11	5	18	5	5	40
		114.707		811	965	309	838	1502	768	862	400	3502	1027	5510	514	360	1406	2952	880	2494	302	2307	1283	450	725	480	840	160	8	5	5	5	10	3	5	21	14	3	6	13	11	2	5	13	5	21	6	5	34
		115.654		843	1088	293	880	1568	818	880	437	4174	1142	6286	549	338	1629	3230	883	2698	323	2365	1326	448	810	523	901	154	10	2	8	5	18	5	6	14	11	5	5	18	16	5	6	11	3	11	5	8	45
		116.6		867	1117	254	934	1696	877	960	470	4498	1178	6842	626	341	1818	3414	936	2902	344	2546	1426	477	846	584	925	165	8	5	5	6	13	5	6	14	11	5	3	18	8	3	5	10	3	18	3	5	42
		117.547		989	1122	285	994	1803	941	1014	510	4451	1243	7291	648	373	1994	3395	949	3040	365	2854	1525	502	862	690	942	162	13	3	3	5	14	3	6	18	8	3	5	18	16	5	5	11	3	16	3	5	40
		118.494		1064	1102	266	1040	1936	986	1096	538	4405	1290	7472	702	389	2086	3323	1016	3058	355	3030	1650	573	958	770	962	198	13	5	5	3	13	5	5	13	11	5	5	11	21	5	6	10	5	18	5	8	42
		119.44		1165	1056	234	1048	1930	990	1093	627	4376	1333	7387	712	403	2093	3126	997	3093	365	3030	1781	658	976	854	955	157	18	5	5	3	14	6	5	13	10	5	3	11	13	3	6	10	3	14	3	5	42
		120.387		1198	1038	229	1053	1914	1035	1166	709	4253	1291	7110	768	411	2046	2989	998	3138	352	3149	1984	712	1032	917	914	120	16	3	6	3	16	5	6	10	6	5	5	22	18	3	5	10	5	18	5	6	35
		121.333		1283	995	222	1125	1862	1037	1197	766	4192	1221	6822	747	437	2059	2760	1058	3280	362	3194	2096	718	1114	987	890	152	18	5	3	5	16	5	6	13	11	3	5	14	8	5	5	11	3	14	5	6	42
		122.279		1330	998	224	1114	1762	1027	1246	802	4110	1184	6293	763	437	2003	2541	1083	3370	374	3141	2301	762	1123	947	870	187	13	5	5	5	14	5	3	13	8	5	5	19	11	5	5	11	5	16	5	8	35
		123.225		1366	947	203	1128	1736	1016	1230	782	3856	1190	5826	731	478	1867	2336	1069	3208	384	3165	2477	762	1114	1066	786	205	14	8	5	3	11	3	6	10	10	5	3	16	18	6	10	13	3	14	3	6	38
		124.171		1352	925	200	1115	1790	989	1286	763	3645	1170	5419	768	474	1739	2197	1123	3082	384	3126	2466	752	1061	989	803	139	13	6	3	2	13	3	6	13	8	5	5	14	13	5	5	11	3	10	3	6	37
		125.118		1315	1034	192	1074	1776	968	1202	773	3328	1298	4915	787	467	1669	2045	1104	3064	398	3110	2259	702	1030	1011	731	190	13	5	3	5	11	3	6	8	10	3	3	21	14	3	5	11	3	13	3	3	38
		126.064		1299	1122	197	1126	1714	918	1210	754	3037	1509	4504	758	482	1522	1934	1155	2915	400	3066	2229	685	1043	1035	704	166	10	3	5	3	11	5	5	8	13	6	5	13	8	3	5	11	6	13	5	6	37
		127.011		1221	1086	189	1077	1702	890	1170	765	2701	1475	4104	763	464	1397	1851	1216	2826	390	3027	2318	646	1075	982	686	158	13	8	5	3	18	3	5	5	10	3	3	18	18	3	5	10	5	13	5	6	37
		127.957		1178	1021	206	1082	1592	842	1128	766	2424	1421	3736	749	432	1253	1742	1269	2744	389	2869	2398	600	997	1021	624	147	13	5	3	3	13	8	5	6	8	3	6	14	13	5	5	10	3	13	3	6	35
		128.903		1099	864	245	1054	1566	779	1162	750	2174	1294	3410	773	453	1149	1616	1280	2600	365	2670	2160	562	960	952	589	102	11	3	5	2	14	6	3	10	8	3	5	16	14	5	5	10	5	13	3	6	35
		129.85		1126	750	312	1040	1557	728	1098	739	2008	1266	3171	722	451	1032	1570	1272	2496	342	2494	2043	526	925	914	603	160	10	5	5	2	14	5	3	8	10	5	3	10	13	5	5	5	3	14	5	6	35
		130.797		1042	696	322	1019	1517	690	1048	694	1846	1266	2918	704	427	939	1456	1226	2437	317	2334	1949	509	890	864	562	123	13	5	3	3	16	5	5	6	6	5	3	13	8	5	5	3	5	13	3	6	30
		131.744		992	646	589	1021	1510	653	1026	685	1704	1254	2773	709	416	858	1400	1226	2325	288	2256	1824	493	834	859	528	162	10	5	3	5	14	5	5	10	10	5	5	11	11	5	3	5	3	13	3	6	29
		132.69		947	616	912	968	1462	610	1006	698	1587	1245	2621	670	418	794	1352	1222	2234	259	2221	1718	467	840	835	498	208	14	5	8	2	14	3	5	8	6	6	5	13	14	5	3	6	6	13	5	6	30
		133.636		922	576	883	1006	1458	610	970	650	1498	1102	2427	629	403	722	1283	1259	2194	243	2158	1707	467	776	819	480	245	13	3	5	3	11	5	5	8	6	3	3	11	10	5	5	5	3	10	5	5	30
		134.583		877	552	810	1066	1498	638	922	638	1446	1088	2373	629	381	661	1277	1208	2042	253	2190	1752	459	750	792	483	186	13	2	6	3	16	6	3	10	6	5	3	14	11	5	3	5	3	13	5	5	27
		135.529		883	546	659	1120	1459	651	925	608	1379	1026	2242	552	382	670	1261	1186	2005	230	2104	1758	434	723	782	501	181	14	5	3	3	11	6	3	5	3	3	5	13	11	6	5	3	2	13	6	6	30
[truncated: 2 more columns]

## Sheet: Ni2
		File		plate0950	plate0950	plate0950	plate0950	plate0950	plate0950	plate0950	plate0950	plate0950	plate0950	plate0950	plate0950	plate0950	plate0950	plate0950	plate0950	plate0950	plate0950	plate0950	plate0950	plate0950	plate0950	plate0950	plate0950	plate0950	plate0950	plate0950	plate0950	plate0950	plate0950	plate0950	plate0950	plate0950	plate0950	plate0950	plate0950	plate0950	plate0950	plate0950	plate0950	plate0950	plate0950	plate0950	plate0950	plate0950	plate0950
		Plate No		plate0950	plate0950	plate0950	plate0950	plate0950	plate0950	plate0950	plate0950	plate0950	plate0950	plate0950	plate0950	plate0950	plate0950	plate0950	plate0950	plate0950	plate0950	plate0950	plate0950	plate0950	plate0950	plate0950	plate0950	plate0950	plate0950	plate0950	plate0950	plate0950	plate0950	plate0950	plate0950	plate0950	plate0950	plate0950	plate0950	plate0950	plate0950	plate0950	plate0950	plate0950	plate0950	plate0950	plate0950	plate0950	plate0950
		Label		Control	Control	Control	Control	Control	Control	Control	Control	Control	Control	Control	Control	Control	Control	Control	Control	Control	Control	Control	Control	Control	Control	Control	Control	Ni2	Ni2	Ni2	Ni2	Ni2	Ni2	Ni2	Ni2	Ni2	Ni2	Ni2	Ni2	Ni2	Ni2	Ni2	Ni2	Ni2	Ni2	Ni2	Ni2	Ni2	Ni2
		Well / Region		A1	A2	A3	A4	A5	A6	A7	A8	A9	A10	A11	A12	B1	B2	B3	B4	B5	B6	B7	B8	B9	B10	B11	B12	G1	G2	G3	G4	G5	G6	G7	G8	G9	G10	G11	G12	H1	H2	H3	H4	H5	H6	H7	H8	H9	H10
		ZT Time
		12.9903		1171	4882	1114	2154	862	3080	2936	1845	6763	3926	4846	1694	1662	3522	2096	1547	2509	4824	4264	2062	1085	1821	1605	1438	70	62	222	110	64	275	547	206	1458	40	42	170	230	960	278	190	78	206	291	160	194	339
		14.0728		1198	4704	1154	2061	867	3086	2749	1802	6150	3430	4747	1598	1518	3549	1989	1485	2392	4578	4024	1896	1038	1790	1616	1373	74	56	219	114	50	266	522	158	1298	42	38	155	147	894	240	187	67	197	285	152	174	322
		15.3186		1034	4218	1165	1947	794	2573	2384	1666	4811	2930	4648	1546	1320	3138	1848	1397	2139	4821	3875	1819	1016	1502	1502	1221	64	56	200	110	51	251	531	178	1190	42	37	150	126	438	245	182	70	171	253	165	155	306
		16.265		928	3779	1101	1771	754	2259	2074	1507	4245	2510	4186	1557	1202	2677	1670	1221	1899	4411	3296	1622	998	1338	1325	1091	61	48	194	109	51	251	520	168	1080	42	37	150	115	290	262	174	59	176	240	144	154	301
		17.2119		856	3283	1080	1666	698	2003	1821	1320	3554	2165	3589	1334	1099	2235	1666	1054	1803	3656	2853	1334	938	1259	1122	957	66	66	189	107	51	254	499	163	1029	38	37	146	118	341	238	179	61	158	218	150	154	277
		18.1578		715	2907	1046	1488	613	1712	1630	1178	3272	1885	2843	1250	1014	1883	1434	958	1786	3029	2443	1163	891	1139	1010	864	59	43	187	104	40	246	466	162	942	40	35	147	109	283	234	179	54	144	221	155	136	278
		19.1042		638	2606	1002	1363	570	1534	1451	1051	2859	1675	2362	1142	947	1605	1243	909	1570	2536	2158	1046	856	1021	917	782	66	45	178	98	38	230	451	152	877	42	37	134	109	256	214	170	45	141	216	146	130	254
		20.0508		590	2515	998	1230	514	1350	1291	968	2600	1507	1944	1018	899	1387	1096	790	1510	2171	1928	1006	840	962	840	734	58	46	166	85	35	227	445	157	797	42	38	144	99	294	198	179	50	136	208	138	136	238
		20.9975		538	2314	928	1139	514	1186	1133	864	2390	1352	1645	974	862	1200	1016	758	1344	1864	1686	949	805	862	752	717	56	45	176	86	35	214	437	165	750	42	35	139	94	246	203	171	51	130	198	142	136	229
		21.9442		480	2064	930	1018	488	1035	1021	781	2226	1203	1410	893	786	1026	920	677	1221	1683	1467	917	830	790	656	624	62	43	166	83	34	222	443	146	723	38	43	131	96	232	174	160	46	131	187	138	138	216
		22.8914		432	1878	899	934	453	918	907	722	2046	1075	1195	846	792	992	864	627	1165	1565	1357	883	872	734	616	651	46	37	165	78	32	208	411	157	710	40	38	131	85	226	170	163	46	114	181	128	134	194
		23.8378		378	1781	888	914	440	851	827	646	1890	939	1051	779	813	875	819	619	1093	1403	1226	858	861	672	576	642	53	43	160	75	32	203	392	147	619	38	37	112	94	219	171	157	40	109	168	133	134	194
		24.7842		341	1643	910	806	418	834	790	579	1749	861	939	758	838	806	806	584	1078	1270	1154	806	858	643	534	637	42	43	150	72	27	213	373	158	598	37	40	133	86	211	152	150	45	117	181	123	147	186
		25.7311		320	1480	941	765	373	712	730	499	1562	787	811	667	874	691	733	534	960	1170	1096	784	827	541	488	643	40	34	147	74	32	211	362	165	597	32	40	134	78	197	149	154	42	102	179	115	138	187
		26.6778		277	1421	962	664	347	654	672	445	1432	731	709	622	856	608	648	507	850	1032	989	790	754	501	422	587	45	32	160	66	29	211	370	152	562	43	42	131	85	186	133	152	35	106	178	118	154	178
		27.6244		253	1350	952	646	309	637	629	411	1250	645	635	562	776	539	606	456	784	965	941	750	749	453	411	560	46	34	144	61	27	195	346	155	558	35	45	131	83	187	133	139	37	98	179	115	142	179
		28.5717		251	1306	886	731	312	581	629	373	1150	598	571	525	754	502	547	429	712	846	837	749	701	414	378	526	53	38	131	53	32	187	323	150	517	38	42	130	75	187	114	125	32	94	160	107	139	173
		29.5181		246	1168	837	550	304	555	659	331	1029	595	539	509	698	499	506	421	669	819	827	734	656	392	370	496	58	35	136	61	27	192	320	152	506	37	40	128	80	178	110	138	35	80	171	115	133	155
		30.465		240	1117	790	509	296	562	626	326	1003	549	536	512	653	534	482	394	613	816	778	694	640	405	346	509	43	34	146	53	29	198	334	139	450	86	46	131	75	171	93	126	32	94	160	107	133	149
		31.4117		248	1064	832	541	310	570	614	309	1139	576	600	506	646	635	491	363	578	902	792	712	653	411	330	544	50	29	136	56	29	190	307	133	446	58	42	130	69	154	91	125	30	78	179	102	122	146
		32.3583		326	1158	886	587	350	688	664	355	1557	696	830	517	645	904	630	419	619	1195	856	773	659	475	381	640	42	27	136	56	22	187	309	134	418	43	42	128	70	142	96	118	37	86	165	104	130	139
		33.305		416	1362	851	728	442	853	861	427	2115	979	1408	594	659	1518	890	491	731	1720	1016	979	651	602	469	842	54	43	131	48	26	174	286	128	443	77	40	125	70	149	94	110	32	91	160	93	122	141
		34.2514		562	1742	894	941	594	1141	1074	544	2843	1443	2179	746	662	2302	1208	558	818	2230	1381	1421	720	850	640	1051	45	35	133	50	26	182	275	128	480	38	35	115	62	130	96	115	27	80	163	82	125	144
		35.1975		658	2115	923	1184	810	1422	1336	645	3406	1949	3010	888	654	3043	1507	694	931	2906	1835	2035	774	1138	907	1253	42	29	117	46	26	182	262	126	509	38	43	122	62	133	82	102	27	85	149	91	115	150
		36.1439		774	2531	912	1394	942	1608	1578	749	3782	2245	3811	1037	694	3565	1774	810	1048	3243	2182	2622	853	1314	1138	1374	42	27	122	51	19	184	259	133	530	40	40	122	64	130	74	98	29	72	152	82	122	157
		37.0906		829	2765	955	1496	1008	1685	1728	755	3965	2317	4266	1117	706	3675	1794	862	1117	3397	2480	2866	899	1354	1214	1342	40	24	110	43	24	187	237	134	546	48	34	130	69	242	77	96	29	70	144	83	106	171
		38.0372		826	2854	954	1523	1072	1664	1762	802	3978	2230	4197	1168	670	3632	1805	902	1160	3378	2614	2941	893	1309	1261	1272	37	32	110	50	16	179	218	133	539	34	40	114	58	114	72	101	26	67	144	66	112	171
		38.9836		816	2784	928	1370	1059	1640	1774	774	3813	1998	3728	1126	664	3227	1792	912	1227	3266	2586	2752	918	1310	1243	1115	42	38	109	43	22	179	218	142	493	32	30	104	66	115	77	94	30	66	131	69	106	162
		39.9303		810	2678	907	1480	1050	1595	1637	755	3456	1888	3243	1054	669	2930	1782	866	1211	3118	2528	2534	885	1214	1133	987	42	24	109	46	21	176	202	158	456	51	34	112	62	115	78	90	30	61	131	72	107	165
		40.8769		706	2435	877	1408	992	1467	1589	656	3053	1696	2890	992	637	2653	1699	819	1221	2933	2541	2235	891	1115	1069	891	34	21	104	50	22	173	192	142	421	35	37	110	62	107	69	78	24	64	126	72	110	158
		41.8233		677	2309	926	1309	941	1344	1550	707	2773	1536	2515	894	624	2443	1667	837	1179	2603	2285	2008	858	1010	966	866	42	34	86	40	21	163	194	154	419	29	34	102	61	120	67	93	26	69	123	58	99	158
		42.7694		645	2117	914	1179	906	1230	1368	653	2341	1435	2187	843	608	2030	1597	842	1123	2427	2285	1907	840	984	853	766	38	38	91	43	22	163	184	163	387	32	34	110	66	118	69	83	24	64	123	67	99	158
		43.7161		582	2005	869	1206	877	1181	1266	622	2013	1258	1994	773	589	1691	1554	834	1056	2222	2126	1830	800	880	739	694	42	24	96	37	16	165	179	157	363	27	35	98	70	110	69	80	22	61	126	66	98	147
		44.6625		539	1842	811	1093	811	1077	1261	627	1813	1131	1755	755	570	1434	1490	826	1045	2115	2086	1667	784	776	626	640	34	26	86	43	18	154	160	160	344	30	34	98	64	101	69	82	21	59	112	56	91	147
		45.6097		504	1685	773	992	797	1019	1122	558	1707	1026	1574	658	555	1235	1387	773	1005	1898	1955	1466	763	706	547	595	32	27	85	34	22	147	152	165	317	42	32	101	69	99	64	82	19	58	120	54	93	139
		46.5567		491	1586	784	960	720	989	1083	472	1658	928	1454	611	542	1138	1275	698	1019	1742	1861	1304	704	656	522	547	37	35	83	37	19	163	146	171	310	22	29	102	64	101	59	80	18	61	109	61	93	136
		47.5028		458	1498	771	859	720	954	1022	442	1438	848	1354	558	533	1022	1171	725	992	1725	1651	1251	709	626	502	510	29	24	75	34	18	149	144	178	272	29	34	99	56	94	59	75	16	62	98	58	85	122
		48.4494		402	1477	742	757	680	907	947	442	1336	786	1218	499	509	938	1080	706	922	1598	1592	1181	675	592	533	509	30	26	67	27	19	146	131	162	261	50	34	88	56	96	56	74	22	61	101	48	86	123
		49.3964		419	1422	691	658	685	853	896	403	1224	736	1094	480	528	883	1014	678	864	1459	1418	1050	643	563	512	501	42	27	66	29	18	146	141	178	258	24	34	99	59	93	62	83	14	58	104	50	90	128
		50.3422		400	1339	634	638	672	757	867	360	1115	666	1003	469	517	806	944	634	837	1426	1320	942	654	520	498	486	35	27	64	27	16	141	128	178	246	30	27	91	51	90	62	70	16	88	104	50	75	131
		51.2889		374	1315	638	666	632	685	778	318	998	634	893	445	530	749	898	616	805	1336	1206	883	651	445	482	461	34	21	67	24	18	141	126	176	232	27	29	83	62	88	58	75	16	48	90	46	77	125
		52.2356		360	1256	643	554	600	624	712	291	949	554	851	411	522	712	834	562	795	1224	1178	816	645	394	467	446	26	26	64	27	19	136	126	181	221	30	34	88	64	93	53	67	14	48	91	46	78	123
		53.1822		320	1226	646	493	600	552	678	296	874	538	746	392	523	635	816	547	800	1117	1106	750	653	379	416	467	35	19	54	29	16	133	114	170	198	26	29	80	50	78	56	69	13	50	82	45	75	118
		54.1289		296	1176	635	461	563	507	654	264	781	507	720	408	504	570	765	493	757	1080	1058	710	650	338	371	416	37	26	53	24	19	134	114	178	211	24	29	78	56	82	58	70	18	50	86	40	80	114
		55.0753		278	1117	637	395	581	464	590	251	734	491	675	354	478	523	720	443	725	1054	1000	669	653	350	341	387	30	24	53	21	14	130	109	189	197	27	22	80	50	86	53	66	19	43	83	42	72	118
		56.0217		242	1069	632	402	576	458	573	238	749	472	694	352	483	472	667	416	693	962	939	662	645	312	333	406	35	22	48	22	14	136	98	189	184	24	27	74	48	85	51	64	13	51	86	38	72	110
		56.9678		229	1006	605	363	570	432	542	208	763	472	786	339	456	509	667	392	707	938	910	672	637	298	325	413	29	16	51	24	19	126	101	187	192	26	26	74	45	75	50	59	11	48	77	48	64	104
		57.9142		245	976	576	450	581	478	525	218	872	504	992	349	442	598	648	378	677	888	875	653	630	288	307	437	29	19	48	21	13	126	91	186	192	26	24	83	45	70	53	67	11	48	82	46	64	109
		58.8608		251	1051	606	374	597	504	538	208	1110	581	1514	341	421	678	688	378	704	853	851	653	582	302	299	502	29	21	53	19	14	125	96	187	200	24	27	74	46	78	46	69	14	48	83	45	59	98
		59.8078		278	1157	611	435	616	579	522	203	1378	728	2234	360	395	845	736	381	741	877	856	682	582	330	325	598	37	22	45	16	16	123	88	184	216	26	27	72	46	77	46	67	10	48	75	40	62	96
		60.7542		312	1376	605	426	686	717	560	293	1710	931	3272	384	400	1051	802	410	819	941	853	762	576	379	362	712	29	18	45	19	21	126	93	182	256	27	21	80	40	67	43	62	11	51	77	42	56	99
		61.7011		354	1594	610	450	725	848	650	296	2122	1218	4067	469	386	1320	925	418	853	1027	936	957	573	459	421	774	24	19	43	16	16	117	88	194	310	27	27	74	46	74	45	70	10	45	72	37	53	93
		62.6475		414	1856	597	501	766	986	720	298	2533	1464	4525	597	419	1589	987	454	930	1104	1083	1210	598	533	509	853	42	29	43	14	18	118	85	194	325	32	22	67	50	82	46	61	8	38	69	35	56	83
		63.5939		437	2139	576	507	842	1155	792	325	2770	1659	4645	662	435	1816	1088	472	1018	1294	1282	1502	630	584	603	885	26	26	45	19	18	112	86	192	336	32	26	78	43	69	46	59	11	50	78	37	62	93
		64.54		454	2360	616	533	915	1250	848	382	2656	1744	4544	739	446	1925	1128	493	1114	1387	1600	1706	696	664	661	878	26	19	40	13	21	115	86	203	338	27	22	67	35	78	38	61	13	42	75	40	56	82
		65.4869		458	2541	653	637	952	1312	915	395	2816	1747	4358	718	453	1923	1182	558	1117	1491	1822	1843	734	699	682	898	29	26	45	13	16	104	77	205	328	27	18	62	48	91	46	66	11	45	69	30	50	88
		66.4328		474	2618	706	592	1022	1331	965	392	2893	1611	4246	739	454	1920	1128	555	1146	1584	1954	1867	731	707	669	848	24	18	37	13	19	106	70	216	306	27	22	70	38	64	43	58	11	43	64	35	56	91
		67.3789		467	2744	710	627	1048	1314	976	389	2869	1506	4165	765	445	1776	1112	586	1187	1632	1950	1858	778	712	670	797	21	19	35	13	22	110	75	229	293	27	22	72	40	70	42	54	8	46	67	29	53	94
		68.3253		488	2760	704	576	1126	1347	970	382	2814	1453	3870	773	462	1594	1114	566	1227	1646	1949	1741	792	747	662	766	32	27	42	14	21	106	70	232	286	30	21	72	37	80	45	59	10	43	72	30	56	88
		69.2719		496	2579	693	570	1181	1285	954	389	2622	1274	3925	720	446	1456	1091	536	1282	1662	1893	1640	821	675	632	707	26	24	37	11	24	98	75	245	277	30	18	61	40	82	43	56	8	45	62	34	50	82
		70.2189		466	2435	675	574	1165	1184	874	358	2429	1203	3592	640	458	1341	1093	546	1254	1554	1870	1541	805	637	589	675	40	27	27	13	18	104	67	235	243	30	19	59	45	86	43	54	10	37	70	29	48	85
		71.1656		459	2370	661	568	1149	1072	869	344	2253	1115	3331	603	438	1258	1110	512	1357	1464	1838	1474	717	589	560	645	27	26	32	11	21	94	69	243	232	27	22	72	35	70	38	46	10	42	64	27	46	78
		72.1119		467	2242	630	558	1126	978	885	338	2093	1024	2982	560	448	1198	1098	507	1405	1282	1811	1374	678	554	517	595	26	30	29	10	18	98	62	251	238	26	16	59	46	88	32	53	8	40	62	30	42	78
		73.0583		459	2123	603	522	1150	942	837	333	1954	979	2730	525	442	1074	1102	525	1426	1142	1800	1325	653	462	491	565	30	21	29	11	19	90	59	243	219	26	21	56	38	82	34	54	11	42	61	27	38	69
		74.0044		499	1968	586	542	1112	822	811	315	1934	923	2470	490	414	974	1162	501	1462	1080	1890	1259	635	450	472	526	37	26	24	14	18	91	64	230	214	26	16	54	45	75	30	58	11	40	59	27	45	70
		74.9508		466	1850	570	530	1083	1006	706	314	1824	826	2234	474	419	952	1144	491	1467	963	1845	1206	637	419	426	523	29	19	29	8	18	86	69	226	192	26	16	58	34	66	40	45	11	43	64	27	42	74
		75.8975		432	1739	574	507	1045	928	678	312	1699	786	2030	434	410	846	1136	510	1466	915	1771	1086	605	389	394	494	24	26	27	13	18	93	62	216	171	22	18	62	32	74	30	46	10	43	59	29	42	69
		76.8439		448	1629	534	493	1010	842	661	304	1594	725	1818	405	416	794	1150	485	1522	864	1664	989	568	357	363	493	26	24	24	11	14	85	54	197	182	21	18	61	42	64	32	46	11	38	53	30	42	66
		77.7906		424	1547	539	486	1019	725	656	298	1461	680	1672	410	400	718	1133	488	1539	808	1709	962	574	347	362	459	30	30	26	8	14	96	56	192	165	22	14	62	34	67	34	48	10	43	53	24	34	64
		78.7372		406	1528	536	472	955	656	598	282	1390	634	1554	410	413	662	1126	470	1534	771	1650	946	562	301	357	499	26	19	27	10	16	90	53	173	160	21	18	58	35	64	29	48	6	37	61	21	40	62
		79.6836		403	1464	504	443	933	560	574	267	1325	603	1418	403	418	587	1104	437	1475	731	1637	933	552	283	334	486	24	16	21	10	16	94	48	166	146	19	18	62	30	64	32	38	10	42	54	24	40	59
		80.6297		387	1370	483	446	910	573	566	250	1274	570	1302	365	424	550	1058	443	1491	669	1573	894	558	266	331	526	26	24	19	10	14	91	53	152	136	22	18	58	37	67	34	37	11	38	59	29	37	53
		81.5758		373	1299	483	426	904	506	571	243	1211	541	1320	350	394	530	1042	426	1514	642	1557	867	565	286	314	498	26	21	18	10	14	85	48	146	138	21	16	50	38	563	32	38	10	35	53	26	37	53
		82.5225		365	1206	475	453	920	491	592	242	1230	568	1306	341	410	517	1138	408	1450	573	1552	810	552	280	280	512	24	18	26	8	13	85	50	141	136	22	18	58	38	66	27	40	8	37	56	29	38	53
		83.4694		368	1184	459	450	867	490	549	250	1322	574	1413	322	402	533	1165	406	1390	560	1488	813	541	282	294	571	22	21	22	8	11	78	51	139	142	21	13	58	29	98	26	34	10	37	53	26	30	53
		84.4167		363	1144	470	464	880	499	549	232	1438	563	1733	309	386	589	1232	424	1370	518	1502	810	517	262	267	621	26	19	19	10	13	80	46	136	134	22	14	51	30	66	21	38	8	42	54	21	27	54
		85.3631		397	1149	448	458	918	531	554	242	1750	616	2274	317	358	693	1395	437	1347	514	1517	821	536	283	259	677	26	18	21	14	6	80	43	123	136	22	16	53	35	213	21	35	11	35	53	21	30	51
		86.3103		459	1237	451	477	893	587	594	246	2098	702	3006	338	350	875	1662	475	1419	515	1566	864	520	296	254	771	24	21	19	10	11	80	42	125	147	27	16	45	32	421	22	37	10	38	54	22	29	53
		87.2572		474	1355	454	538	918	702	614	243	2533	803	3794	373	341	1194	1928	494	1419	469	1661	896	515	326	290	821	29	26	18	10	6	69	45	114	154	19	13	48	38	214	16	35	13	38	46	22	27	50
		88.2039		510	1408	448	568	966	792	645	278	3026	922	4584	430	330	1554	2125	550	1486	434	1821	1014	538	384	323	939	21	16	19	10	5	69	40	110	178	24	16	43	29	61	16	27	10	34	51	19	27	56
		89.1503		547	1486	461	638	965	909	672	290	3451	1078	5066	518	338	1893	2299	606	1547	402	2098	1133	584	458	397	979	21	14	14	10	5	77	35	102	184	18	16	46	30	64	18	30	10	35	46	26	30	56
		90.0967		594	1546	464	672	998	997	733	318	3693	1181	5619	619	355	2133	2342	613	1621	419	2285	1248	606	512	467	1094	21	18	18	8	6	83	35	99	189	18	11	40	29	64	14	32	10	35	51	19	29	58
		91.0433		598	1610	477	739	1054	1082	797	357	3712	1254	6019	696	341	2288	2398	642	1768	450	2451	1398	659	547	546	1102	18	14	14	10	5	82	42	112	194	19	14	40	24	72	14	24	10	35	53	22	26	56
		91.9897		618	1658	512	763	1126	1149	890	416	3782	1259	6342	784	362	2410	2496	678	1869	419	2614	1504	739	651	603	1128	40	29	13	8	3	75	35	107	181	18	16	38	37	82	11	26	6	38	46	19	26	61
		92.9358		659	1651	506	821	1128	1250	941	466	3726	1270	6434	803	368	2262	2426	667	1939	395	2746	1608	811	680	635	1085	27	24	16	6	5	72	38	114	178	19	13	43	29	67	10	26	8	32	45	22	29	54
		93.8831		696	1618	488	821	1166	1250	933	494	3730	1259	6227	747	392	2150	2402	717	2024	405	2917	1683	816	770	678	998	18	11	11	6	6	72	43	112	181	18	14	42	21	72	8	19	8	34	48	18	32	54
		94.8297		698	1576	494	846	1168	1259	926	499	3594	1208	5838	744	386	2048	2344	754	2128	421	2973	1710	837	792	674	962	16	18	16	10	3	74	35	114	171	19	16	43	29	69	10	22	6	34	43	21	27	53
		95.7767		742	1611	482	843	1230	1234	954	536	3490	1123	5421	717	408	1944	2210	762	2179	394	2960	1680	842	848	678	918	19	14	14	10	5	72	37	117	168	16	10	35	26	72	8	122	6	30	46	19	22	51
		96.7236		723	1574	456	814	1237	1190	971	544	3250	1066	5123	685	427	1880	2107	794	2262	414	2890	1595	800	853	654	899	18	19	14	8	5	62	34	123	160	16	18	37	32	75	11	19	8	34	51	18	24	56
		97.6697		746	1544	445	763	1162	1178	989	544	3030	1027	4651	669	446	1798	2022	766	2326	395	2834	1491	771	840	632	861	22	11	10	10	6	70	37	123	146	16	11	40	29	72	10	21	8	35	45	18	26	53
		98.6156		795	1469	450	779	1146	1117	955	522	2806	955	4234	626	421	1678	1947	811	2349	358	2818	1410	738	827	610	850	24	19	10	6	6	61	38	120	141	14	11	34	24	69	11	19	8	34	43	18	26	48
		99.5622		794	1432	418	794	1094	1091	931	491	2578	926	3888	594	446	1549	1816	829	2406	328	2803	1374	704	787	621	821	21	14	11	5	5	67	45	120	134	21	14	35	26	69	6	16	8	34	42	18	26	45
		100.509		744	1381	405	766	1077	1013	939	504	2346	893	3587	598	414	1494	1787	875	2379	318	2802	1307	661	720	605	805	19	16	14	8	5	64	38	115	138	14	14	35	30	90	6	16	8	32	43	19	22	43
		101.455		726	1294	395	733	1077	915	938	502	2160	834	3350	584	414	1421	1674	856	2426	306	2766	1326	624	664	603	765	19	18	10	10	3	61	46	115	131	18	11	34	27	83	10	14	6	32	40	18	22	46
		102.402		702	1206	370	722	1086	832	878	506	2022	800	2998	581	414	1270	1622	845	2358	302	2694	1312	602	605	584	725	14	10	11	6	5	62	51	114	138	18	11	34	22	64	6	13	8	29	42	16	21	42
		103.348		666	1109	378	736	1066	776	827	498	1875	754	2918	581	424	1222	1595	861	2414	309	2626	1254	563	579	590	722	29	27	11	10	5	62	61	109	126	16	13	29	29	82	6	14	8	34	35	18	19	32
		104.295		656	1037	352	741	1054	683	830	475	1736	709	2675	581	406	1082	1510	878	2381	294	2538	1256	523	546	581	706	16	10	13	8	3	64	58	104	130	21	11	34	16	459	21	13	8	32	40	19	21	34
		105.241		600	997	338	766	1064	638	787	440	1606	714	2469	565	416	1010	1488	859	2389	272	2518	1206	501	550	566	650	27	19	13	6	5	69	61	99	136	13	14	26	30	74	8	11	8	29	38	14	21	32
		106.188		578	899	323	702	1037	597	790	414	1493	693	2304	547	421	912	1408	866	2400	227	2469	1186	496	546	581	624	14	11	11	6	5	54	62	94	122	14	11	30	22	67	10	18	6	32	37	18	24	35
		107.134		571	856	323	710	1043	563	795	411	1414	677	2171	512	392	894	1406	848	2376	211	2507	1181	494	538	542	614	10	6	14	6	6	59	66	88	114	32	14	32	21	62	6	11	8	30	37	16	16	29
		108.081		528	824	299	694	1037	552	778	427	1363	656	2114	475	386	811	1381	826	2392	197	2426	1214	474	515	523	571	11	13	8	6	3	61	67	82	110	14	10	29	18	61	5	14	8	27	37	14	19	22
		109.028		552	822	299	686	1078	539	763	400	1365	669	2072	469	402	750	1515	824	2419	186	2365	1192	464	501	480	621	19	22	10	5	5	58	56	83	114	16	14	30	26	62	8	14	10	29	32	16	18	27
		109.974		566	803	309	688	1109	558	771	378	1430	707	2192	440	376	746	1648	821	2342	202	2285	1198	474	496	454	650	8	8	14	3	5	51	59	75	118	13	14	26	19	69	5	14	5	22	27	14	16	27
		110.92		613	808	294	666	1178	576	771	363	1618	765	2440	430	381	763	1802	840	2325	205	2304	1182	462	518	459	725	26	24	8	8	3	58	61	69	110	14	11	24	35	80	3	13	10	26	34	16	18	22
		111.867		653	808	293	701	1258	597	778	363	1966	797	3110	438	371	834	2085	830	2333	210	2254	1162	430	531	456	736	16	16	10	10	5	61	59	67	109	10	11	27	29	64	5	11	5	26	29	13	13	22
		112.813		693	824	307	771	1352	667	802	366	2408	816	3845	466	344	974	2330	899	2330	227	2178	1206	414	550	448	766	21	19	10	5	3	51	56	69	110	10	13	29	29	70	6	13	8	26	30	13	13	26
		113.76		763	891	293	816	1390	718	840	398	2930	883	4699	472	334	1141	2624	862	2355	266	2301	1238	435	643	448	806	16	11	8	5	3	54	46	58	112	11	13	29	16	67	5	10	8	22	29	13	14	24
		114.707		811	965	309	838	1502	768	862	400	3502	1027	5510	514	360	1406	2952	880	2494	302	2307	1283	450	725	480	840	11	6	13	5	5	54	51	61	110	11	11	29	18	66	3	18	6	29	30	11	11	24
		115.654		843	1088	293	880	1568	818	880	437	4174	1142	6286	549	338	1629	3230	883	2698	323	2365	1326	448	810	523	901	13	18	8	5	3	54	46	58	101	11	11	26	14	74	3	14	8	27	26	14	14	19
		116.6		867	1117	254	934	1696	877	960	470	4498	1178	6842	626	341	1818	3414	936	2902	344	2546	1426	477	846	584	925	11	10	10	5	3	58	38	51	107	10	11	24	21	64	5	13	5	27	27	11	10	22
		117.547		989	1122	285	994	1803	941	1014	510	4451	1243	7291	648	373	1994	3395	949	3040	365	2854	1525	502	862	690	942	22	16	10	6	3	58	34	53	109	10	11	26	27	69	3	18	6	27	26	14	13	22
		118.494		1064	1102	266	1040	1936	986	1096	538	4405	1290	7472	702	389	2086	3323	1016	3058	355	3030	1650	573	958	770	962	14	21	10	5	5	53	35	48	114	10	11	26	22	72	2	16	6	18	27	11	14	21
		119.44		1165	1056	234	1048	1930	990	1093	627	4376	1333	7387	712	403	2093	3126	997	3093	365	3030	1781	658	976	854	955	14	11	8	3	5	58	34	61	107	11	14	24	18	66	5	14	8	21	29	11	11	21
		120.387		1198	1038	229	1053	1914	1035	1166	709	4253	1291	7110	768	411	2046	2989	998	3138	352	3149	1984	712	1032	917	914	19	18	10	3	3	56	26	46	110	11	11	27	21	75	5	18	6	21	29	11	10	22
		121.333		1283	995	222	1125	1862	1037	1197	766	4192	1221	6822	747	437	2059	2760	1058	3280	362	3194	2096	718	1114	987	890	14	18	8	8	5	54	26	51	104	10	11	27	21	74	6	13	6	18	22	10	10	19
		122.279		1330	998	224	1114	1762	1027	1246	802	4110	1184	6293	763	437	2003	2541	1083	3370	374	3141	2301	762	1123	947	870	21	19	11	6	5	48	26	56	106	10	8	26	21	74	5	13	5	21	26	14	11	19
		123.225		1366	947	203	1128	1736	1016	1230	782	3856	1190	5826	731	478	1867	2336	1069	3208	384	3165	2477	762	1114	1066	786	22	18	8	3	5	50	27	54	115	13	10	22	22	86	5	18	8	22	26	10	10	18
		124.171		1352	925	200	1115	1790	989	1286	763	3645	1170	5419	768	474	1739	2197	1123	3082	384	3126	2466	752	1061	989	803	18	11	6	5	2	54	26	53	114	8	8	26	21	78	3	19	6	24	21	13	13	22
		125.118		1315	1034	192	1074	1776	968	1202	773	3328	1298	4915	787	467	1669	2045	1104	3064	398	3110	2259	702	1030	1011	731	18	19	8	3	2	51	26	46	112	8	10	24	21	82	5	21	5	19	21	10	8	18
		126.064		1299	1122	197	1126	1714	918	1210	754	3037	1509	4504	758	482	1522	1934	1155	2915	400	3066	2229	685	1043	1035	704	14	8	6	3	3	58	24	46	112	10	10	22	16	80	3	18	5	21	22	11	8	21
		127.011		1221	1086	189	1077	1702	890	1170	765	2701	1475	4104	763	464	1397	1851	1216	2826	390	3027	2318	646	1075	982	686	21	14	6	5	3	51	26	45	117	8	8	21	16	78	3	21	5	21	22	10	11	19
		127.957		1178	1021	206	1082	1592	842	1128	766	2424	1421	3736	749	432	1253	1742	1269	2744	389	2869	2398	600	997	1021	624	21	16	5	6	5	56	21	48	109	11	8	29	21	75	5	16	3	18	22	13	10	19
		128.903		1099	864	245	1054	1566	779	1162	750	2174	1294	3410	773	453	1149	1616	1280	2600	365	2670	2160	562	960	952	589	19	14	6	5	3	56	21	43	117	10	8	22	19	78	5	14	6	18	22	10	8	22
		129.85		1126	750	312	1040	1557	728	1098	739	2008	1266	3171	722	451	1032	1570	1272	2496	342	2494	2043	526	925	914	603	13	10	6	3	5	53	21	40	115	11	10	24	14	78	5	14	3	18	19	10	6	19
		130.797		1042	696	322	1019	1517	690	1048	694	1846	1266	2918	704	427	939	1456	1226	2437	317	2334	1949	509	890	864	562	13	8	5	6	5	54	21	37	114	8	8	21	13	75	3	10	8	14	21	13	6	21
		131.744		992	646	589	1021	1510	653	1026	685	1704	1254	2773	709	416	858	1400	1226	2325	288	2256	1824	493	834	859	528	19	11	6	5	5	54	24	34	110	10	8	22	18	70	5	8	6	18	24	8	6	22
		132.69		947	616	912	968	1462	610	1006	698	1587	1245	2621	670	418	794	1352	1222	2234	259	2221	1718	467	840	835	498	24	19	8	6	5	53	19	35	118	8	8	21	24	78	6	64	6	14	22	11	5	21
		133.636		922	576	883	1006	1458	610	970	650	1498	1102	2427	629	403	722	1283	1259	2194	243	2158	1707	467	776	819	480	14	10	8	6	3	46	21	29	109	6	10	27	13	75	5	3	5	16	24	10	6	19
		134.583		877	552	810	1066	1498	638	922	638	1446	1088	2373	629	381	661	1277	1208	2042	253	2190	1752	459	750	792	483	14	13	6	5	5	46	22	29	106	10	6	18	16	75	5	3	5	16	24	13	6	21
		135.529		883	546	659	1120	1459	651	925	608	1379	1026	2242	552	382	670	1261	1186	2005	230	2104	1758	434	723	782	501	18	10	6	5	5	51	18	34	107	8	10	21	19	74	3	5	3	18	21	11	8	18
[truncated: 2 more columns]

## Sheet: Cu1
		File		plate0955	plate0955	plate0955	plate0955	plate0955	plate0955	plate0955	plate0955	plate0955	plate0955	plate0955	plate0955	plate0955	plate0955	plate0955	plate0955	plate0955	plate0955	plate0955	plate0955	plate0955	plate0955	plate0955	plate0955	plate0955	plate0955	plate0955	plate0955	plate0955	plate0955	plate0955	plate0955	plate0955	plate0955	plate0955	plate0955	plate0955	plate0955	plate0955	plate0955	plate0955	plate0955	plate0955	plate0955	plate0955	plate0955
		Plate No		plate0955	plate0955	plate0955	plate0955	plate0955	plate0955	plate0955	plate0955	plate0955	plate0955	plate0955	plate0955	plate0955	plate0955	plate0955	plate0955	plate0955	plate0955	plate0955	plate0955	plate0955	plate0955	plate0955	plate0955	plate0955	plate0955	plate0955	plate0955	plate0955	plate0955	plate0955	plate0955	plate0955	plate0955	plate0955	plate0955	plate0955	plate0955	plate0955	plate0955	plate0955	plate0955	plate0955	plate0955	plate0955	plate0955
		Label		Control	Control	Control	Control	Control	Control	Control	Control	Control	Control	Control	Control	Control	Control	Control	Control	Control	Control	Control	Control	Control	Control	Control	Control	Cu1	Cu1	Cu1	Cu1	Cu1	Cu1	Cu1	Cu1	Cu1	Cu1	Cu1	Cu1	Cu1	Cu1	Cu1	Cu1	Cu1	Cu1	Cu1	Cu1	Cu1	Cu1
		Well / Region		A1	A2	A3	A4	A5	A6	A7	A8	A9	A10	A11	A12	B1	B2	B3	B4	B5	B6	B7	B8	B9	B10	B11	B12	C1	C2	C3	C4	C5	C6	C7	C8	C9	C10	C11	C12	D1	D2	D3	D4	D5	D6	D7	D8	D9	D10
		ZT Time
		12.6164		2238	2947	3746	1627	2920	4128	3627	3181	2818	7186	2429	1872	1326	3210	920	2736	4090	6843	1621	1165	3229	4414	1368	1186	11	19	6	16	8	5	13	10	19	18	6	6	13	10	8	6	14	5	6	35	8	42
		13.6989		2347	2837	3243	1562	2587	3624	4126	3296	2334	6616	2363	1597	1226	3043	934	2718	4358	5810	1570	1266	3094	4179	1261	1304	13	29	6	19	19	8	13	6	18	11	5	8	13	14	6	6	13	6	6	30	8	37
		14.9447		2226	2594	2821	1459	2328	3328	3818	3067	2005	5976	2224	1294	1194	2451	976	2475	4445	4842	1414	1211	2803	4226	1134	1142	8	24	8	19	13	5	11	6	14	10	5	10	10	10	3	13	13	6	6	26	6	24
		15.8914		2062	2277	2586	1400	2339	2997	3707	2776	1814	4851	2024	1162	1114	2149	906	2259	4317	4360	1251	1134	2477	3912	990	1040	11	26	10	22	6	5	11	8	11	8	6	6	10	18	6	13	10	5	10	29	8	18
		16.8378		1755	1925	2261	1258	1973	2493	3296	2539	1646	4565	1744	1005	1024	2048	790	2085	3771	3717	1013	1066	2078	3528	872	843	18	16	6	14	6	5	235	6	13	8	6	27	19	21	3	18	13	5	5	24	6	18
		17.7842		1539	1638	1917	1134	1667	2242	2864	2264	1477	3843	1550	856	938	1790	731	1883	3222	3221	869	942	1816	3050	784	733	11	18	3	14	6	3	11	8	13	8	6	5	14	6	6	5	10	8	6	24	5	24
		18.7303		1350	1509	1720	1027	1498	1981	2594	2042	1362	3459	1378	750	882	1482	690	1829	2784	2821	774	877	1654	2696	691	685	19	27	6	11	5	5	10	6	10	14	6	5	22	30	6	6	6	5	6	22	6	24
		19.6769		1202	1315	1514	989	1398	1805	2510	1861	1186	3096	1192	659	854	1371	616	1699	2560	2518	691	838	1547	2427	659	602	11	22	6	10	6	5	10	6	13	13	5	6	11	11	6	8	10	6	5	19	8	14
		20.6236		1022	1194	1378	954	1269	1654	2112	1678	1141	2702	1024	587	829	1362	557	1565	2330	2203	614	766	1443	2154	570	528	11	18	6	11	5	3	8	6	13	11	5	6	13	11	5	5	6	6	6	14	8	40
		21.5703		946	1091	1310	906	1312	1536	1846	1507	1056	2421	936	522	792	1261	510	1555	2040	1970	520	749	1338	1861	534	499	13	46	6	10	5	3	10	6	14	8	3	3	13	13	5	10	6	3	5	24	5	10
		22.5167		805	1061	1254	885	1242	1459	1678	1371	1022	2210	872	464	754	1126	472	1486	1750	1728	480	688	1280	1693	469	427	14	26	8	8	5	5	10	5	14	5	8	6	13	13	6	5	6	5	3	30	6	16
		23.4642		760	942	1163	907	1115	1382	1498	1264	966	1931	800	427	766	1040	419	1381	1610	1493	418	672	1184	1544	459	398	14	27	5	6	3	5	8	5	13	5	3	5	13	21	3	6	6	5	8	30	5	14
		24.4103		683	877	1168	902	1136	1326	1395	1120	976	1754	754	392	786	995	411	1282	1416	1342	382	643	1117	1440	418	362	16	18	5	6	6	5	10	3	14	5	5	6	19	13	5	6	5	3	5	22	6	14
		25.3567		629	859	1138	898	1109	1256	1229	1048	1011	1669	658	355	770	898	397	1338	1261	1203	334	589	982	1339	402	342	19	22	6	8	5	5	8	6	14	5	6	8	16	11	5	5	6	5	6	24	6	16
		26.3036		563	738	992	880	1022	1171	1147	918	982	1434	595	315	722	770	360	1278	1110	1088	290	582	862	1216	347	306	26	21	6	8	5	5	8	5	14	8	6	8	26	16	5	8	5	6	5	24	5	16
		27.2503		533	694	886	851	944	1050	1045	826	947	1283	557	296	645	733	328	1256	974	971	269	546	850	1059	320	288	22	21	6	6	6	5	6	5	16	8	8	6	13	13	5	6	6	8	5	27	6	16
		28.1975		472	670	808	790	890	1019	923	770	893	1202	509	285	664	701	317	1264	835	872	259	523	742	963	306	246	8	16	6	5	6	5	8	5	13	6	5	5	10	11	6	5	5	5	6	19	6	13
		29.1442		451	626	744	770	813	928	858	715	856	1075	498	277	624	678	302	1149	749	790	261	518	694	896	299	246	18	14	5	8	6	5	8	5	16	5	8	6	18	10	6	8	3	5	6	19	8	21
		30.0911		437	598	725	710	747	877	782	725	840	1032	461	298	621	643	274	1134	690	757	235	496	650	864	320	242	21	18	6	5	6	5	11	5	13	6	5	6	18	18	6	6	8	5	5	16	6	13
		31.0375		416	584	701	659	730	814	824	731	782	1029	458	339	578	622	283	1131	702	802	245	515	584	872	378	253	21	19	5	5	5	5	10	3	16	5	3	6	19	14	3	8	3	5	6	19	5	19
		31.9839		430	645	718	659	805	843	984	736	822	1117	467	515	563	696	317	1070	763	973	259	542	586	1082	461	285	24	11	5	6	6	3	13	5	13	6	5	6	18	14	6	8	3	3	3	16	8	13
		32.9308		486	822	816	658	958	901	1267	838	854	1322	560	966	603	851	330	1075	954	1352	331	576	650	1538	632	422	19	11	8	5	6	5	10	5	14	8	5	5	14	13	5	5	5	5	3	18	3	13
		33.8775		542	1206	958	650	1230	1069	1824	1038	957	1757	771	1701	645	1198	403	1171	1352	1978	424	653	779	2126	926	648	27	26	6	3	6	5	10	5	11	11	6	8	14	21	5	10	3	6	5	18	6	11
		34.8236		693	1826	1192	651	1494	1410	2440	1294	1064	2280	1042	2590	704	1528	453	1326	1973	2741	581	758	907	2962	1334	872	32	18	8	8	6	6	8	6	13	8	3	5	11	18	5	8	5	3	5	19	6	10
		35.77		818	2451	1373	669	1742	1773	3123	1566	1147	2664	1269	3142	766	1934	534	1498	2637	3528	762	902	1149	3594	1810	1045	21	22	6	3	5	5	8	6	13	5	6	8	14	18	6	8	6	5	6	18	6	10
		36.7164		976	2870	1549	638	1910	1997	3637	1762	1216	2837	1437	3240	808	2110	739	1691	3208	4072	958	1008	1309	3925	2331	1136	29	14	10	6	6	6	8	6	11	8	8	6	22	11	3	90	5	3	5	21	8	10
		37.6631		1030	3003	1784	658	1986	2154	3824	1904	1174	2694	1466	3018	816	2158	798	1822	3381	4251	1021	1130	1357	3904	2778	1162	16	11	8	5	6	5	8	11	8	8	6	6	13	18	5	6	6	6	6	21	6	8
		38.6097		1067	2958	1856	650	2058	2170	3930	1941	1106	2547	1456	2570	872	2238	845	1851	3395	4258	1059	1150	1349	3662	3029	1061	16	22	5	5	5	6	10	6	14	6	6	5	19	13	6	8	5	3	6	19	5	10
		39.5564		998	2797	1920	627	1949	1987	3757	1867	1082	2467	1427	2182	848	2165	867	1867	3222	4093	979	1154	1326	3690	3091	1016	18	16	6	6	5	3	8	6	6	6	6	5	16	14	6	8	5	2	6	21	8	6
		40.5028		928	2678	1798	619	1843	1882	3485	1742	990	2333	1296	1834	835	2013	885	1832	3040	3776	923	1134	1307	3477	3061	894	14	11	5	10	8	5	8	5	8	6	6	6	14	13	5	6	3	5	5	22	10	10
		41.4494		816	2459	1722	597	1707	1720	3181	1730	982	2261	1269	1566	814	1766	858	1861	2814	3374	861	1094	1270	3632	2978	816	13	11	2	5	10	5	13	5	8	5	8	6	16	19	5	8	3	3	5	21	5	8
		42.3958		766	2272	1674	576	1558	1587	2971	1742	914	2122	1174	1328	845	1675	829	1843	2614	3160	754	1080	1202	3094	2845	733	21	14	5	5	8	6	21	5	5	6	3	8	13	13	3	8	6	6	5	24	6	5
		43.3419		693	2115	1576	550	1563	1451	2749	1560	901	1949	1109	1192	843	1594	813	1747	2509	2901	744	1037	1170	2606	2795	646	19	21	5	5	6	5	16	6	11	5	3	6	21	26	6	8	3	5	3	22	6	6
		44.2889		643	1821	1498	533	1536	1317	2461	1434	864	1885	976	1038	829	1534	776	1741	2338	2693	677	994	1166	2395	2696	586	11	11	8	5	6	5	16	5	8	6	5	3	14	10	8	6	5	5	8	19	5	6
		45.2356		608	1582	1414	494	1541	1227	2339	1264	814	1771	883	995	821	1459	717	1638	2131	2254	627	962	1230	2181	2589	533	13	21	5	5	10	6	13	6	8	6	8	5	13	18	5	10	3	5	5	13	6	6
		46.1825		547	1378	1354	501	1478	1179	2192	1147	786	1618	813	906	803	1387	747	1586	2074	2075	592	933	1168	2186	2466	509	11	14	5	5	5	3	11	6	8	8	3	8	10	11	5	11	5	3	5	18	6	5
		47.1289		538	1277	1237	493	1334	1080	2022	1058	776	1622	749	859	805	1254	710	1496	1864	2040	555	891	1034	1854	2331	469	14	14	6	5	6	3	10	6	6	5	5	5	18	16	6	11	5	3	5	16	5	6
		48.0753		514	1142	1080	490	1310	1038	1744	1022	725	1530	678	792	766	1200	664	1459	1730	1994	506	834	829	1686	2197	427	16	16	5	5	8	5	13	5	8	5	6	6	18	16	5	18	5	3	5	16	3	6
		49.0222		475	954	1042	472	1245	1014	1669	1035	722	1472	656	734	747	1179	584	1459	1718	1885	483	784	749	1555	2018	426	11	18	6	5	8	5	8	6	6	6	6	5	10	19	5	16	5	3	5	16	6	6
		49.9686		461	877	962	462	1197	965	1586	1014	664	1384	610	701	731	1094	539	1443	1542	1726	459	733	749	1430	1898	389	14	10	8	5	5	5	10	5	6	6	5	5	13	11	8	22	8	6	5	16	8	6
		50.915		464	846	952	493	1128	1022	1458	1045	664	1365	610	674	693	1066	530	1416	1390	1755	453	725	712	1325	1829	358	18	16	5	5	5	5	14	5	5	3	6	5	21	13	5	10	6	2	5	18	5	5
		51.8617		451	846	979	445	1040	958	1454	1018	618	1285	576	675	690	986	547	1398	1264	1650	400	669	666	1198	1766	355	13	18	8	5	8	3	8	6	11	5	5	5	14	14	6	8	6	5	5	19	6	8
		52.8081		451	816	995	443	1018	973	1341	1027	613	1234	584	650	694	1000	522	1310	1130	1586	392	662	603	1109	1670	310	21	10	6	8	6	5	10	5	6	6	6	8	26	13	11	16	5	2	5	19	6	5
		53.755		421	770	928	438	982	870	1253	925	603	1149	538	634	670	931	477	1277	1096	1486	371	651	605	986	1578	301	19	13	6	5	5	6	11	5	5	3	5	5	14	16	3	18	5	5	5	19	5	6
		54.7014		392	747	853	430	979	912	1200	909	584	1110	478	624	664	864	458	1224	1024	1328	334	635	638	920	1554	259	13	10	6	5	6	11	8	5	8	5	5	5	21	13	5	11	5	3	3	16	5	5
		55.6478		395	720	766	434	882	870	1122	842	573	1070	470	648	610	834	467	1120	1002	1251	352	648	616	866	1493	258	11	10	6	5	8	5	6	5	5	8	5	6	14	10	6	11	8	3	5	21	8	5
		56.5939		352	699	691	381	861	829	1109	827	594	1029	438	706	586	850	445	1056	914	1176	330	621	590	861	1414	253	18	18	5	8	5	6	10	5	10	6	5	6	21	18	11	11	6	5	3	21	6	6
		57.5403		354	659	653	371	821	803	1125	802	568	973	430	858	574	856	453	982	845	1154	326	603	555	910	1368	266	14	10	3	5	5	5	6	2	6	3	5	8	13	11	5	8	5	5	3	21	5	6
		58.4869		422	685	638	347	821	813	1205	806	550	931	454	1176	555	1059	518	939	944	1227	323	640	542	1131	1477	296	18	16	5	8	5	6	8	5	6	6	3	5	14	11	5	10	3	3	3	21	8	5
		59.4336		429	707	627	312	821	842	1374	851	554	968	443	1669	578	1544	493	885	1013	1309	352	576	539	1562	1598	355	19	13	5	6	6	5	6	5	8	6	6	5	19	11	5	8	5	3	5	21	3	5
		60.3803		478	781	682	310	875	885	1648	904	557	1144	523	2477	605	1894	557	909	1171	1526	371	568	594	2059	1966	541	13	16	6	10	6	5	8	5	8	6	6	5	18	18	5	24	5	5	5	21	5	5
		61.3272		494	819	738	307	1010	1024	2158	965	574	1374	626	3342	637	2083	629	906	1410	1790	421	576	688	2574	2238	629	13	14	8	24	5	5	10	3	5	6	6	5	16	10	5	13	3	2	5	16	8	5
		62.2733		592	904	822	291	1213	1280	2600	1050	590	1696	797	3941	672	2469	755	930	1696	2094	515	621	762	2944	2534	726	19	14	5	8	6	6	6	3	5	6	6	5	26	21	6	21	6	2	5	27	8	5
		63.2197		688	1032	998	294	1440	1360	2981	1232	590	2035	939	4294	736	2736	842	998	2131	2414	619	694	814	3206	2640	818	14	14	8	8	8	3	6	3	6	8	3	5	19	11	3	10	5	5	5	22	5	5
		64.1661		763	1141	1216	322	1798	1504	3299	1422	632	2347	1003	4130	802	2859	878	1139	2474	2677	709	741	861	3371	2848	754	13	11	6	5	8	6	8	5	6	8	6	5	13	11	5	13	5	5	5	19	6	5
		65.1128		805	1213	1357	347	2162	1677	3309	1531	643	2574	1066	3851	856	2795	909	1285	2723	2891	805	771	882	3432	2936	770	11	11	10	6	5	5	6	5	5	5	5	3	14	10	8	19	3	5	6	19	6	6
		66.0592		842	1437	1403	347	2400	1816	3291	1582	646	2894	1082	3320	931	2494	962	1352	2882	3075	886	802	888	3418	3022	725	11	14	6	5	6	3	8	5	6	3	5	6	10	13	5	13	3	3	5	18	5	5
		67.0053		832	1699	1386	354	2443	1877	3243	1632	637	3120	1091	2923	941	2344	994	1430	2886	3162	938	814	846	3331	2939	680	11	10	6	5	8	6	8	5	5	6	5	5	11	8	6	14	5	5	3	18	6	5
		67.9511		816	1643	1357	363	2416	1858	3029	1642	638	3158	1058	2574	962	2318	1005	1418	2866	3091	982	829	805	3238	2758	650	22	24	5	5	5	3	6	5	3	6	5	3	22	22	6	24	6	3	5	21	6	6
		68.8981		749	1523	1298	354	2442	1832	2805	1616	646	3208	998	2238	930	2291	1037	1421	2792	2978	1026	822	826	3078	2574	614	21	18	5	5	5	8	11	5	6	6	5	5	22	16	6	13	3	3	5	21	3	6
		69.8447		675	1418	1278	360	2266	1762	2590	1574	635	3125	894	1990	946	2286	1094	1325	2659	2757	1040	754	888	2842	2296	563	8	11	6	5	5	6	24	6	6	6	3	6	8	11	5	16	3	2	5	18	5	6
		70.7914		642	1338	1237	331	2046	1694	2632	1603	621	2952	827	1784	890	2174	1099	1299	2549	2734	1030	723	880	2594	2069	523	13	19	5	5	8	5	34	5	6	5	5	3	8	11	8	13	3	3	6	26	5	5
		71.7383		640	1267	1195	309	1890	1664	2483	1605	610	2859	739	1571	890	2061	1243	1240	2422	2630	1040	717	853	2368	1845	488	14	11	5	5	6	6	19	5	3	6	5	5	13	13	5	10	6	3	5	18	5	8
		72.6844		621	1248	1125	307	1829	1627	2270	1624	627	2722	736	1438	885	2003	1267	1219	2219	2494	1043	694	816	2242	1619	454	13	21	5	8	5	6	18	6	6	6	3	5	14	18	5	14	5	2	5	19	6	6
		73.6308		598	1248	1042	306	1726	1510	2069	1648	592	2480	677	1328	883	1859	1274	1170	2035	2362	979	670	814	2018	1416	432	22	21	5	3	8	6	32	5	8	5	3	5	18	30	5	13	5	3	5	22	5	6
		74.5767		592	1211	1011	304	1589	1432	1746	1658	582	2299	678	1256	856	1762	1227	1104	1813	2250	891	637	821	1875	1290	416	18	11	5	6	5	5	13	5	5	5	3	3	16	11	5	14	6	2	5	19	3	6
		75.5233		555	1141	928	299	1502	1360	1590	1584	560	2091	653	1147	819	1646	1210	1099	1645	2157	835	616	814	1747	1179	403	11	11	8	3	6	5	21	5	8	3	6	3	11	13	5	10	2	3	3	19	3	5
		76.47		590	1080	906	288	1448	1317	1546	1600	533	1978	674	1078	843	1568	1221	1045	1483	2040	771	618	789	1686	1094	398	18	14	6	6	5	3	10	3	5	5	3	5	11	13	5	6	3	3	5	19	6	5
		77.4164		576	1011	862	301	1341	1230	1371	1510	506	1824	674	1011	834	1470	1144	1050	1435	1978	706	586	757	1557	987	362	16	11	5	5	5	6	11	5	3	6	5	3	18	10	5	13	3	3	5	19	6	6
		78.3633		576	976	843	314	1270	1187	1269	1518	496	1694	662	939	806	1387	1082	958	1243	1854	672	590	696	1458	902	349	10	8	6	5	6	5	13	8	3	6	5	6	11	11	5	18	3	3	5	14	8	6
		79.3097		560	933	832	312	1267	1104	1162	1483	477	1648	611	904	779	1272	1024	931	1168	1773	627	558	683	1365	837	323	11	22	5	5	5	10	13	6	8	5	5	5	14	21	8	18	3	6	6	18	8	6
		80.2558		539	904	786	306	1205	1083	1077	1504	470	1491	618	874	762	1219	982	869	1061	1674	590	578	675	1269	786	330	16	13	6	5	5	5	13	5	5	5	3	5	19	14	6	30	5	5	6	16	6	5
		81.2019		498	917	747	294	1131	1030	1029	1438	464	1448	576	874	730	1142	971	859	982	1598	552	514	680	1237	766	299	14	21	6	5	3	10	11	5	6	6	5	5	18	14	5	14	3	3	3	16	6	6
		82.1483		480	886	680	294	1096	992	987	1402	429	1373	566	925	670	1125	960	814	949	1498	518	509	645	1237	771	296	19	16	5	6	5	3	10	5	5	5	3	6	18	14	5	30	3	2	5	13	8	5
		83.0953		496	840	645	307	1070	917	962	1450	416	1230	562	1086	654	1008	931	747	941	1432	486	499	675	1266	826	309	10	10	8	6	3	5	13	3	6	6	3	5	8	8	6	43	5	5	6	14	5	5
		84.0422		467	840	659	302	1035	882	1021	1445	421	1120	571	1328	598	1014	918	699	998	1262	482	510	678	1370	942	339	18	10	6	5	3	5	16	5	6	5	3	5	13	13	6	38	5	5	6	18	5	6
		84.9892		469	794	677	320	1038	838	979	1547	416	1171	627	1757	579	1054	930	675	1050	1350	485	520	670	1518	1211	389	11	18	6	5	5	2	19	5	6	3	5	5	11	14	5	24	5	3	6	14	8	5
		85.9361		486	843	690	315	1019	834	1064	1581	398	1205	675	2301	600	1171	877	658	1125	1408	472	526	733	1850	1486	475	16	11	5	3	5	5	35	8	6	10	6	5	18	10	8	34	6	3	5	11	8	6
		86.8831		512	850	738	318	1099	845	1136	1715	411	1269	826	2923	578	1296	942	626	1296	1414	512	542	774	2240	1742	533	18	13	6	5	5	3	13	5	5	5	5	5	18	18	3	50	5	5	6	14	6	6
		87.83		550	882	786	296	1166	861	1261	1890	406	1389	933	3664	600	1496	928	614	1461	1411	480	555	862	2608	1981	590	18	10	6	5	5	3	13	5	6	6	5	8	14	16	5	22	3	5	2	13	6	6
		88.7764		610	1006	923	315	1283	946	1413	2042	434	1589	1096	4328	624	1627	974	642	1683	1526	531	654	1013	2845	2077	710	14	22	5	5	6	5	14	6	6	6	5	5	11	21	5	34	5	3	5	11	3	5
		89.7228		651	1131	1050	285	1520	994	1883	2306	453	1934	1181	4534	688	1848	1043	702	1878	1571	566	734	1126	2960	2072	722	13	18	6	5	5	5	18	3	5	6	6	3	19	13	6	45	3	3	3	14	5	6
		90.6694		661	1277	1149	314	1731	1110	2067	2376	474	2125	1227	4278	725	1989	1102	734	1981	1880	605	805	1165	3066	2203	675	10	14	6	6	5	3	13	5	5	6	5	6	11	18	5	45	5	5	6	13	5	5
		91.6158		712	1491	1293	312	1909	1262	2066	2562	504	2411	1298	3867	814	2134	1128	838	2005	2048	672	866	1181	3090	2384	712	18	11	5	3	5	5	11	5	3	5	3	6	13	18	6	32	5	5	5	10	6	5
		92.5622		714	1691	1366	336	2118	1435	1918	2646	538	2626	1307	3486	850	2234	1178	856	1994	1882	670	928	1146	3077	2394	803	18	13	6	10	3	3	14	2	5	5	3	5	13	13	3	26	5	5	6	11	6	5
		93.5089		714	1806	1445	346	2256	1528	1782	2694	563	2757	1235	3064	870	2325	1214	920	1946	1786	696	976	1136	2955	2309	696	13	14	5	6	5	5	13	5	5	5	3	5	18	13	5	43	5	3	5	14	5	8
		94.4558		722	1885	1406	323	2298	1557	1717	2722	552	2826	1166	2698	878	2272	1376	946	1816	1637	696	947	1214	2829	2088	718	11	16	3	5	3	5	13	5	6	6	5	5	11	13	5	18	3	3	5	11	3	3
		95.4025		730	1936	1352	323	2234	1486	1677	2661	570	2822	1058	2400	866	2219	1421	968	1659	1597	718	979	1219	2645	1899	658	18	10	5	5	5	5	10	3	6	5	6	3	8	8	3	35	3	3	6	13	8	5
		96.3497		725	1806	1339	325	2181	1456	1696	2712	573	2714	1054	2110	822	2101	1557	954	1632	1544	747	888	1216	2744	1722	605	19	11	5	6	3	3	10	3	6	5	5	3	13	14	6	107	6	3	5	11	6	5
		97.2958		717	1744	1293	296	2058	1333	1712	2579	558	2515	1042	1885	816	1976	1598	902	1506	1454	757	826	1165	2134	1574	590	19	14	5	5	6	3	13	6	6	5	3	3	13	18	5	115	3	3	8	10	6	5
		98.2419		717	1682	1258	301	1918	1246	1589	2573	562	2312	997	1787	787	1918	1654	882	1344	1368	755	826	1138	1962	1373	562	11	11	5	3	5	10	11	6	5	6	8	5	11	8	5	541	3	5	5	8	6	6
		99.1883		683	1597	1173	307	1784	1184	1443	2461	552	2114	960	1568	733	1782	1731	854	1208	1286	779	837	1107	1754	1192	538	16	13	5	5	5	3	8	3	3	3	5	6	13	14	6	419	3	2	5	11	8	6
		100.135		718	1560	1146	301	1666	1101	1365	2414	534	1942	984	1442	706	1664	1760	827	1075	1146	742	827	1106	1573	1088	496	27	16	3	5	3	5	10	8	6	5	5	3	19	14	5	54	5	3	8	8	5	5
		101.081		674	1435	1059	298	1602	1026	1318	2301	536	1781	957	1301	699	1526	1723	794	966	1101	704	717	1090	1411	965	496	8	8	6	5	3	5	8	3	5	5	6	3	10	6	3	550	3	3	6	10	5	10
		102.027		670	1387	1000	283	1477	962	1267	2186	502	1674	963	1194	693	1410	1658	763	861	960	690	666	1085	1323	854	480	11	13	5	8	5	3	5	3	5	5	3	3	8	13	6	432	2	5	5	6	6	5
		102.974		677	1347	955	304	1403	902	1192	2078	483	1549	939	1125	667	1312	1587	734	792	874	614	630	1099	1197	808	478	13	21	5	5	3	3	5	5	3	8	3	5	11	18	5	69	3	5	6	5	6	3
		103.921		648	1282	928	302	1362	885	1086	1950	482	1390	930	1027	656	1224	1504	694	731	843	571	582	1014	1096	710	502	18	14	6	3	5	3	6	3	5	6	6	5	14	10	5	35	2	3	6	6	8	6
		104.868		645	1221	891	286	1347	813	1085	1904	467	1338	870	971	619	1133	1366	690	678	794	544	568	1030	1046	653	541	10	13	5	3	3	3	3	3	6	6	3	5	10	14	5	203	3	5	5	8	5	5
		105.814		632	1152	854	301	1306	803	939	1858	430	1266	858	933	614	1019	1298	680	674	733	496	560	992	973	643	486	8	11	5	5	5	5	5	5	6	3	5	6	10	14	5	19	3	3	5	8	5	6
		106.761		626	1131	819	291	1198	768	861	1816	421	1134	818	938	605	966	1211	635	614	682	467	555	997	930	597	438	11	21	8	3	5	3	6	5	5	6	6	5	14	10	3	19	5	2	6	5	8	6
		107.707		574	1061	755	288	1195	755	808	1805	402	1075	814	984	557	898	1117	640	645	600	450	517	976	886	630	462	10	14	3	5	3	3	5	6	5	5	5	5	27	8	6	30	5	3	5	5	3	8
		108.653		584	1062	779	277	1173	722	704	1794	394	1014	816	1190	520	853	1048	624	694	613	416	493	946	850	696	448	16	13	6	3	5	6	3	3	5	3	3	5	19	13	10	11	3	2	6	5	5	6
		109.6		573	1013	760	272	1118	696	654	1816	392	947	835	1344	501	837	966	594	710	595	430	480	952	851	722	445	8	8	5	5	5	2	6	6	5	5	6	5	11	11	5	21	3	3	6	5	8	5
		110.546		560	1032	749	266	1048	650	624	1827	374	938	882	1650	490	882	917	603	746	550	405	475	968	923	795	456	11	13	5	5	2	3	5	5	6	5	5	5	10	11	6	8	3	3	3	5	6	6
		111.493		589	1050	758	272	1085	611	600	1934	370	925	957	2114	488	954	832	584	768	562	410	454	960	1080	944	523	18	18	3	5	3	2	6	5	2	6	5	5	18	19	5	22	3	5	5	5	6	6
		112.44		589	1054	779	275	1051	597	638	1989	374	970	1022	2550	478	1082	773	565	845	573	402	480	1016	1315	1016	562	14	19	6	6	5	3	6	2	3	6	3	3	14	16	3	19	3	2	5	5	8	5
		113.386		619	1102	858	264	1096	592	646	2085	366	1123	1094	3187	501	1227	731	570	941	584	402	494	1082	1707	1109	560	13	11	5	5	2	3	10	2	5	5	5	5	18	11	3	30	3	3	5	5	5	5
		114.332		678	1170	939	256	1192	574	706	2176	389	1360	1144	3974	531	1370	746	568	958	589	400	517	1110	2038	1243	626	16	14	5	5	3	5	5	3	5	5	5	5	14	18	5	16	5	3	3	5	5	5
		115.279		712	1221	1014	242	1296	602	806	2302	374	1640	1200	4333	574	1544	720	611	1000	634	422	550	1238	2384	1346	648	16	8	6	5	5	2	5	3	5	6	3	5	16	13	5	18	6	3	5	3	5	3
		116.227		794	1341	1138	253	1458	619	811	2454	397	1866	1205	4403	603	1768	730	619	1038	672	429	550	1379	2573	1461	685	8	10	6	5	3	3	6	6	6	5	6	3	6	8	6	24	3	5	3	5	3	5
		117.173		872	1490	1310	258	1686	674	898	2590	430	2138	1200	4282	669	1965	725	658	1091	747	443	613	1448	2784	1539	683	10	11	6	3	2	3	3	5	5	5	5	5	11	10	5	14	3	3	5	5	6	6
		118.12		910	1662	1445	274	1768	704	968	2699	454	2326	1229	3835	715	2198	776	730	1125	781	472	638	1472	2853	1573	688	13	16	5	6	5	5	6	2	5	5	6	5	10	18	3	22	2	3	5	3	5	5
		119.066		946	1944	1589	267	1915	752	1013	2829	520	2446	1198	3322	765	2322	754	755	1112	866	493	712	1541	2918	1637	728	11	10	3	5	6	5	8	6	5	5	3	5	10	8	6	19	2	2	3	5	6	5
		120.013		962	2064	1683	269	2035	810	989	2934	576	2477	1251	2981	810	2542	752	795	1037	886	458	718	1651	2798	1664	763	19	19	5	3	3	3	8	5	6	5	3	6	21	19	5	13	3	5	3	6	6	5
		120.959		995	1840	1714	267	2171	834	1021	2875	603	2510	1243	2718	837	2651	781	826	1011	874	472	739	1614	2782	1582	766	19	14	3	3	5	3	6	5	6	5	5	5	19	13	8	21	3	3	5	5	5	6
		121.905		950	1883	1666	264	2174	853	979	2770	602	2554	1179	2414	826	2622	757	853	971	870	478	746	1624	2626	1483	722	11	11	5	3	6	5	5	5	5	6	3	3	11	10	5	19	3	2	5	6	3	5
		122.851		1003	1894	1640	262	2267	875	914	2662	627	2491	1166	2174	816	2515	779	866	888	867	486	805	1610	2486	1318	696	13	8	5	5	5	2	3	5	6	3	5	6	11	8	5	18	3	3	3	3	5	6
		123.797		989	1789	1512	251	2221	923	920	2520	630	2411	1120	1997	810	2366	774	832	854	816	496	818	1581	2322	1182	731	16	14	13	3	5	5	5	5	5	5	5	5	10	16	5	11	5	2	3	6	3	5
		124.744		998	1672	1459	242	2200	872	834	2309	622	2251	1072	1731	765	2245	765	850	798	802	480	795	1568	2075	1019	731	13	16	5	3	3	3	6	5	3	6	3	5	16	18	6	18	3	3	3	5	5	5
		125.69		1013	1637	1320	235	2142	845	810	2202	570	2050	1059	1587	746	2104	771	789	774	787	499	802	1504	1899	939	738	19	22	3	5	3	2	6	5	5	3	5	6	18	19	5	29	2	3	3	3	3	5
		126.637		976	1595	1203	234	2072	790	758	2069	558	1896	1259	1434	691	1974	750	734	723	693	474	826	1528	1672	824	728	16	11	5	5	5	2	6	10	5	5	6	3	16	13	5	10	3	3	2	6	5	6
		127.583		1032	1530	1123	218	1987	758	782	1978	530	1706	1104	1318	688	1822	738	736	670	685	459	845	1469	1494	715	706	21	16	3	5	5	2	3	5	6	5	5	5	22	16	2	56	3	3	5	5	5	5
		128.529		992	1515	1045	208	1858	728	787	1930	520	1582	1021	1237	661	1680	709	690	610	632	502	794	1472	1334	619	734	10	18	6	3	3	2	5	3	6	3	5	5	11	13	5	40	5	3	3	3	5	6
		129.476		1010	1470	1010	205	1730	674	712	1864	504	1461	984	1130	640	1571	698	645	576	578	458	798	1486	1226	574	710	8	6	5	3	5	2	5	8	5	6	5	5	10	8	5	59	2	3	2	5	3	3
		130.423		1024	1491	982	210	1624	638	587	1813	488	1389	974	1101	645	1459	653	611	528	534	442	806	1502	1107	547	693	13	8	3	6	3	3	6	5	6	3	3	3	10	11	5	3	5	2	5	3	5	3
		131.37		974	1453	925	189	1506	635	576	1794	454	1248	931	1043	592	1381	616	582	525	499	432	784	1464	989	531	720	14	10	5	6	3	3	6	8	5	6	5	3	22	8	5	94	3	2	6	5	5	3
		132.316		922	1418	862	184	1408	598	594	1718	458	1203	918	1078	571	1277	574	570	502	456	414	755	1381	960	512	690	11	13	3	3	5	3	6	5	5	5	5	5	14	13	3	18	3	5	5	5	5	5
		133.262		942	1419	866	189	1323	587	571	1715	442	1069	902	1126	544	1195	573	562	467	442	405	704	1373	866	493	702	18	13	5	3	3	3	6	3	6	6	5	5	14	13	3	21	3	3	5	5	5	8
		134.209		920	1387	835	189	1261	566	523	1731	408	1018	896	1301	531	1118	554	522	469	413	379	662	1411	874	531	739	16	11	5	6	6	3	8	3	6	5	3	5	16	13	3	114	5	3	2	3	5	5
		135.155		875	1341	874	187	1229	557	469	1712	408	944	864	1560	499	1067	542	528	459	394	362	659	1413	803	547	702	10	26	5	3	3	3	10	5	5	5	5	3	10	18	3	88	3	3	3	5	6	6
		136.101		851	1322	805	182	1118	530	418	1731	402	883	922	1939	458	1099	576	523	472	373	336	626	1373	829	626	717	13	16	5	5	8	10	6	3	6	5	3	3	14	18	5	5	3	3	5	3	5	5
[truncated: 2 more columns]

## Sheet: Cu2
		File		plate0955	plate0955	plate0955	plate0955	plate0955	plate0955	plate0955	plate0955	plate0955	plate0955	plate0955	plate0955	plate0955	plate0955	plate0955	plate0955	plate0955	plate0955	plate0955	plate0955	plate0955	plate0955	plate0955	plate0955	plate0955	plate0955	plate0955	plate0955	plate0955	plate0955	plate0955	plate0955	plate0955	plate0955	plate0955	plate0955	plate0955	plate0955	plate0955	plate0955	plate0955	plate0955	plate0955	plate0955	plate0955	plate0955
		Plate No		plate0955	plate0955	plate0955	plate0955	plate0955	plate0955	plate0955	plate0955	plate0955	plate0955	plate0955	plate0955	plate0955	plate0955	plate0955	plate0955	plate0955	plate0955	plate0955	plate0955	plate0955	plate0955	plate0955	plate0955	plate0955	plate0955	plate0955	plate0955	plate0955	plate0955	plate0955	plate0955	plate0955	plate0955	plate0955	plate0955	plate0955	plate0955	plate0955	plate0955	plate0955	plate0955	plate0955	plate0955	plate0955	plate0955
		Label		Control	Control	Control	Control	Control	Control	Control	Control	Control	Control	Control	Control	Control	Control	Control	Control	Control	Control	Control	Control	Control	Control	Control	Control	Cu2	Cu2	Cu2	Cu2	Cu2	Cu2	Cu2	Cu2	Cu2	Cu2	Cu2	Cu2	Cu2	Cu2	Cu2	Cu2	Cu2	Cu2	Cu2	Cu2	Cu2	Cu2
		Well / Region		A1	A2	A3	A4	A5	A6	A7	A8	A9	A10	A11	A12	B1	B2	B3	B4	B5	B6	B7	B8	B9	B10	B11	B12	E1	E2	E3	E4	E5	E6	E7	E8	E9	E10	E11	E12	F1	F2	F3	F4	F5	F6	F7	F8	F9	F10
		ZT Time
		12.6164		2238	2947	3746	1627	2920	4128	3627	3181	2818	7186	2429	1872	1326	3210	920	2736	4090	6843	1621	1165	3229	4414	1368	1186	35	130	10	43	21	64	58	58	37	69	114	11	38	14	43	74	14	106	93	11	8	10
		13.6989		2347	2837	3243	1562	2587	3624	4126	3296	2334	6616	2363	1597	1226	3043	934	2718	4358	5810	1570	1266	3094	4179	1261	1304	30	134	8	40	16	59	48	51	32	56	109	14	35	13	40	61	10	94	72	8	6	8
		14.9447		2226	2594	2821	1459	2328	3328	3818	3067	2005	5976	2224	1294	1194	2451	976	2475	4445	4842	1414	1211	2803	4226	1134	1142	30	120	6	45	16	45	48	48	32	54	106	6	35	13	38	59	10	98	75	6	6	6
		15.8914		2062	2277	2586	1400	2339	2997	3707	2776	1814	4851	2024	1162	1114	2149	906	2259	4317	4360	1251	1134	2477	3912	990	1040	45	107	5	37	18	46	51	46	30	50	93	8	35	13	32	56	13	85	82	6	8	6
		16.8378		1755	1925	2261	1258	1973	2493	3296	2539	1646	4565	1744	1005	1024	2048	790	2085	3771	3717	1013	1066	2078	3528	872	843	35	110	6	42	19	53	56	40	30	51	90	5	42	13	32	58	11	75	77	3	6	6
		17.7842		1539	1638	1917	1134	1667	2242	2864	2264	1477	3843	1550	856	938	1790	731	1883	3222	3221	869	942	1816	3050	784	733	29	112	5	38	18	42	45	50	32	43	82	6	34	10	32	51	11	78	70	6	6	5
		18.7303		1350	1509	1720	1027	1498	1981	2594	2042	1362	3459	1378	750	882	1482	690	1829	2784	2821	774	877	1654	2696	691	685	38	122	5	38	14	40	48	43	29	45	77	6	50	11	32	54	10	69	72	3	6	5
		19.6769		1202	1315	1514	989	1398	1805	2510	1861	1186	3096	1192	659	854	1371	616	1699	2560	2518	691	838	1547	2427	659	602	26	101	5	46	18	43	43	40	32	43	72	6	26	14	34	54	6	67	70	5	6	8
		20.6236		1022	1194	1378	954	1269	1654	2112	1678	1141	2702	1024	587	829	1362	557	1565	2330	2203	614	766	1443	2154	570	528	34	98	5	43	18	37	48	42	29	42	61	3	37	21	27	48	6	69	78	6	6	6
		21.5703		946	1091	1310	906	1312	1536	1846	1507	1056	2421	936	522	792	1261	510	1555	2040	1970	520	749	1338	1861	534	499	37	96	5	43	14	40	40	42	29	37	61	5	34	14	29	48	6	59	72	5	3	5
		22.5167		805	1061	1254	885	1242	1459	1678	1371	1022	2210	872	464	754	1126	472	1486	1750	1728	480	688	1280	1693	469	427	30	99	6	38	16	35	42	50	26	34	50	5	34	19	22	43	5	56	74	6	5	5
		23.4642		760	942	1163	907	1115	1382	1498	1264	966	1931	800	427	766	1040	419	1381	1610	1493	418	672	1184	1544	459	398	27	107	5	40	11	38	40	42	21	32	50	5	22	14	26	40	6	59	80	5	5	6
		24.4103		683	877	1168	902	1136	1326	1395	1120	976	1754	754	392	786	995	411	1282	1416	1342	382	643	1117	1440	418	362	43	98	5	37	14	32	42	45	26	34	56	6	32	13	30	35	6	56	77	6	6	5
		25.3567		629	859	1138	898	1109	1256	1229	1048	1011	1669	658	355	770	898	397	1338	1261	1203	334	589	982	1339	402	342	29	101	5	40	11	37	43	48	22	29	48	6	22	11	24	40	5	51	69	5	6	6
		26.3036		563	738	992	880	1022	1171	1147	918	982	1434	595	315	722	770	360	1278	1110	1088	290	582	862	1216	347	306	38	85	6	35	11	35	40	46	24	26	48	5	30	14	24	34	6	46	67	6	6	10
		27.2503		533	694	886	851	944	1050	1045	826	947	1283	557	296	645	733	328	1256	974	971	269	546	850	1059	320	288	30	80	6	35	10	34	46	69	19	27	46	5	22	19	26	38	5	46	66	5	6	8
		28.1975		472	670	808	790	890	1019	923	770	893	1202	509	285	664	701	317	1264	835	872	259	523	742	963	306	246	26	70	5	38	6	38	51	70	21	22	50	3	16	14	26	37	6	56	67	5	6	5
		29.1442		451	626	744	770	813	928	858	715	856	1075	498	277	624	678	302	1149	749	790	261	518	694	896	299	246	35	88	3	43	10	38	42	74	16	21	43	8	18	14	32	37	5	48	58	5	5	5
		30.0911		437	598	725	710	747	877	782	725	840	1032	461	298	621	643	274	1134	690	757	235	496	650	864	320	242	37	78	5	40	6	38	35	70	14	22	42	8	32	14	30	38	5	53	58	6	5	5
		31.0375		416	584	701	659	730	814	824	731	782	1029	458	339	578	622	283	1131	702	802	245	515	584	872	378	253	35	80	5	37	10	35	40	54	14	19	46	6	27	18	30	30	3	56	61	5	6	5
		31.9839		430	645	718	659	805	843	984	736	822	1117	467	515	563	696	317	1070	763	973	259	542	586	1082	461	285	27	85	8	45	8	38	38	46	10	14	42	6	14	16	34	35	3	61	58	5	6	8
		32.9308		486	822	816	658	958	901	1267	838	854	1322	560	966	603	851	330	1075	954	1352	331	576	650	1538	632	422	30	77	8	40	6	43	37	37	11	18	43	6	27	18	29	30	3	53	64	5	6	6
		33.8775		542	1206	958	650	1230	1069	1824	1038	957	1757	771	1701	645	1198	403	1171	1352	1978	424	653	779	2126	926	648	26	86	5	37	6	35	35	30	11	13	42	8	21	26	30	35	3	61	53	5	6	5
		34.8236		693	1826	1192	651	1494	1410	2440	1294	1064	2280	1042	2590	704	1528	453	1326	1973	2741	581	758	907	2962	1334	872	29	90	5	37	5	32	34	37	13	14	45	5	21	16	24	34	3	53	59	5	8	6
		35.77		818	2451	1373	669	1742	1773	3123	1566	1147	2664	1269	3142	766	1934	534	1498	2637	3528	762	902	1149	3594	1810	1045	29	101	3	32	6	35	38	27	10	11	48	6	14	14	34	35	8	62	50	10	6	6
		36.7164		976	2870	1549	638	1910	1997	3637	1762	1216	2837	1437	3240	808	2110	739	1691	3208	4072	958	1008	1309	3925	2331	1136	32	102	6	32	6	29	37	24	10	13	48	5	14	13	34	37	5	62	53	3	8	8
		37.6631		1030	3003	1784	658	1986	2154	3824	1904	1174	2694	1466	3018	816	2158	798	1822	3381	4251	1021	1130	1357	3904	2778	1162	26	94	5	32	5	35	29	21	11	10	53	6	16	13	29	29	3	54	54	6	6	8
		38.6097		1067	2958	1856	650	2058	2170	3930	1941	1106	2547	1456	2570	872	2238	845	1851	3395	4258	1059	1150	1349	3662	3029	1061	34	98	5	32	5	34	29	19	8	11	48	5	14	18	38	30	5	61	51	6	6	6
		39.5564		998	2797	1920	627	1949	1987	3757	1867	1082	2467	1427	2182	848	2165	867	1867	3222	4093	979	1154	1326	3690	3091	1016	26	82	5	26	5	30	34	14	10	10	50	6	19	19	29	30	6	61	46	8	6	5
		40.5028		928	2678	1798	619	1843	1882	3485	1742	990	2333	1296	1834	835	2013	885	1832	3040	3776	923	1134	1307	3477	3061	894	30	78	5	26	3	29	32	13	6	10	50	5	16	13	34	32	3	61	37	10	5	5
		41.4494		816	2459	1722	597	1707	1720	3181	1730	982	2261	1269	1566	814	1766	858	1861	2814	3374	861	1094	1270	3632	2978	816	27	78	5	24	3	26	32	11	6	6	43	5	19	16	30	29	5	59	43	3	8	6
		42.3958		766	2272	1674	576	1558	1587	2971	1742	914	2122	1174	1328	845	1675	829	1843	2614	3160	754	1080	1202	3094	2845	733	29	91	5	19	5	22	32	10	8	6	38	8	26	16	40	30	3	51	48	5	5	6
		43.3419		693	2115	1576	550	1563	1451	2749	1560	901	1949	1109	1192	843	1594	813	1747	2509	2901	744	1037	1170	2606	2795	646	38	90	6	19	5	26	27	13	6	8	40	5	26	22	30	24	5	53	43	3	5	5
		44.2889		643	1821	1498	533	1536	1317	2461	1434	864	1885	976	1038	829	1534	776	1741	2338	2693	677	994	1166	2395	2696	586	26	74	5	18	5	19	30	11	10	6	42	5	13	16	32	22	3	53	35	6	6	5
		45.2356		608	1582	1414	494	1541	1227	2339	1264	814	1771	883	995	821	1459	717	1638	2131	2254	627	962	1230	2181	2589	533	29	80	6	13	5	13	29	11	6	8	40	6	21	24	34	27	5	48	46	6	5	6
		46.1825		547	1378	1354	501	1478	1179	2192	1147	786	1618	813	906	803	1387	747	1586	2074	2075	592	933	1168	2186	2466	509	19	75	6	13	3	16	30	10	6	8	42	6	11	14	29	24	5	50	46	6	5	6
		47.1289		538	1277	1237	493	1334	1080	2022	1058	776	1622	749	859	805	1254	710	1496	1864	2040	555	891	1034	1854	2331	469	24	74	6	8	3	14	21	8	8	8	43	6	16	14	29	24	5	50	40	5	8	5
		48.0753		514	1142	1080	490	1310	1038	1744	1022	725	1530	678	792	766	1200	664	1459	1730	1994	506	834	829	1686	2197	427	26	72	6	10	5	16	26	8	8	6	37	3	21	21	32	29	3	51	42	5	5	6
		49.0222		475	954	1042	472	1245	1014	1669	1035	722	1472	656	734	747	1179	584	1459	1718	1885	483	784	749	1555	2018	426	19	82	6	10	2	13	19	8	5	5	38	5	21	22	34	26	5	53	43	6	6	5
		49.9686		461	877	962	462	1197	965	1586	1014	664	1384	610	701	731	1094	539	1443	1542	1726	459	733	749	1430	1898	389	18	69	6	10	2	10	24	6	6	5	40	3	22	18	34	24	5	40	42	3	5	8
		50.915		464	846	952	493	1128	1022	1458	1045	664	1365	610	674	693	1066	530	1416	1390	1755	453	725	712	1325	1829	358	29	77	5	10	3	13	19	6	5	6	45	5	18	19	35	22	3	46	42	5	5	8
		51.8617		451	846	979	445	1040	958	1454	1018	618	1285	576	675	690	986	547	1398	1264	1650	400	669	666	1198	1766	355	21	62	8	6	5	10	21	8	5	6	45	5	18	19	32	22	5	43	42	6	5	5
		52.8081		451	816	995	443	1018	973	1341	1027	613	1234	584	650	694	1000	522	1310	1130	1586	392	662	603	1109	1670	310	29	69	6	5	5	10	19	6	6	8	46	3	14	24	32	19	3	48	46	6	5	5
		53.755		421	770	928	438	982	870	1253	925	603	1149	538	634	670	931	477	1277	1096	1486	371	651	605	986	1578	301	18	72	5	6	5	8	19	8	5	5	43	6	16	21	30	24	3	43	40	5	6	6
		54.7014		392	747	853	430	979	912	1200	909	584	1110	478	624	664	864	458	1224	1024	1328	334	635	638	920	1554	259	19	64	5	5	5	8	19	6	6	6	46	8	18	16	32	22	3	43	40	6	5	6
		55.6478		395	720	766	434	882	870	1122	842	573	1070	470	648	610	834	467	1120	1002	1251	352	648	616	866	1493	258	24	70	5	5	2	8	18	5	5	6	43	5	16	11	32	22	5	38	42	5	5	5
		56.5939		352	699	691	381	861	829	1109	827	594	1029	438	706	586	850	445	1056	914	1176	330	621	590	861	1414	253	18	82	5	5	5	8	18	6	5	6	46	6	21	19	30	24	6	35	43	5	5	6
		57.5403		354	659	653	371	821	803	1125	802	568	973	430	858	574	856	453	982	845	1154	326	603	555	910	1368	266	18	78	6	6	3	6	18	10	3	3	40	5	14	14	29	24	2	35	45	5	6	5
		58.4869		422	685	638	347	821	813	1205	806	550	931	454	1176	555	1059	518	939	944	1227	323	640	542	1131	1477	296	19	77	6	5	5	6	16	6	5	6	38	5	14	14	32	26	5	35	48	6	5	8
		59.4336		429	707	627	312	821	842	1374	851	554	968	443	1669	578	1544	493	885	1013	1309	352	576	539	1562	1598	355	18	82	5	8	3	5	16	6	6	6	38	8	16	10	32	24	3	37	34	8	3	6
		60.3803		478	781	682	310	875	885	1648	904	557	1144	523	2477	605	1894	557	909	1171	1526	371	568	594	2059	1966	541	16	88	8	5	3	5	14	5	5	6	37	6	19	16	34	26	5	35	38	6	3	6
		61.3272		494	819	738	307	1010	1024	2158	965	574	1374	626	3342	637	2083	629	906	1410	1790	421	576	688	2574	2238	629	16	91	6	3	5	6	13	6	6	8	34	6	11	16	35	24	5	32	42	8	3	6
		62.2733		592	904	822	291	1213	1280	2600	1050	590	1696	797	3941	672	2469	755	930	1696	2094	515	621	762	2944	2534	726	24	86	5	6	5	6	13	8	5	5	35	3	19	24	30	22	3	32	42	8	3	6
		63.2197		688	1032	998	294	1440	1360	2981	1232	590	2035	939	4294	736	2736	842	998	2131	2414	619	694	814	3206	2640	818	13	85	8	5	3	6	16	6	6	8	42	3	13	14	37	29	3	32	29	5	6	5
		64.1661		763	1141	1216	322	1798	1504	3299	1422	632	2347	1003	4130	802	2859	878	1139	2474	2677	709	741	861	3371	2848	754	11	83	6	6	5	3	16	8	5	6	40	3	8	11	34	24	5	27	32	8	6	5
		65.1128		805	1213	1357	347	2162	1677	3309	1531	643	2574	1066	3851	856	2795	909	1285	2723	2891	805	771	882	3432	2936	770	14	70	6	8	5	3	14	8	5	5	34	5	11	18	32	24	5	29	35	6	5	5
		66.0592		842	1437	1403	347	2400	1816	3291	1582	646	2894	1082	3320	931	2494	962	1352	2882	3075	886	802	888	3418	3022	725	13	67	5	3	5	6	13	5	3	6	42	5	11	13	30	26	6	26	27	8	6	6
		67.0053		832	1699	1386	354	2443	1877	3243	1632	637	3120	1091	2923	941	2344	994	1430	2886	3162	938	814	846	3331	2939	680	10	64	6	5	2	5	13	6	6	6	37	6	10	11	35	21	3	22	27	5	6	6
		67.9511		816	1643	1357	363	2416	1858	3029	1642	638	3158	1058	2574	962	2318	1005	1418	2866	3091	982	829	805	3238	2758	650	24	74	5	3	3	6	13	5	8	5	40	5	19	22	29	24	5	22	30	5	6	6
		68.8981		749	1523	1298	354	2442	1832	2805	1616	646	3208	998	2238	930	2291	1037	1421	2792	2978	1026	822	826	3078	2574	614	18	62	6	6	3	6	13	5	5	10	37	5	21	22	32	24	5	19	30	6	5	6
		69.8447		675	1418	1278	360	2266	1762	2590	1574	635	3125	894	1990	946	2286	1094	1325	2659	2757	1040	754	888	2842	2296	563	11	66	6	5	5	6	10	6	6	6	34	6	10	14	35	24	3	21	24	6	5	6
		70.7914		642	1338	1237	331	2046	1694	2632	1603	621	2952	827	1784	890	2174	1099	1299	2549	2734	1030	723	880	2594	2069	523	13	56	5	5	5	5	11	5	5	6	35	3	10	16	34	27	5	19	21	5	5	6
		71.7383		640	1267	1195	309	1890	1664	2483	1605	610	2859	739	1571	890	2061	1243	1240	2422	2630	1040	717	853	2368	1845	488	14	64	5	6	3	5	11	5	5	5	32	6	18	16	32	24	3	21	24	5	3	5
		72.6844		621	1248	1125	307	1829	1627	2270	1624	627	2722	736	1438	885	2003	1267	1219	2219	2494	1043	694	816	2242	1619	454	18	67	5	6	3	6	11	5	5	6	32	5	21	16	32	21	3	18	22	5	6	5
		73.6308		598	1248	1042	306	1726	1510	2069	1648	592	2480	677	1328	883	1859	1274	1170	2035	2362	979	670	814	2018	1416	432	22	80	6	5	3	5	8	6	5	5	30	6	18	22	29	19	6	14	21	3	11	5
		74.5767		592	1211	1011	304	1589	1432	1746	1658	582	2299	678	1256	856	1762	1227	1104	1813	2250	891	637	821	1875	1290	416	14	69	3	3	2	5	8	6	6	6	29	3	14	14	35	19	3	18	18	6	5	6
		75.5233		555	1141	928	299	1502	1360	1590	1584	560	2091	653	1147	819	1646	1210	1099	1645	2157	835	616	814	1747	1179	403	18	62	5	5	3	3	8	6	6	5	29	5	18	13	29	21	3	13	19	5	6	6
		76.47		590	1080	906	288	1448	1317	1546	1600	533	1978	674	1078	843	1568	1221	1045	1483	2040	771	618	789	1686	1094	398	16	58	5	5	5	3	8	5	5	5	34	5	11	16	29	21	5	13	18	5	11	5
		77.4164		576	1011	862	301	1341	1230	1371	1510	506	1824	674	1011	834	1470	1144	1050	1435	1978	706	586	757	1557	987	362	11	64	5	5	11	5	8	8	6	5	32	5	16	13	32	22	3	14	18	3	5	3
		78.3633		576	976	843	314	1270	1187	1269	1518	496	1694	662	939	806	1387	1082	958	1243	1854	672	590	696	1458	902	349	10	64	8	5	8	3	5	6	3	6	29	8	16	13	34	19	2	14	18	5	8	3
		79.3097		560	933	832	312	1267	1104	1162	1483	477	1648	611	904	779	1272	1024	931	1168	1773	627	558	683	1365	837	323	18	64	5	5	3	3	5	5	5	5	27	5	16	19	30	22	5	14	16	5	6	6
		80.2558		539	904	786	306	1205	1083	1077	1504	470	1491	618	874	762	1219	982	869	1061	1674	590	578	675	1269	786	330	18	62	6	3	6	5	5	5	5	6	30	5	14	14	32	18	5	10	18	8	6	5
		81.2019		498	917	747	294	1131	1030	1029	1438	464	1448	576	874	730	1142	971	859	982	1598	552	514	680	1237	766	299	16	66	6	8	5	3	11	5	8	6	32	5	14	13	22	19	3	10	11	5	8	8
		82.1483		480	886	680	294	1096	992	987	1402	429	1373	566	925	670	1125	960	814	949	1498	518	509	645	1237	771	296	21	59	8	5	2	5	5	6	8	6	29	5	22	11	22	21	5	8	13	3	6	5
		83.0953		496	840	645	307	1070	917	962	1450	416	1230	562	1086	654	1008	931	747	941	1432	486	499	675	1266	826	309	10	53	6	5	3	3	8	5	6	6	26	6	10	11	24	19	5	10	13	6	3	6
		84.0422		467	840	659	302	1035	882	1021	1445	421	1120	571	1328	598	1014	918	699	998	1262	482	510	678	1370	942	339	16	58	6	6	5	3	8	3	6	5	24	3	19	13	19	16	3	11	11	5	5	6
		84.9892		469	794	677	320	1038	838	979	1547	416	1171	627	1757	579	1054	930	675	1050	1350	485	520	670	1518	1211	389	21	61	8	3	3	2	5	5	6	6	27	6	16	14	19	18	6	8	16	8	6	5
		85.9361		486	843	690	315	1019	834	1064	1581	398	1205	675	2301	600	1171	877	658	1125	1408	472	526	733	1850	1486	475	16	61	5	8	3	6	5	8	6	6	26	6	11	19	21	18	5	11	10	6	5	6
		86.8831		512	850	738	318	1099	845	1136	1715	411	1269	826	2923	578	1296	942	626	1296	1414	512	542	774	2240	1742	533	13	54	6	5	5	5	6	5	8	3	27	3	10	13	21	16	5	6	8	3	5	5
		87.83		550	882	786	296	1166	861	1261	1890	406	1389	933	3664	600	1496	928	614	1461	1411	480	555	862	2608	1981	590	14	62	5	3	5	3	10	5	5	6	24	6	21	16	21	11	5	8	11	5	6	5
		88.7764		610	1006	923	315	1283	946	1413	2042	434	1589	1096	4328	624	1627	974	642	1683	1526	531	654	1013	2845	2077	710	21	54	5	5	3	5	8	6	6	6	27	8	22	24	18	19	6	6	10	6	3	6
		89.7228		651	1131	1050	285	1520	994	1883	2306	453	1934	1181	4534	688	1848	1043	702	1878	1571	566	734	1126	2960	2072	722	11	53	5	6	3	3	6	5	6	6	22	3	13	11	21	11	3	8	10	5	5	5
		90.6694		661	1277	1149	314	1731	1110	2067	2376	474	2125	1227	4278	725	1989	1102	734	1981	1880	605	805	1165	3066	2203	675	11	58	3	5	5	3	6	5	3	5	24	5	11	14	19	13	5	8	8	6	5	3
		91.6158		712	1491	1293	312	1909	1262	2066	2562	504	2411	1298	3867	814	2134	1128	838	2005	2048	672	866	1181	3090	2384	712	18	59	8	5	2	5	5	6	3	6	27	5	13	11	21	13	6	8	8	5	5	8
		92.5622		714	1691	1366	336	2118	1435	1918	2646	538	2626	1307	3486	850	2234	1178	856	1994	1882	670	928	1146	3077	2394	803	10	46	8	5	3	2	5	5	5	5	26	5	11	8	16	11	5	6	8	5	5	6
		93.5089		714	1806	1445	346	2256	1528	1782	2694	563	2757	1235	3064	870	2325	1214	920	1946	1786	696	976	1136	2955	2309	696	14	53	3	5	3	2	3	3	6	3	26	3	16	14	14	13	3	8	10	3	3	6
		94.4558		722	1885	1406	323	2298	1557	1717	2722	552	2826	1166	2698	878	2272	1376	946	1816	1637	696	947	1214	2829	2088	718	13	53	6	5	3	3	5	5	5	6	22	6	13	14	16	10	2	5	6	5	5	5
		95.4025		730	1936	1352	323	2234	1486	1677	2661	570	2822	1058	2400	866	2219	1421	968	1659	1597	718	979	1219	2645	1899	658	19	45	5	5	5	5	5	5	5	6	27	5	19	10	16	8	3	5	6	5	5	3
		96.3497		725	1806	1339	325	2181	1456	1696	2712	573	2714	1054	2110	822	2101	1557	954	1632	1544	747	888	1216	2744	1722	605	11	48	6	6	2	3	5	5	3	6	26	3	16	10	16	8	5	5	5	3	3	5
		97.2958		717	1744	1293	296	2058	1333	1712	2579	558	2515	1042	1885	816	1976	1598	902	1506	1454	757	826	1165	2134	1574	590	16	53	3	3	2	5	5	5	5	6	22	3	16	11	14	11	5	5	5	3	5	5
		98.2419		717	1682	1258	301	1918	1246	1589	2573	562	2312	997	1787	787	1918	1654	882	1344	1368	755	826	1138	1962	1373	562	10	51	3	5	5	3	6	5	6	5	21	6	13	6	16	11	5	5	3	5	8	8
		99.1883		683	1597	1173	307	1784	1184	1443	2461	552	2114	960	1568	733	1782	1731	854	1208	1286	779	837	1107	1754	1192	538	16	48	5	5	3	3	5	6	5	5	26	3	16	22	13	8	5	6	8	5	5	6
		100.135		718	1560	1146	301	1666	1101	1365	2414	534	1942	984	1442	706	1664	1760	827	1075	1146	742	827	1106	1573	1088	496	18	43	3	3	3	5	3	8	3	3	19	5	11	11	13	8	5	3	6	2	5	3
		101.081		674	1435	1059	298	1602	1026	1318	2301	536	1781	957	1301	699	1526	1723	794	966	1101	704	717	1090	1411	965	496	8	40	5	5	2	3	5	5	5	6	24	5	8	5	16	5	5	6	3	3	3	5
		102.027		670	1387	1000	283	1477	962	1267	2186	502	1674	963	1194	693	1410	1658	763	861	960	690	666	1085	1323	854	480	8	45	5	5	3	3	6	6	6	5	22	5	11	10	11	5	6	6	6	5	6	6
		102.974		677	1347	955	304	1403	902	1192	2078	483	1549	939	1125	667	1312	1587	734	792	874	614	630	1099	1197	808	478	14	51	5	3	5	3	3	6	6	5	21	6	13	18	13	6	5	3	8	3	8	6
		103.921		648	1282	928	302	1362	885	1086	1950	482	1390	930	1027	656	1224	1504	694	731	843	571	582	1014	1096	710	502	14	42	5	5	3	5	6	3	3	6	24	5	14	11	13	8	3	5	5	6	6	5
		104.868		645	1221	891	286	1347	813	1085	1904	467	1338	870	971	619	1133	1366	690	678	794	544	568	1030	1046	653	541	11	43	3	6	3	3	5	5	6	5	22	6	14	8	13	10	5	2	5	3	5	5
		105.814		632	1152	854	301	1306	803	939	1858	430	1266	858	933	614	1019	1298	680	674	733	496	560	992	973	643	486	10	40	5	3	3	3	6	3	8	6	21	3	8	10	11	6	3	3	5	3	3	5
		106.761		626	1131	819	291	1198	768	861	1816	421	1134	818	938	605	966	1211	635	614	682	467	555	997	930	597	438	16	42	8	5	2	3	5	5	5	11	19	5	13	14	10	5	3	2	6	6	5	5
		107.707		574	1061	755	288	1195	755	808	1805	402	1075	814	984	557	898	1117	640	645	600	450	517	976	886	630	462	18	38	5	3	5	3	3	5	5	5	21	3	10	10	14	6	6	6	6	3	3	6
		108.653		584	1062	779	277	1173	722	704	1794	394	1014	816	1190	520	853	1048	624	694	613	416	493	946	850	696	448	26	42	3	5	3	2	3	5	6	6	18	3	26	16	13	8	3	3	5	6	5	5
		109.6		573	1013	760	272	1118	696	654	1816	392	947	835	1344	501	837	966	594	710	595	430	480	952	851	722	445	8	38	3	5	3	3	5	6	6	5	21	8	11	8	13	8	3	5	3	3	6	6
		110.546		560	1032	749	266	1048	650	624	1827	374	938	882	1650	490	882	917	603	746	550	405	475	968	923	795	456	10	45	3	5	3	3	5	6	5	5	18	6	18	13	11	6	5	5	6	3	3	5
		111.493		589	1050	758	272	1085	611	600	1934	370	925	957	2114	488	954	832	584	768	562	410	454	960	1080	944	523	18	43	5	5	3	3	6	5	5	5	24	5	22	18	11	6	3	3	5	6	5	5
		112.44		589	1054	779	275	1051	597	638	1989	374	970	1022	2550	478	1082	773	565	845	573	402	480	1016	1315	1016	562	14	34	5	5	2	3	6	5	6	5	21	3	13	8	13	3	3	5	5	5	5	6
		113.386		619	1102	858	264	1096	592	646	2085	366	1123	1094	3187	501	1227	731	570	941	584	402	494	1082	1707	1109	560	11	30	3	3	2	5	5	5	3	8	19	3	11	10	10	5	3	3	6	5	6	5
		114.332		678	1170	939	256	1192	574	706	2176	389	1360	1144	3974	531	1370	746	568	958	589	400	517	1110	2038	1243	626	13	32	3	5	3	5	6	6	5	5	18	5	16	11	13	3	3	3	6	5	5	3
		115.279		712	1221	1014	242	1296	602	806	2302	374	1640	1200	4333	574	1544	720	611	1000	634	422	550	1238	2384	1346	648	22	30	3	3	3	3	6	3	3	6	19	3	16	8	11	3	3	3	3	6	6	6
		116.227		794	1341	1138	253	1458	619	811	2454	397	1866	1205	4403	603	1768	730	619	1038	672	429	550	1379	2573	1461	685	11	38	3	5	3	3	5	5	5	5	19	6	10	18	13	3	5	3	5	5	6	6
		117.173		872	1490	1310	258	1686	674	898	2590	430	2138	1200	4282	669	1965	725	658	1091	747	443	613	1448	2784	1539	683	8	35	3	3	3	3	5	5	5	5	18	5	14	18	8	6	2	3	5	3	6	5
		118.12		910	1662	1445	274	1768	704	968	2699	454	2326	1229	3835	715	2198	776	730	1125	781	472	638	1472	2853	1573	688	10	34	3	3	5	2	3	6	5	3	19	5	14	14	10	6	5	5	6	3	5	5
		119.066		946	1944	1589	267	1915	752	1013	2829	520	2446	1198	3322	765	2322	754	755	1112	866	493	712	1541	2918	1637	728	10	27	3	2	3	3	5	5	5	5	19	6	10	10	10	6	3	3	5	3	3	5
		120.013		962	2064	1683	269	2035	810	989	2934	576	2477	1251	2981	810	2542	752	795	1037	886	458	718	1651	2798	1664	763	21	48	6	5	3	3	5	6	5	6	19	3	19	19	6	5	5	2	3	5	5	5
		120.959		995	1840	1714	267	2171	834	1021	2875	603	2510	1243	2718	837	2651	781	826	1011	874	472	739	1614	2782	1582	766	22	34	5	5	3	3	3	5	6	6	16	3	22	18	8	6	3	2	5	5	5	6
		121.905		950	1883	1666	264	2174	853	979	2770	602	2554	1179	2414	826	2622	757	853	971	870	478	746	1624	2626	1483	722	6	29	8	6	3	3	5	5	3	3	19	5	10	11	10	5	3	5	3	5	5	6
		122.851		1003	1894	1640	262	2267	875	914	2662	627	2491	1166	2174	816	2515	779	866	888	867	486	805	1610	2486	1318	696	11	29	5	5	2	3	5	5	3	5	19	3	10	10	6	6	5	5	5	3	8	3
		123.797		989	1789	1512	251	2221	923	920	2520	630	2411	1120	1997	810	2366	774	832	854	816	496	818	1581	2322	1182	731	11	30	5	5	2	6	5	3	6	5	16	3	16	16	8	5	3	3	3	5	6	5
		124.744		998	1672	1459	242	2200	872	834	2309	622	2251	1072	1731	765	2245	765	850	798	802	480	795	1568	2075	1019	731	21	34	6	5	2	3	5	3	8	6	18	3	14	11	8	3	6	3	3	3	3	3
		125.69		1013	1637	1320	235	2142	845	810	2202	570	2050	1059	1587	746	2104	771	789	774	787	499	802	1504	1899	939	738	13	38	5	5	6	3	3	3	6	6	16	5	16	24	10	5	3	2	3	6	3	6
		126.637		976	1595	1203	234	2072	790	758	2069	558	1896	1259	1434	691	1974	750	734	723	693	474	826	1528	1672	824	728	16	27	3	8	3	2	5	6	5	6	16	5	18	11	6	5	2	5	6	5	5	5
		127.583		1032	1530	1123	218	1987	758	782	1978	530	1706	1104	1318	688	1822	738	736	670	685	459	845	1469	1494	715	706	22	29	5	5	3	2	5	5	6	5	16	3	21	11	6	5	2	5	5	3	5	5
		128.529		992	1515	1045	208	1858	728	787	1930	520	1582	1021	1237	661	1680	709	690	610	632	502	794	1472	1334	619	734	11	26	5	3	3	3	3	3	5	5	18	5	13	11	8	5	3	3	5	5	6	6
		129.476		1010	1470	1010	205	1730	674	712	1864	504	1461	984	1130	640	1571	698	645	576	578	458	798	1486	1226	574	710	8	22	5	5	5	3	3	3	6	5	16	3	8	6	6	3	3	3	5	5	5	6
		130.423		1024	1491	982	210	1624	638	587	1813	488	1389	974	1101	645	1459	653	611	528	534	442	806	1502	1107	547	693	13	26	3	5	5	5	5	6	3	5	16	3	14	16	6	3	5	3	5	5	6	8
		131.37		974	1453	925	189	1506	635	576	1794	454	1248	931	1043	592	1381	616	582	525	499	432	784	1464	989	531	720	22	19	6	3	3	3	5	3	5	8	14	6	14	10	5	6	5	3	5	3	5	5
		132.316		922	1418	862	184	1408	598	594	1718	458	1203	918	1078	571	1277	574	570	502	456	414	755	1381	960	512	690	14	26	6	3	2	2	6	3	6	3	11	8	13	19	6	6	5	2	5	5	5	5
		133.262		942	1419	866	189	1323	587	571	1715	442	1069	902	1126	544	1195	573	562	467	442	405	704	1373	866	493	702	13	21	6	3	3	5	5	5	6	5	13	5	16	11	5	6	3	3	3	5	5	5
		134.209		920	1387	835	189	1261	566	523	1731	408	1018	896	1301	531	1118	554	522	469	413	379	662	1411	874	531	739	11	21	5	5	2	5	5	5	3	5	14	2	13	13	8	5	5	5	5	5	5	5
		135.155		875	1341	874	187	1229	557	469	1712	408	944	864	1560	499	1067	542	528	459	394	362	659	1413	803	547	702	14	21	6	5	3	3	5	5	5	5	16	6	11	16	5	3	2	3	5	6	5	8
		136.101		851	1322	805	182	1118	530	418	1731	402	883	922	1939	458	1099	576	523	472	373	336	626	1373	829	626	717	8	26	5	6	5	6	5	5	5	8	13	5	13	19	6	5	3	5	5	5	6	5
[truncated: 2 more columns]

## Sheet: Zn1
		File		plate0949	plate0949	plate0949	plate0949	plate0949	plate0949	plate0949	plate0949	plate0949	plate0949	plate0949	plate0949	plate0949	plate0949	plate0949	plate0949	plate0949	plate0949	plate0949	plate0949	plate0949	plate0949	plate0949	plate0949	plate0949	plate0949	plate0949	plate0949	plate0949	plate0949	plate0949	plate0949	plate0949	plate0949	plate0949	plate0949	plate0949	plate0949	plate0949	plate0949	plate0949	plate0949	plate0949	plate0949	plate0949	plate0949
		Plate No		plate0949	plate0949	plate0949	plate0949	plate0949	plate0949	plate0949	plate0949	plate0949	plate0949	plate0949	plate0949	plate0949	plate0949	plate0949	plate0949	plate0949	plate0949	plate0949	plate0949	plate0949	plate0949	plate0949	plate0949	plate0949	plate0949	plate0949	plate0949	plate0949	plate0949	plate0949	plate0949	plate0949	plate0949	plate0949	plate0949	plate0949	plate0949	plate0949	plate0949	plate0949	plate0949	plate0949	plate0949	plate0949	plate0949
		Label		Control	Control	Control	Control	Control	Control	Control	Control	Control	Control	Control	Control	Control	Control	Control	Control	Control	Control	Control	Control	Control	Control	Control	Control	Zn1	Zn1	Zn1	Zn1	Zn1	Zn1	Zn1	Zn1	Zn1	Zn1	Zn1	Zn1	Zn1	Zn1	Zn1	Zn1	Zn1	Zn1	Zn1	Zn1	Zn1	Zn1
		Well / Region		A1	A2	A3	A4	A5	A6	A7	A8	A9	A10	A11	A12	B1	B2	B3	B4	B5	B6	B7	B8	B9	B10	B11	B12	C1	C2	C3	C4	C5	C6	C7	C8	C9	C10	C11	C12	D1	D2	D3	D4	D5	D6	D7	D8	D9	D10
		ZT Time
		13.065		3886	3306	4176	2205	7274	2328	4434	27685	6458	4370	4955	4451	4430	2158	1978	2586	3208	2232	3610	4309	2875	5181	1589	2728	2877	2032	1494	1013	722	664	581	1818	1467	1976	1416	1302	1235	2347	1312	1813	1730	1710	1306	1253	696	630
		14.1475		3947	3080	4600	1882	6566	2010	3472	6498	5864	4552	4757	3763	4056	1872	1373	1712	2883	2206	3181	3826	2822	5186	1669	2381	2651	1859	1314	947	816	685	501	1664	1362	1821	1275	1198	1259	2142	1218	1662	1573	1571	1158	1144	608	646
		15.3933		3549	2618	4035	1869	5357	1747	2810	3837	4880	4237	4882	3384	3606	1550	674	806	2650	1978	2790	3216	2464	4822	1714	1925	2326	1494	1189	842	870	666	464	1438	1189	1656	1131	1134	1098	1829	1062	1490	1338	1390	1206	1000	573	565
		16.3397		3138	2851	3683	1619	4664	1549	2376	3850	4038	3827	4202	2814	3245	1347	488	728	2515	1840	2514	2830	2379	3920	1608	1614	2218	1341	1096	776	587	658	461	1320	1138	1474	1045	1040	1005	1709	1019	1296	1258	1296	1179	962	544	534
		17.2867		2792	2352	3229	1397	4032	1349	2013	3075	3139	3338	3578	2306	2706	1085	398	610	2170	1582	2155	2709	2197	3248	1507	1314	2002	1160	960	722	918	571	410	1176	986	1320	978	907	914	1462	899	1122	1088	1234	1117	851	526	496
		18.2325		2486	1947	2819	1184	3357	1232	1694	2634	2611	2904	3197	1998	2525	899	494	552	1829	1382	1746	2349	2030	2642	1538	1064	1795	1005	896	658	424	506	365	1043	941	1144	891	803	861	1307	802	926	981	1104	1010	763	461	450
		19.1789		2174	1669	2405	1024	2947	1064	1496	2314	2149	2470	2784	1786	2256	800	235	467	1568	1224	1574	2184	1875	2302	1539	950	1630	880	790	603	426	483	350	955	970	979	845	731	766	1179	742	808	874	1011	923	682	435	405
		20.1258		1870	1419	1926	915	2602	981	1298	1933	1778	2179	2570	1533	2088	715	200	440	1389	1138	1384	1998	1784	2085	1510	829	1512	781	744	586	374	442	328	872	939	882	797	638	670	1086	677	714	789	976	837	624	411	406
		21.0722		1789	1274	1690	760	2170	917	1328	1725	1437	1912	2256	1328	1853	629	179	344	1213	1024	1189	1758	1632	1869	1451	773	1389	698	686	552	336	400	286	795	853	790	749	598	634	1003	640	654	741	893	755	594	384	392
		22.0189		1584	1195	1466	651	1984	832	1197	1598	1205	1694	2131	1179	1714	552	146	291	1090	947	1090	1586	1570	1645	1370	637	1242	565	645	525	304	389	261	698	840	718	701	531	568	963	605	595	682	853	693	560	373	384
		22.9661		1501	1078	1338	557	1731	779	1050	1310	1016	1469	1912	1090	1605	531	126	266	936	867	942	1422	1485	1477	1304	586	1158	517	614	475	270	360	285	664	694	654	638	520	581	891	600	573	645	819	627	530	339	378
		23.9125		1406	1048	1206	502	1544	704	926	1131	842	1278	1795	990	1478	501	114	237	784	757	872	1280	1446	1306	1254	555	1070	442	571	486	238	357	283	622	637	603	595	461	549	856	590	539	600	776	592	499	334	365
		24.8592		1331	984	1077	446	1381	690	862	1083	752	1120	1669	930	1338	437	104	213	717	672	806	1184	1419	1152	1269	475	1010	398	550	459	237	346	270	610	627	587	565	430	538	798	597	526	590	726	525	485	315	378
		25.8058		1184	819	982	422	1286	598	789	890	632	965	1530	821	1259	416	90	179	582	626	691	1106	1363	1040	1168	456	947	384	539	446	210	325	250	581	682	581	522	400	570	760	587	482	566	714	518	466	302	365
		26.7525		1099	758	819	378	1160	526	701	768	582	880	1430	750	1291	341	70	150	515	563	590	994	1227	880	1098	438	861	338	478	408	213	314	224	566	648	613	522	392	573	763	546	477	614	670	514	430	298	363
		27.6994		995	666	717	322	1032	501	629	659	478	778	1248	706	1118	299	74	150	446	526	568	928	1109	739	1027	403	821	365	467	400	208	293	221	565	611	574	488	347	421	710	531	461	563	680	525	413	280	354
		28.6464		886	613	629	294	942	475	555	578	451	699	1141	653	968	285	74	144	408	512	522	864	994	694	960	386	776	365	427	379	216	296	208	510	544	560	454	317	405	648	533	453	518	635	496	400	277	341
		29.5931		856	582	539	277	870	432	541	544	437	642	1022	592	941	274	64	152	381	475	522	821	914	653	910	362	762	362	427	302	184	290	184	494	525	576	448	320	406	651	507	432	523	592	482	395	270	309
		30.5397		822	608	542	253	875	394	555	491	467	624	928	595	994	310	82	195	381	470	573	842	803	706	850	357	718	346	422	301	165	270	165	482	493	526	461	301	365	637	510	435	509	595	478	392	248	290
		31.4864		990	678	555	278	955	386	634	581	610	699	910	608	1200	424	101	213	442	467	723	944	798	870	874	386	704	320	405	286	165	274	165	482	501	549	438	304	354	619	486	418	488	565	454	373	259	293
		32.4331		1226	856	738	315	1211	426	816	822	1016	917	1064	794	1808	683	158	342	627	533	1010	1240	806	1326	866	568	766	368	427	314	174	259	179	531	570	595	501	370	363	683	502	418	528	597	411	402	259	314
		33.3797		1696	1166	1110	472	1752	488	1077	1336	1758	1432	1205	1381	2707	1115	267	558	994	688	1712	1822	883	2051	1000	1014	917	499	528	355	222	283	190	595	634	701	570	496	424	805	579	475	587	611	406	445	304	358
		34.3261		2371	1582	1733	658	2310	616	1464	1994	2752	2454	1384	2280	3693	1654	403	930	1517	955	2747	2582	1029	3034	1187	1434	1179	720	704	426	310	312	195	803	766	877	754	672	480	1080	717	544	709	699	427	531	378	453
		35.2722		3059	2251	2422	840	2862	840	1819	2829	3781	3861	1587	3173	4581	2085	582	1349	2003	1176	3877	3398	1158	4000	1422	1898	1474	998	894	563	451	357	256	1018	930	1110	960	819	611	1390	1002	642	912	757	549	645	443	533
		36.2186		3470	2347	2845	979	3293	1003	2051	3443	4651	5002	1691	3672	4958	2280	669	1600	2336	1403	4837	3947	1278	4442	1690	2227	1678	1210	1106	669	582	378	278	1216	1130	1277	1154	952	642	1590	1178	715	1136	738	675	733	478	582
		37.1653		3859	2570	3040	1064	3584	1075	2168	3870	5030	5610	1746	3690	5200	2483	682	1651	2418	1451	5323	3952	1278	4600	1880	2154	1725	1278	1238	770	717	378	306	1314	1272	1334	1272	952	710	1680	1272	768	1222	739	779	771	515	606
		38.1119		3878	2558	3123	1077	3720	1102	2122	3987	4901	5592	1726	3483	4805	2450	658	1608	2376	1490	5243	3947	1275	4104	1781	2066	1747	1288	1264	794	782	378	325	1336	1362	1310	1251	910	702	1640	1242	802	1282	731	851	821	547	654
		39.0583		3552	2464	3005	1043	3619	1054	2058	3941	4558	5200	1653	3208	4370	2269	600	1403	2347	1424	4693	4750	1277	3672	1714	1765	1626	1275	1306	750	792	390	320	1312	1314	1286	1173	859	728	1592	1131	867	1232	680	898	811	514	595
		40.005		3232	2314	2789	1032	3454	1008	1994	3622	4176	4682	1531	2909	3901	2061	525	1219	2075	1328	4106	4173	1189	3317	1578	1566	1602	1205	1254	720	755	378	301	1330	1395	1229	1189	814	733	1565	1064	859	1168	638	893	781	493	610
		40.9517		2802	2216	3326	968	3158	898	1822	3328	3850	4134	1403	2752	3738	1875	469	1070	1838	1285	3550	3618	1182	2938	1445	1400	1549	1146	1198	661	717	387	283	1283	1354	1142	1096	726	744	1430	984	795	1082	616	861	877	450	533
		41.8983		2266	2050	2845	899	2870	902	1714	3136	3499	3605	1298	2490	3363	1619	394	893	1565	1214	3013	3048	1138	2664	1331	1181	1475	1026	1131	582	640	350	254	1213	1320	1109	971	685	750	1342	883	790	995	598	834	850	424	515
		42.8442		2085	1882	2654	851	2602	840	1613	2896	3181	3190	1168	2272	3005	1469	349	758	1342	1114	2718	2731	1134	2435	1274	1070	1411	973	1096	541	611	360	243	1147	1142	1010	910	610	704	1219	830	782	938	594	779	742	400	466
		43.7908		2093	1771	2549	726	2445	763	1475	2701	2773	2856	1091	1978	2754	1155	309	653	1162	1093	2474	2438	1053	2206	1214	917	1331	893	1045	499	570	307	238	1083	1006	947	869	579	629	1133	754	754	875	541	749	698	387	432
		44.7375		1682	1667	2349	662	2310	707	1323	2435	2518	2494	1016	1728	2461	1042	251	654	1074	995	2138	2322	997	1954	1141	805	1291	843	990	437	512	310	221	973	891	917	792	547	589	1035	707	723	798	538	710	635	342	405
		45.6844		1661	1558	2056	626	2144	646	1280	2253	2525	2192	978	1494	2181	890	232	595	1078	965	1822	2114	992	1749	1125	749	1226	736	944	424	461	317	205	899	814	866	712	510	560	963	645	722	736	502	608	590	349	379
		46.6314		1619	1502	1965	581	2048	624	1242	2048	2184	1971	925	1429	2021	858	214	506	1045	1040	1616	2022	986	1608	1171	661	1158	706	894	400	424	299	206	853	742	824	667	488	536	880	624	696	691	482	526	549	339	347
		47.5775		1499	1307	1811	560	1877	600	1136	1861	1939	1773	912	1390	1870	814	181	430	984	894	1432	1778	923	1341	1176	576	1110	651	835	387	389	299	184	768	718	765	627	454	474	819	592	653	643	478	507	514	318	315
		48.5244		1326	1176	1602	541	1760	558	1078	1685	1600	1581	826	1205	1739	699	162	370	918	867	1379	1653	904	1232	1098	528	1091	613	789	346	382	307	178	718	678	750	554	434	435	786	536	621	603	454	477	478	306	301
		49.4711		1336	1122	1522	509	1616	616	1003	1509	1485	1395	814	1118	1590	597	154	318	829	797	1274	1528	906	1141	1061	515	1002	560	726	336	341	278	166	664	640	725	531	440	429	725	504	566	573	437	443	482	312	275
		50.4169		1248	1067	1350	466	1483	550	885	1395	1302	1275	755	1032	1477	558	128	307	746	714	1165	1386	877	1042	981	461	912	514	670	306	306	269	162	635	589	669	504	395	371	656	446	562	522	403	413	454	325	282
		51.3639		1189	973	1272	437	1341	451	846	1306	1184	1141	726	1006	1386	507	128	283	909	685	1074	1302	888	949	949	421	854	478	613	304	306	266	162	568	566	658	450	370	397	600	394	578	498	402	387	454	291	275
		52.3103		1098	931	1235	394	1258	410	798	1126	1018	1051	723	958	1328	464	130	275	789	635	1022	1224	830	846	928	416	830	459	533	283	266	251	150	525	552	632	430	378	362	578	363	518	499	384	357	438	286	254
		53.2569		1019	850	1122	371	1160	392	741	1082	914	990	707	875	1221	410	117	243	680	582	1021	1117	840	802	840	386	755	418	466	282	253	262	131	469	518	587	414	347	357	555	342	488	462	366	363	427	283	251
		54.2036		944	803	1043	347	1016	397	717	974	821	888	658	794	1117	395	110	222	626	554	973	1094	790	760	798	347	758	405	453	274	270	242	128	448	478	562	387	331	358	539	334	467	427	365	326	406	288	256
		55.15		907	760	970	331	986	368	686	941	723	864	608	706	1109	370	123	211	616	546	965	1040	773	738	717	341	736	402	443	262	245	243	126	418	466	563	357	318	352	526	336	485	398	354	307	429	259	259
		56.0964		867	704	912	371	922	355	672	869	677	821	558	693	1112	352	114	205	582	550	987	966	744	773	682	349	715	374	430	250	248	246	122	411	446	528	334	309	312	498	341	442	381	366	288	408	286	262
		57.0428		869	714	926	326	954	342	634	854	677	834	547	661	1165	400	114	213	584	578	1014	952	750	858	656	358	648	354	403	256	242	218	117	389	426	507	341	304	288	502	342	389	374	344	296	411	248	251
		57.9892		978	754	898	315	1102	336	646	830	709	877	560	682	1424	515	125	227	624	586	1014	973	690	1077	656	411	669	330	389	250	275	237	118	392	432	518	328	293	267	504	360	378	371	350	280	382	274	251
		58.9356		1216	890	952	299	1450	334	733	976	963	1062	597	714	1834	701	139	238	650	634	1056	1027	728	1445	640	522	680	347	390	280	330	221	126	398	400	515	360	278	270	496	376	362	358	350	275	405	267	278
		59.8825		1715	1027	1040	286	1758	326	867	1211	1285	1440	696	856	2438	979	170	296	754	757	1203	1170	755	1971	701	810	691	357	410	334	405	235	144	398	419	597	410	288	280	518	398	379	379	339	283	437	309	309
		60.8292		2139	1320	1248	352	2179	365	1043	1526	1890	2179	787	1224	3093	1405	219	381	832	898	1248	1326	762	2650	802	1208	773	405	408	395	472	250	154	442	430	677	520	341	310	603	427	406	357	360	278	485	341	365
		61.7758		2589	1600	1597	376	2616	429	1280	1949	2573	2955	925	1763	3754	1890	272	544	944	1050	1403	1525	810	3266	950	1566	872	515	422	461	570	253	182	515	470	794	654	381	376	763	493	498	378	357	296	541	402	440
		62.7222		2920	1944	1989	464	2917	480	1598	2437	3336	3683	1077	2334	4254	2178	373	717	1053	1194	1518	1731	830	3970	1090	1930	1035	637	451	502	678	280	182	568	530	915	854	480	458	942	584	526	446	360	312	622	437	459
		63.6686		3083	2192	2309	469	3114	523	1982	2982	3926	4288	1222	2746	4693	2438	430	933	1272	1242	1589	1930	842	3731	1160	2027	1128	757	520	603	725	283	173	669	598	1022	1054	534	507	1069	646	587	477	400	317	701	464	504
		64.6153		3213	2328	2558	507	3234	568	2290	3541	4371	4574	1302	2829	4994	2546	494	1093	1371	1280	1664	2086	914	3230	1259	1989	1206	874	541	626	776	301	187	714	618	1082	1128	597	504	1194	693	630	568	411	352	770	470	544
		65.5617		3139	2419	2602	589	3195	614	2541	4080	4402	4634	1347	2795	5133	2533	483	1130	1454	1302	1747	2152	939	3019	1280	1853	1210	910	570	650	736	312	203	757	699	1094	1075	629	515	1254	736	640	618	376	371	819	469	546
		66.5075		3037	2307	2653	667	3138	642	2693	4571	4466	4478	1330	2606	4941	2395	466	1171	1408	1283	1851	2227	970	2760	1254	1677	1219	936	586	680	688	317	208	758	699	1061	1109	656	523	1264	757	662	640	381	390	808	461	546
		67.4536		2973	2210	2677	766	3126	634	2718	4702	4219	4237	1253	2462	4493	2266	464	1085	1533	1242	1942	2245	1042	2706	1314	1587	1213	950	579	683	651	310	189	730	696	1050	1110	618	506	1221	718	654	696	382	389	829	411	530
		68.4		3053	1947	2715	797	3118	624	2674	4621	3934	3925	1141	2184	4013	1992	450	1016	1496	1222	1992	2309	1029	2493	1314	1398	1206	909	574	653	613	312	200	733	674	987	1053	576	499	1166	710	662	674	365	408	802	398	514
		69.3467		3109	1701	2757	818	2930	616	2314	4283	3670	3739	1027	2061	3517	1776	411	963	1456	1115	2058	2285	1011	2234	1358	1206	1133	874	566	622	547	342	192	720	677	938	946	570	458	1078	675	635	701	352	421	794	400	493
		70.2936		2870	1507	2630	808	2733	597	2085	3944	3347	3587	958	1829	3077	1480	381	974	1403	1066	2058	2275	981	1960	1357	1083	1133	813	520	570	544	334	184	651	656	864	907	531	451	1038	614	600	632	339	410	770	389	446
		71.2406		2701	1416	2571	712	2667	621	1819	3547	3032	3443	888	1635	2800	1477	386	974	1368	1003	2051	2198	997	1870	1342	1021	1032	779	498	552	454	336	190	648	645	862	882	485	418	984	611	562	619	331	416	734	358	438
		72.1867		2592	1299	2395	690	2568	579	1688	3290	2926	3147	824	1442	2430	1350	342	923	1365	941	2029	2096	931	1714	1318	962	998	698	490	501	429	336	176	661	638	810	856	451	397	877	610	558	587	304	405	702	326	450
		73.1333		2501	1202	2301	638	2435	584	1587	3024	2712	2803	795	1384	2205	1219	315	877	1414	893	1941	2022	938	1606	1336	842	947	643	464	485	398	323	171	646	598	750	808	438	373	848	586	528	582	309	400	666	312	410
		74.0792		2429	1110	2098	584	2216	547	1421	2797	2494	2554	768	1526	2061	1128	290	685	1434	882	1869	1902	888	1445	1270	787	930	637	454	406	387	323	174	634	557	717	786	408	338	803	546	488	554	301	373	629	304	370
		75.0256		2306	1011	1995	547	2038	520	1302	2485	2331	2302	768	1318	1902	1227	264	614	1413	851	1672	1734	870	1275	1250	786	904	627	432	384	395	331	160	547	549	702	739	374	333	746	522	466	518	280	357	590	274	371
		75.9722		2200	915	1765	512	1870	510	1179	2250	2155	1917	752	1243	1723	1026	230	584	1430	819	1690	1706	856	1173	1216	699	851	571	424	331	333	310	162	504	526	672	686	362	334	707	509	432	498	285	370	550	259	347
		76.9189		2094	917	1643	486	1742	483	1118	2128	2002	1733	752	1187	1578	938	234	490	1306	790	1514	1555	875	1083	1144	675	835	550	422	339	290	306	150	496	493	653	672	333	293	683	480	438	491	269	346	507	261	322
		77.8653		2034	806	1509	445	1630	474	1042	1888	1802	1546	739	1072	1485	858	235	450	1226	754	1469	1458	842	1005	1125	640	762	509	387	301	259	278	154	472	488	634	638	312	275	654	453	414	445	261	338	478	238	309
		78.8122		1893	782	1333	422	1574	480	968	1696	1710	1430	709	1051	1379	736	208	394	1157	750	1366	1269	765	944	1077	600	776	485	382	280	259	282	138	442	453	606	582	293	283	611	432	398	434	246	336	482	227	296
		79.7583		1850	702	1266	426	1462	491	902	1507	1618	1328	646	995	1291	699	205	374	1131	733	1427	1184	779	920	1008	549	757	456	379	251	221	256	131	435	430	584	566	286	269	590	411	363	411	258	331	438	214	290
		80.7044		1690	701	1211	397	1370	466	848	1408	1573	1200	571	930	1160	634	197	347	1112	738	1320	1082	757	971	1016	584	718	443	373	240	214	266	134	432	421	555	539	264	250	565	403	344	400	245	330	424	214	285
		81.6506		1659	669	1203	390	1298	464	811	1272	1499	1112	547	878	1128	566	198	322	1112	742	1312	1021	747	965	1002	566	693	419	363	248	221	238	130	408	406	536	526	238	240	534	394	346	370	242	325	402	205	254
		82.5972		1690	624	1133	390	1253	464	782	1187	1475	1101	475	829	1155	502	184	294	1128	794	1222	962	770	1182	934	555	688	403	376	235	242	243	125	400	397	526	507	242	230	485	382	347	366	240	307	382	198	250
		83.5444		1763	608	1189	389	1270	432	755	1085	1525	1141	523	770	1195	502	202	280	1198	782	1248	914	770	1536	906	578	659	413	358	238	291	226	130	386	386	486	538	224	206	499	382	331	341	213	302	378	205	240
		84.4914		1894	627	1283	376	1363	440	763	1069	1632	1261	546	819	1310	563	214	299	1410	819	1302	986	782	2160	906	699	669	384	339	245	354	234	133	387	378	477	592	218	237	491	363	312	347	221	309	355	206	243
		85.4381		2230	696	1363	390	1480	442	802	1096	1765	1635	600	914	1587	664	258	315	1546	882	1326	1062	758	2992	904	813	664	374	365	301	416	230	130	386	365	490	680	232	251	466	374	317	322	224	322	357	230	264
		86.385		2573	782	1554	400	1720	475	893	1158	2050	2090	701	1126	1869	854	299	350	1690	939	1422	1213	742	3642	918	1118	686	373	360	381	499	221	150	402	362	499	824	221	226	475	379	352	354	250	315	384	269	293
		87.3319		3064	920	1816	434	1973	488	1030	1272	2670	2805	832	1482	2235	1099	360	422	1909	1045	1530	1389	763	4274	963	1472	736	403	394	434	598	200	162	446	390	528	982	218	230	494	397	331	330	248	315	400	306	326
		88.2789		3515	1080	2136	501	2266	526	1242	1461	3277	3630	979	1853	2613	1403	403	566	1986	1229	1792	1626	766	4643	1048	1774	814	430	424	538	722	221	173	496	403	590	1155	238	267	536	432	339	341	253	328	408	355	374
		89.225		3667	1262	2366	565	2506	581	1424	1640	4035	4416	1082	2248	2984	1715	440	685	2146	1325	2035	1856	795	4803	1158	2058	899	498	456	656	846	210	171	562	448	664	1317	254	301	598	488	363	368	272	347	456	402	469
		90.1717		3939	1368	2526	669	2605	602	1664	1962	4784	5029	1120	2573	3326	2053	522	789	2275	1322	2250	2147	874	4776	1237	2341	987	592	520	723	910	205	170	637	514	731	1410	310	387	669	555	442	400	286	370	478	418	482
		91.1181		3970	1459	2594	805	2624	638	1901	2355	5046	5282	1187	2850	3520	2246	541	979	2370	1262	2494	2376	893	4645	1366	2277	1035	643	565	781	918	227	166	755	550	802	1531	363	438	816	622	432	445	301	379	549	438	510
		92.0644		4035	1507	2598	877	2730	733	2170	2715	5138	5226	1176	2987	3714	2371	573	1102	2414	1307	2669	2701	973	4488	1413	2226	1091	755	646	818	864	211	176	832	637	904	1603	418	483	936	704	515	506	306	422	555	477	523
		93.0106		4006	1515	2670	925	2779	803	2608	2923	5072	4974	1194	2989	3765	2333	624	1197	2478	1362	2626	2821	1056	4381	1526	2211	1133	816	691	821	824	218	179	848	682	960	1581	461	526	1016	746	530	544	290	419	578	494	530
		93.9581		4096	1528	2562	970	2792	826	2918	3122	4994	4742	1125	2896	3787	2310	592	1240	2437	1288	2589	2869	1098	4048	1570	2050	1166	851	699	795	771	230	187	859	723	968	1549	491	520	1090	781	517	610	310	446	600	470	547
		94.9047		3997	1405	2397	994	2637	880	2882	3304	4776	4424	1070	2400	3526	2362	568	1166	2314	1189	2547	2790	1090	3755	1645	1938	1174	862	738	782	701	226	182	902	746	968	1544	509	526	1101	774	541	635	307	461	610	450	501
		95.8517		3790	1283	2304	982	2533	918	2717	3445	4442	4120	994	2101	3262	2334	552	1067	2278	1134	2536	2704	1117	3368	1651	1882	1134	864	723	728	640	216	186	851	742	987	1448	525	494	1094	790	525	651	296	451	626	438	507
		96.7983		3731	1200	2170	1030	2474	907	2587	3390	4130	3827	922	1970	2918	2202	534	1006	2211	1141	2461	2632	1082	3045	1586	1758	1109	842	754	723	579	224	192	850	746	944	1398	526	512	1013	781	518	640	294	454	592	419	486
		97.7444		3654	1088	2032	1083	2272	933	2360	3266	3870	3514	846	1774	2606	2107	510	885	2192	1144	2370	2398	1070	2739	1538	1670	1093	814	744	640	531	224	184	842	741	893	1365	491	472	970	778	486	624	275	462	587	400	482
		98.6903		3413	1002	1936	1066	2101	952	2141	2938	3546	3035	822	1744	2322	1888	475	835	2235	1163	2277	2171	1056	2459	1525	1534	1046	787	715	579	486	211	184	821	717	883	1218	472	446	899	733	486	624	274	467	582	390	464
		99.6372		3358	915	1830	1022	1834	888	1894	2802	3296	2730	728	1536	2146	1758	432	739	2098	1077	2320	2016	1035	2128	1477	1427	1018	774	667	534	438	224	160	813	694	840	1178	448	426	894	715	469	619	262	470	542	349	458
		100.583		3309	859	1658	973	1749	885	1678	2576	3029	2298	728	1421	1966	1637	403	669	2051	1051	2093	1811	1013	1958	1398	1325	979	731	648	475	389	211	152	739	698	814	1048	406	410	784	688	480	594	251	464	509	352	422
		101.53		3106	750	1544	1038	1576	870	1477	2382	2835	2059	763	1347	1714	1510	365	658	1995	1075	1974	1682	1010	1654	1312	1328	968	683	635	429	360	237	150	734	634	786	982	397	384	752	691	438	589	248	426	526	341	381
		102.476		3013	704	1434	1026	1448	851	1352	2182	2579	1797	738	1248	1566	1325	357	579	1870	1066	1856	1558	1016	1581	1213	1419	936	690	610	418	355	205	142	710	630	773	896	373	376	726	653	429	554	248	446	504	322	386
		103.422		2901	667	1310	1014	1341	880	1270	2016	2379	1573	739	1134	1453	1168	341	541	1878	1053	1824	1408	1030	1414	1141	1358	938	624	578	355	312	206	141	702	621	747	859	358	392	662	637	414	560	232	453	485	296	363
		104.37		2744	621	1181	971	1274	814	1210	1835	2173	1360	738	1101	1296	1054	312	518	1838	1050	1717	1322	986	1301	1075	1414	867	626	571	336	317	203	130	682	610	693	802	347	347	654	619	381	515	240	438	464	283	365
		105.316		2680	576	1072	944	1181	757	1118	1698	2088	1181	723	1075	1262	938	330	509	1786	1062	1690	1218	990	1202	1002	1498	854	581	546	315	339	192	133	653	571	664	750	315	336	610	574	389	517	222	416	461	286	336
		106.263		2470	576	974	918	1078	754	1069	1562	1912	1066	698	1038	1123	821	283	482	1693	1080	1648	1147	1003	1174	922	1426	806	579	523	294	330	182	114	622	534	667	693	309	301	592	571	360	496	219	422	450	270	346
		107.209		2390	526	894	896	1005	749	1008	1456	1813	965	675	1010	1083	763	280	466	1683	1067	1613	1088	938	1283	890	1454	792	531	504	272	386	178	123	597	554	626	653	288	312	563	560	373	469	230	429	456	267	330
		108.156		2312	518	899	909	995	704	925	1333	1750	926	632	957	1050	693	270	435	1629	1106	1568	1014	938	1443	854	1402	742	517	494	280	469	184	125	610	518	590	627	283	310	546	517	378	456	213	405	434	264	333
		109.102		2253	501	886	915	944	691	898	1280	1646	936	630	878	1059	680	267	416	1630	1152	1576	990	949	1568	786	1338	749	506	496	262	597	190	126	554	518	581	602	275	275	493	512	376	429	211	408	458	254	310
		110.049		2294	475	928	904	910	710	883	1226	1701	1002	594	850	1109	634	278	406	1718	1221	1579	982	917	1955	766	1285	742	496	483	280	771	187	141	547	507	568	592	261	283	470	482	366	419	206	389	427	270	323
		110.995		2414	478	974	912	909	670	874	1203	1765	1131	579	848	1237	664	275	365	1856	1266	1661	962	930	2440	723	1248	734	475	464	294	933	194	130	541	474	549	616	250	286	453	467	370	384	206	394	443	258	315
		111.942		2621	486	1096	886	952	662	883	1264	1915	1400	650	893	1440	723	296	371	1994	1242	1746	1026	946	2920	765	1307	739	462	494	344	1093	174	150	546	469	542	653	240	269	434	475	392	376	208	397	430	285	320
		112.888		2875	501	1277	1005	998	629	941	1162	2003	1787	774	981	1779	846	309	378	2173	1341	1888	1138	965	3752	715	1402	720	451	502	424	1181	179	155	538	443	541	738	238	256	413	467	387	355	203	392	424	307	326
		113.835		3312	611	1488	1062	1096	637	1038	1202	2195	2410	942	1197	2150	982	350	408	2280	1406	2101	1408	963	4219	736	1670	765	462	509	501	1269	184	176	565	467	542	811	224	270	438	474	411	362	206	400	466	347	350
		114.782		3762	712	1672	1163	1182	658	1146	1285	2360	3126	1122	1470	2419	1166	376	485	2512	1509	2266	1651	1027	4456	786	1893	821	485	539	579	1302	181	168	611	493	560	923	219	296	422	475	395	352	214	403	475	392	379
		115.729		4040	851	1891	1222	1229	690	1262	1474	2954	3667	1331	1851	2762	1398	438	560	2702	1590	2445	1979	1106	4618	790	2131	877	520	550	677	1266	205	192	622	509	571	989	232	336	450	509	467	336	235	435	498	458	403
		116.675		4195	998	2117	1406	1339	718	1504	1715	3619	4246	1474	2126	3166	1630	461	664	2746	1624	2699	2242	1227	4547	885	2350	933	525	586	736	1270	187	187	670	530	614	1037	227	400	507	498	470	326	237	446	517	494	443
		117.622		4195	1070	2602	1613	1440	832	1752	2066	4438	4525	1603	2442	3381	1891	504	784	2874	1683	2832	2411	1381	4541	957	2414	1010	584	638	786	1197	211	206	742	610	638	1133	248	435	560	562	518	325	227	461	566	544	464
		118.568		4114	1154	3240	1808	1499	888	1998	2418	5032	4555	1752	2694	3526	2054	546	880	2826	1760	2789	2685	1547	4384	1059	2270	1096	646	704	838	1118	221	198	805	661	702	1150	272	482	630	602	565	344	248	504	600	581	501
		119.515		4157	1179	3862	1782	1584	1005	2214	2714	5416	4357	1885	2736	3557	2150	555	971	2794	1718	2715	2880	1722	4171	1101	2314	1133	734	730	842	1030	226	194	880	728	733	1218	320	533	717	661	592	370	258	539	632	573	515
		120.461		4046	1178	3992	1805	1586	1051	2386	2907	5301	4096	1819	2550	3539	2158	541	984	2877	1650	2811	3030	1955	3832	1125	2210	1174	774	746	832	922	246	197	914	770	771	1189	362	568	773	691	603	405	253	531	661	566	504
		121.408		3835	1235	3882	1819	1664	1123	2642	3110	4989	3675	1774	2392	3430	2109	550	1014	2829	1586	2933	3144	2130	3502	1189	2043	1192	787	755	816	842	253	189	893	792	819	1211	400	574	845	726	605	429	246	570	675	552	515
		122.354		3653	1216	3744	1829	1704	1195	2838	3214	4621	3261	1654	2085	3320	2064	504	1037	2725	1536	2858	3179	2317	3190	1155	1891	1194	802	765	741	779	254	179	954	806	851	1181	437	574	890	734	608	454	242	528	680	541	501
		123.3		3507	1213	3520	1874	1750	1267	2781	3346	4349	2878	1438	1859	3170	2000	509	1032	2538	1510	2763	3072	2397	2856	1118	1741	1200	784	784	702	717	278	176	925	816	827	1134	467	584	928	744	573	469	238	538	691	544	504
		124.246		3230	1166	3267	1934	1773	1232	2789	3394	3888	2496	1350	1725	2960	1800	462	1003	2453	1480	2630	2934	2597	2586	1069	1683	1154	811	787	642	710	267	174	909	835	835	1077	482	552	901	758	578	472	246	525	690	520	504
		125.192		3051	1101	3117	1784	1778	1189	2643	3328	3550	2211	1266	1616	2827	1646	451	1016	2381	1480	2562	2747	2715	2290	1037	1640	1141	803	757	590	629	274	166	864	822	816	1008	477	533	878	734	576	462	243	525	650	493	499
		126.139		2808	1019	2819	1766	1674	1184	2443	3162	3222	2091	1133	1576	2509	1518	456	957	2272	1416	2410	2526	2792	2053	1008	1627	1141	770	720	542	595	270	157	874	806	800	963	480	534	843	715	542	493	232	533	650	459	502
		127.085		2702	950	2638	1706	1626	1128	2165	3002	2882	1850	973	1454	2267	1406	416	896	2142	1344	2294	2258	2790	1787	952	1582	1109	731	715	542	562	280	142	840	794	766	898	459	526	824	709	539	469	235	525	610	422	491
		128.032		2534	856	2419	1669	1419	1106	1954	2794	2634	1650	907	1395	2082	1267	402	862	2090	1277	2195	2018	2941	1584	902	1504	1037	706	678	507	506	278	144	805	757	736	818	427	483	770	648	514	477	221	506	606	413	458
		128.978		2510	803	2206	1579	1336	1074	1760	2645	2464	1411	821	1378	1891	1154	386	821	1978	1290	2219	1795	2851	1480	834	1362	1053	686	667	485	494	267	134	797	739	714	774	418	485	726	645	475	458	216	491	616	408	446
		129.925		2427	739	1906	1534	1235	998	1598	2389	2254	1253	765	1262	1733	1013	442	758	1864	1251	2096	1667	2750	1331	821	1283	1030	670	648	446	466	274	131	750	718	682	722	408	456	706	645	482	429	202	493	600	386	429
		130.872		2309	714	1776	1539	1110	974	1453	2194	2045	1107	717	1250	1586	946	427	698	1781	1216	1933	1546	2690	1245	781	1142	1010	630	603	419	483	269	133	691	699	669	666	379	413	701	600	432	426	203	474	565	374	397
		131.819		2242	642	1610	1477	1019	939	1362	1976	1938	979	659	1152	1507	851	390	651	1782	1171	1894	1440	2608	1152	747	1051	979	590	586	411	562	259	126	690	646	642	653	366	426	637	592	430	405	211	475	542	357	400
		132.765		2166	606	1450	1387	955	931	1341	1816	1795	882	605	1093	1418	786	378	598	1742	1126	1814	1331	2483	1136	722	1040	968	578	563	376	659	272	126	650	669	614	594	354	387	624	563	413	398	202	445	544	333	371
		133.711		2083	570	1346	1410	902	890	1282	1658	1672	829	552	1062	1395	734	349	576	1694	1150	1758	1264	2376	1210	685	989	909	586	555	355	739	275	128	616	634	584	565	341	376	600	526	395	389	189	448	531	331	360
		134.657		2016	579	1234	1435	894	848	1198	1514	1589	795	509	1011	1362	658	358	525	1784	1170	1730	1176	2226	1341	632	899	883	568	522	342	883	262	133	600	629	576	544	314	416	560	501	395	371	171	440	506	347	341
		135.603		1992	550	1138	1397	883	822	1120	1411	1491	805	475	974	1435	618	362	509	1805	1187	1722	1117	2133	1589	619	832	890	530	506	333	949	270	131	576	579	554	514	290	360	557	459	373	371	206	402	490	317	326
[truncated: 2 more columns]

[truncated: 15 more sheets: Zn2, As1, As2, Se1, Se2, Mo1, Mo2, Cd1_A, Cd2_A, Cd1_B, Cd2_B, Hg1, Hg2, Pb1, Pb2]
