# Supplementary material for: Multiple metals influence distinct properties of the Arabidopsis circadian clock
Source: PLoS One. 2022 Apr 5;17(4):e0258374. doi: 10.1371/journal.pone.0258374 (PMC8982871; doi:10.1371/journal.pone.0258374)
Supplement: S1 Dataset — (ZIP) [file pone.0258374.s003.zip › Supporting Information (Dataset)/Table2.xlsx]

## Sheet: Table 2
Label	AN	Element Under Investigation	Salt	Concentration Used	Number of Plants in Experiment	Number of Plants Analysed by BRASS	Period Estimate (+/- SE)	Period SD	Period Difference	p-value: t-test (vs control)	RAE (+/- SEM)	RAE SD	Number of Rejections: FT (FDR)	Percentage of Rejections: FT (FDR)
Li1	3	Lithium (Li)	LiCl2	20mM	24	19	31.79 (+/-0.67)	2.91	4.54	0.0355552	0.19 (+/- 0.03)	0.11	280	31.25
Li2	3	Lithium (Li)	Li2SO4	15mM	24	7	33.56 (+/-0.46)	1.21	6.76	0.176405	0.43 (+/-0.14)	0.38	455	50.7812
B	5	Boron (B)	Na2B4O7	3mM	24	24	25.80 (+/-0.15)	0.74	-1.68458	1.318e-07	0.10 (+/-0.01)	0.03	34	3.79464
Na1	11	Sodium (Na)	NaCl	2mM	24	24	27.13(+/- 0.14)	0.66	-0.21	0.0627226	0.17 (+/-0.01)	0.06	1	0.111607
Na2	11	Sodium (Na)	NaBr	100mM	24	23	28.26 (+/-0.27)	1.28	1.33	0.00330687	0.16 (+/-0.01)	0.06	114	12.7232
Na3	11	Sodium (Na)	NaI	100mM	24	19	27.67 (+/-0.45)	1.94	0.316711	0.559233	0.34 (+/-0.02)	0.09	545	60.8259
Mg1	12	Magnesium (Mg)	MgCl2	5mM	24	23	26.58 (+/- 0.21)	1.78	0.01	0.82	0.16 (+/-0.02)	0.1	38	4.24107
Mg2	12	Magnesium (Mg)	C4H6O4Mg	5mM	24	24	29.05 (+/-0.14)	0.54	2	6.09451e-12	0.11 (+/-0.01)	0.06	512	57.1429
Mg3	12	Magnesium (Mg)	Mg(NO3)2	5mM	24	24	26.93 (+/-0.19)	0.81	0.0489746	0.34794	0.16 (+/-0.03)	0.15	2	0.223214
Al	13	Aluminium (Al)	AlCl3	300µM	24	21	26.84 (+/-0.25)	0.89	-0.453333	0.179238	0.19 (+/-0.02)	0.11	6	0.669643
Si	14	Silicon (Si)	Na2SiO3	25mM	24	24	27.84 (+/-0.32)	1.11	0.561667	0.244752	0.23 (+/-0.01)	0.07	7	0.78125
K1	19	Potassium (K)	KCl	100mM	24	24	28.20 (+/-0.2)	0.81	1.5475	1.56066e-07	0.17 (+/-0.01)	0.04	146	16.2946
K2	19	Potassium (K)	KBr	100mM	24	23	27.96 (+/-0.21)	0.95	1.6	5.96666e-07	0.20 (+/-0.01)	0.07	95	10.6027
K3	19	Potassium (K)	KI	100mM	24	23	25.91 (+/-0.19)	0.9	-1.42098	3.32095e-06	0.22 (+/-0.02)	0.08	252	28.125
Ca1	20	Calcium (Ca)	CaCl2	50mM	24	23	29.58 (+/-0.4)	1.49	1.77046	0.000520413	0.31 (+/-0.01)	0.07	9	1.00446
Ca2	20	Calcium (Ca)	Ca(NO3)2	1mM	24	24	26.96 (+/-0.17)	0.65	0.08	0.334721	0.13 (+/-0.02)	0.08	2	0.223214
Sc1	21	Scandium (Sc)	Sc(SO3CF3)3	100µM	24	24	27.24 (+/-0.39)	1.93	0.197083	0.689772	0.25 (+/-0.02)	0.11	1	0.111607
Sc2	21	Scandium (Sc)	ScF3	300µM	24	24	25.92 (+/-0.24)	0.89	-0.58096	0.0576132	0.18 (+/-0.03)	0.12	1	0.260417
V	23	Vanadium (V)	H3NO3V	25µM	36	35*	28.99 (+/-0.48)	2.82	-0.412571	0.590782	0.25 (+/-0.01)	0.07	4	1.04167
Mn1	25	Manganese (Mn)	MnCl2	1mM	24	24	27.79 (+/-0.20)	0.73	0.869167	0.00908145	0.15 (+/-0.015)	0.07	19	2.12054
Mn2	25	Manganese (Mn)	MnSO4	200µM	24	23	26.81 (+/-0.12)	0.64	0.482917	0.087221	0.13 (+/- 0.02)	0.08	1	0.111607
FeCl	26	Iron (Fe)	FeCl3	300µM	72	72*	26.36 (+/-0.15)	1.3	-1.26625	0.000147732	0.16 (+/-0.01)	0.11	16	1.78571
Co1	27	Cobalt (Co)	CoCl2	250µM	36	36*	29.50 (+/-0.19)	1.16	1.70273	6.17706e-06	0.25 (+/-0.02)	0.11	133	34.6354
Co2	27	Cobalt (Co)	CoSO4	250µM	36	35*	29.76 (+/-0.23)	1.35	1.8196	2.65768e-06	0.23 (+/-0.01)	0.09	158	41.1458

## Sheet: Li1
		TopCount Data
		Imported from combined file C:\Rachael\rb170615\plate0897 at 03:46:12 PM 21/06/2017DeRandomized Data
			File	plate0897	plate0897	plate0897	plate0897	plate0897	plate0897	plate0897	plate0897	plate0897	plate0897	plate0897	plate0897	plate0897	plate0897	plate0897	plate0897	plate0897	plate0897	plate0897	plate0897	plate0897	plate0897	plate0897	plate0897	plate0897	plate0897	plate0897	plate0897	plate0897	plate0897	plate0897	plate0897	plate0897	plate0897	plate0897	plate0897	plate0897	plate0897	plate0897	plate0897	plate0897	plate0897	plate0897	plate0897	plate0897	plate0897
			Plate No	plate0897	plate0897	plate0897	plate0897	plate0897	plate0897	plate0897	plate0897	plate0897	plate0897	plate0897	plate0897	plate0897	plate0897	plate0897	plate0897	plate0897	plate0897	plate0897	plate0897	plate0897	plate0897	plate0897	plate0897	plate0897	plate0897	plate0897	plate0897	plate0897	plate0897	plate0897	plate0897	plate0897	plate0897	plate0897	plate0897	plate0897	plate0897	plate0897	plate0897	plate0897	plate0897	plate0897	plate0897	plate0897	plate0897
			Label	Control	Control	Control	Control	Control	Control	Control	Control	Control	Control	Control	Control	Control	Control	Control	Control	Control	Control	Control	Control	Control	Control	Control	Control	Li1	Li1	Li1	Li1	Li1	Li1	Li1	Li1	Li1	Li1	Li1	Li1	Li1	Li1	Li1	Li1	Li1	Li1	Li1	Li1	Li1	Li1
			Well / Region	A1	A2	A3	A4	A5	A6	A7	A8	A9	A10	A11	A12	B1	B2	B3	B4	B5	B6	B7	B8	B9	B10	B11	B12	E1	E2	E3	E4	E5	E6	E7	E8	E9	E10	E11	E12	F1	F2	F3	F4	F5	F6	F7	F8	F9	F10
			ZT Time
			12.1692	1301	2669	5082	6162	2968	3376	4397	2890	2755	2896	1930	2053	3416	3362	5301	3582	4147	4986	3178	3608	4376	4522	3264	2525	2304	1680	2130	2878	2803	1446	1546	3806	1835	2725	2490	3712	859	1670	1488	2698	3133	2677	2872	3987	1986	1813
			13.1158	1288	2307	3931	5291	2677	3112	5045	2674	2805	2494	1795	1765	2958	2789	4906	3114	3704	4430	2845	3072	3914	4051	2954	2333	2195	1786	2445	3597	3394	1602	2323	4042	2326	3091	2590	4589	1264	1880	1472	3096	3562	3112	3317	3336	1621	2445
			14.0622	1235	2058	3326	4760	2536	3002	4453	2614	2581	2174	1710	1627	2814	2512	4384	2768	3504	4114	2968	2835	3622	3890	2701	2213	2378	1920	2947	4566	4686	1534	2779	4643	3421	3976	2816	6016	1491	2170	1878	3837	4248	3861	3792	3125	1491	2949
			15.0083	1203	1891	2866	4131	2392	2886	3851	2342	2350	1934	1659	1530	2696	2200	3842	2405	3160	4270	2701	2619	3258	3464	2381	1946	2648	1862	3141	5067	5728	1248	2923	4928	4064	4496	2981	7195	1645	2235	2326	4179	4656	4443	4003	3022	1365	2840
			15.9547	1210	1667	2486	3621	2170	2674	3440	2117	2088	1666	1523	1674	2446	1845	3150	2048	2870	3571	2397	2198	2806	3120	2109	1667	2747	1621	2894	5194	6246	1178	2482	4928	4530	4702	2885	7334	1880	2158	2582	4184	4696	4619	3850	2926	1349	2570
			16.9014	1218	1514	2104	3174	1952	2493	3061	1862	1845	1461	1456	1483	2328	1691	2749	1834	2699	3096	2203	2006	2566	2723	2016	1432	2683	1403	2547	5162	6307	1107	2195	4598	4890	4741	2752	7354	2130	1907	2766	3904	4456	4683	3590	2752	1280	2155
			17.8472	1163	1314	1864	2829	1714	2280	2438	1722	1680	1262	1339	1328	2141	1448	2102	1590	2669	2586	1970	1848	2283	2389	1830	1237	2405	1178	2174	4902	6088	1154	1882	4139	4691	4406	2462	7026	2338	1656	2718	3464	4066	4544	3173	2483	1270	1746
			18.7936	1090	1150	1592	2440	1544	2040	2034	1539	1530	1096	1178	1258	2024	1331	1805	1418	2779	2160	1677	1608	2086	2093	1618	1054	2195	979	1848	4560	5658	1165	1605	3691	4315	4016	2133	6395	2438	1386	2651	2774	3715	4050	2880	2283	1243	1366
			19.7397	1122	1035	1490	2102	1435	1923	1696	1378	1450	987	1080	1189	1885	1282	1651	1350	2634	1918	1517	1518	1886	1814	1419	915	2040	837	1570	4006	5219	1262	1382	3243	3851	3667	1842	5843	2538	1227	2638	2142	3350	3757	2496	2114	1285	1173
			20.6856	1067	962	1360	1928	1334	1838	1488	1221	1269	872	994	1094	1717	1173	1480	1210	2480	1600	1382	1438	1726	1560	1262	843	1858	674	1341	3677	4763	1350	1174	2784	3258	3304	1562	5168	2520	1030	2440	1627	3046	3275	2264	1933	1277	926
			21.6319	1072	930	1227	1707	1205	1784	1256	1082	1154	822	898	1042	1512	1069	1339	1099	2282	1342	1272	1278	1539	1424	1186	736	1678	542	1118	3205	4221	1459	979	2437	2638	2858	1370	4587	2454	952	2162	1229	2747	2726	1986	1747	1234	741
			22.5783	1037	904	1158	1576	1168	1648	1107	963	1035	717	854	1042	1362	995	1251	963	2163	1130	1184	1232	1406	1232	1074	674	1458	456	954	2822	3811	1549	885	2099	2150	2475	1178	4112	2440	802	1944	955	2536	2293	1818	1608	1235	656
			23.5242	1032	896	1054	1443	1133	1435	957	874	934	680	762	1010	1296	853	1184	835	2059	926	1138	1150	1270	1112	992	602	1458	378	792	2531	3245	1678	779	1848	1736	2128	1013	3582	2430	888	1773	790	2437	1998	1635	1539	1261	544
			24.4703	998	840	1061	1248	1090	1386	869	760	869	640	701	1035	1267	862	1088	733	1955	822	1123	1070	1171	981	936	525	1406	328	717	2306	2742	1766	680	1648	1411	1734	870	3061	2354	659	1573	645	2115	1651	1427	1397	1166	469
			25.4164	965	888	992	1173	1059	1266	803	680	800	598	722	1090	1194	792	957	682	1802	699	1038	938	1059	867	915	458	1312	280	637	2032	2403	1830	630	1421	1128	1486	746	2517	2330	595	1368	579	1971	1382	1362	1301	1104	414
			26.3631	872	802	971	1099	1018	1232	701	658	717	534	666	1008	1083	728	832	632	1731	613	920	867	955	736	832	395	1301	250	554	1766	2016	1864	538	1248	931	1288	669	2170	2120	565	1267	510	1802	1230	1251	1181	1067	366
			27.3092	830	739	901	962	931	1118	642	565	650	486	621	890	1022	666	720	546	1611	538	880	774	899	685	741	354	1366	237	486	1533	1734	1816	501	1058	766	1101	602	1877	1939	531	1158	466	1693	1074	1147	1110	1003	314
			28.255	802	667	782	856	872	1035	578	475	586	442	542	816	915	568	672	494	1454	502	781	710	829	614	686	302	1370	186	429	1317	1507	1782	510	966	664	995	555	1741	1890	506	966	435	1629	1010	1075	1038	930	294
			29.2008	733	598	755	787	816	925	568	472	501	432	554	722	861	525	616	490	1350	485	712	669	805	603	634	301	1298	170	360	1168	1309	1730	426	851	571	882	491	1485	1667	493	979	382	1542	878	1024	986	886	248
			30.1467	742	587	731	790	744	915	602	488	480	410	570	659	827	544	624	517	1360	498	704	608	795	646	611	315	1261	155	355	1018	1144	1656	389	853	515	827	478	1325	1547	469	902	322	1360	749	1019	963	795	230
			31.0925	733	563	725	856	742	941	712	554	531	427	626	680	802	618	669	574	1370	555	707	624	834	859	667	424	1154	149	315	941	1027	1576	382	786	488	792	435	1227	1517	453	851	298	1262	666	1006	925	744	208
			32.0386	758	626	766	1125	816	1019	1072	696	736	534	838	771	886	867	906	776	1574	770	770	746	938	1406	832	717	1176	146	310	834	922	1587	376	755	467	758	458	1083	1394	451	811	261	1256	651	981	907	661	192
			32.9853	830	718	822	1560	995	1171	1563	930	1107	642	1141	963	1077	1190	1392	1115	1886	1149	957	997	1222	2533	1133	1168	1150	139	307	786	875	1466	394	691	448	714	496	1106	1342	427	722	237	1125	595	986	875	589	189
			33.9314	978	875	915	2234	1210	1400	2230	1299	1744	910	1504	1195	1336	1590	2144	1757	2408	1867	1274	1314	1565	4035	1648	1747	1181	168	389	755	846	1430	459	738	437	722	571	1120	1322	474	723	229	1077	562	979	910	534	208
			34.8781	1082	992	1091	2910	1424	1706	2925	1746	2357	1120	1878	1482	1582	1963	3037	2350	2928	2686	1594	1714	1995	5451	2107	2238	1264	227	541	774	810	1384	550	850	458	750	738	1203	1294	514	715	226	1077	531	1006	974	506	245
			35.8239	1187	1067	1264	3334	1568	2003	3376	2109	2778	1288	2216	1760	1806	2216	3581	2682	3384	3448	1944	1971	2246	6101	2464	2534	1320	323	787	816	784	1363	752	1000	493	878	1042	1339	1304	672	650	219	1037	515	1139	1061	482	325
			36.7703	1205	1158	1376	3475	1654	2274	3650	2507	2878	1346	2307	1846	1859	2768	3717	2693	3670	3819	2080	2050	2248	6258	2595	2573	1523	488	1085	912	776	1302	978	1248	515	1002	1403	1698	1235	840	616	214	1093	517	1216	1243	474	501
			37.7164	1202	1150	1475	3254	1600	2350	3715	2491	2792	1298	2210	1741	1789	2845	4056	2632	3757	4002	2226	2026	2184	5757	2485	2426	1627	720	1352	1107	885	1298	1170	1606	565	1101	1822	1944	1222	1109	581	222	1224	528	1358	1450	461	734
			38.6633	1130	1102	1474	3051	1522	2400	3621	2512	2547	1229	2160	1560	1618	2424	3952	2486	3613	3819	2213	1906	2030	4939	2194	2286	1832	1037	1565	1326	970	1267	1269	1850	848	1331	2277	2370	1173	1390	550	242	1294	510	1490	1794	442	1126
			39.6092	1046	1021	1434	2923	1392	2307	3306	2366	2221	1126	1896	1400	1547	2256	3653	2334	3320	3394	2162	1925	1898	4082	1990	1981	2083	1152	1675	1670	1202	1280	1322	2139	968	1707	2646	3107	1122	1656	554	264	1595	501	1573	1824	426	1440
			40.555	1006	978	1418	2746	1318	2214	2954	2219	1877	1032	1766	1234	1422	2147	3310	2224	3067	3138	2098	1830	1792	3533	1878	1808	2480	1131	1672	2059	1464	1270	1371	2454	1232	2174	2816	4062	1072	1862	595	312	2011	490	1733	1930	422	1598
			41.5011	947	862	1323	2614	1290	2109	2632	2045	1619	928	1634	1158	1370	1962	3080	2146	2891	2770	2010	1723	1605	3262	1632	1594	2875	997	1658	2512	1958	1275	1440	2526	1838	3061	2808	5213	1058	1934	634	387	2302	494	1810	1880	429	1770
			42.4472	893	818	1245	2486	1243	1965	2379	1766	1406	821	1504	1078	1307	1917	2795	1978	2658	2578	1867	1629	1403	2971	1531	1446	3243	869	1518	2933	2579	1243	1307	2542	2426	4066	2749	6294	1034	1963	702	458	2696	480	1862	1782	442	1718
			43.3933	821	765	1136	2261	1171	1854	2150	1606	1224	717	1432	966	1221	1946	2541	1886	2616	2333	1990	1552	1293	2523	1426	1083	3509	774	1435	3222	3352	1227	1274	2531	2973	4258	2589	6243	1042	1846	822	546	2834	474	1896	1688	435	1440
			44.3392	779	736	1034	2083	1106	1696	1925	1366	1066	659	1269	928	1152	1933	2307	1779	2418	1992	1850	1616	1192	2318	1346	1005	3643	715	1352	3317	4403	1154	1168	2386	3206	4542	2330	5814	1067	1702	968	654	3003	491	1858	1586	440	1179
			45.2853	722	696	950	1934	1066	1589	1765	1256	955	602	1154	861	1157	1766	2130	1685	2341	1816	1680	1451	1101	2102	1198	950	3768	651	1219	3328	5210	1101	1059	2259	3211	4357	2154	5155	1096	1571	1179	723	3066	496	1771	1493	429	958
			46.2314	688	670	870	1813	965	1494	1594	1246	869	557	1026	794	1078	1552	2062	1680	2184	1678	1442	1334	1021	1899	1115	894	3835	557	1120	3149	5688	1138	1019	2138	3000	4133	1952	4512	1128	1400	1421	819	3035	493	1667	1419	448	848
			47.1775	661	630	806	1658	939	1402	1501	1221	811	530	950	781	1022	1365	1922	1659	2115	1480	1357	1253	883	1742	1066	851	3853	520	1021	2960	5973	1061	986	2051	2632	3674	1762	3818	1136	1274	1632	874	3099	549	1526	1312	437	706
			48.1236	621	622	744	1627	899	1291	1352	1090	715	488	907	766	979	1264	1795	1542	2022	1304	1259	1224	834	1614	963	813	3507	491	931	2696	5794	1030	917	1910	2288	3093	1600	3256	1216	1115	1664	909	2893	659	1432	1318	454	643
			49.0694	563	595	710	1414	861	1213	1253	1042	602	477	845	701	944	1195	1701	1422	1914	1187	1123	1216	816	1434	858	760	3314	456	853	2506	5680	990	904	1771	2018	2635	1315	2842	1302	1050	1670	1000	2722	821	1291	1216	427	546
			50.0161	592	584	669	1368	819	1149	1181	974	584	459	808	707	933	1090	1656	1320	1814	1138	1046	1163	765	1296	824	645	3203	408	838	2398	5066	966	890	1683	1762	2221	1166	2478	1546	950	1672	1016	2701	1074	1269	1160	437	488
			50.9619	541	574	635	1208	806	1101	1094	893	550	422	760	661	901	1090	1563	1213	1789	1099	938	1115	699	1107	758	595	2910	378	766	2170	4632	928	848	1582	1598	1949	1035	2115	1709	830	1442	1034	2485	1368	1168	1072	418	381
			51.9086	544	557	621	1104	782	1054	1043	851	512	390	691	629	880	1026	1510	1182	1701	971	834	1046	610	1022	725	517	2874	344	608	2080	3872	878	890	1493	1446	1731	957	1901	1787	800	1250	1048	2310	1760	1131	1018	440	322
			52.8556	518	538	584	998	782	994	941	771	477	381	648	582	837	931	1448	1077	1654	899	794	981	568	907	674	458	2531	304	614	1866	3306	848	966	1352	1293	1453	880	1592	1970	726	1056	1149	2096	2088	1010	960	474	298
			53.8017	531	534	586	926	790	946	874	722	430	370	619	571	770	866	1347	1016	1546	859	792	890	528	870	619	469	2382	286	534	1766	2910	829	842	1307	1198	1331	821	1422	2206	678	968	1157	1986	2405	1000	944	488	261
			54.7475	514	494	546	875	763	907	808	627	414	346	592	512	779	824	1333	944	1418	835	747	851	494	821	578	422	2006	251	475	1584	2510	792	792	1256	1115	1213	715	1240	2394	622	845	1189	1888	2600	925	917	536	198
			55.6936	482	464	549	846	747	861	738	619	373	333	539	491	741	782	1320	904	1347	786	710	838	488	811	595	440	1920	218	427	1472	2200	794	790	1189	1053	1077	642	1136	2784	589	765	1203	1875	2803	898	885	581	205
			56.6397	445	458	536	822	694	803	702	605	410	314	539	485	714	731	1334	890	1344	803	699	760	475	867	586	485	1627	202	378	1387	2000	795	752	1133	963	1011	611	1005	3034	578	710	1158	1714	2858	904	806	646	174
			57.5861	437	429	531	800	662	770	773	616	413	334	586	491	714	744	1478	976	1397	826	688	762	458	1051	627	653	1477	200	344	1262	1850	768	701	1018	987	904	581	914	3270	576	634	1026	1600	3005	835	730	672	168
			58.5325	429	408	488	909	656	763	912	672	488	354	670	539	734	931	1784	1178	1562	912	688	795	480	1434	733	898	1320	171	307	1213	1634	755	629	954	952	846	592	845	3672	560	594	942	1536	2987	856	757	726	146
			59.4786	419	424	491	1045	701	755	1157	762	614	405	794	690	845	1187	2336	1510	1814	1016	742	845	478	2102	942	1221	1130	162	288	1122	1549	768	579	888	869	762	597	818	3949	539	558	877	1458	2877	856	714	763	146
			60.4247	438	464	504	1301	770	816	1496	842	715	494	995	944	968	1598	3112	1789	2046	1221	821	1002	522	2784	1142	1582	1027	154	275	1181	1405	749	571	853	802	757	594	779	4242	504	512	806	1416	2835	822	733	790	128
			61.3711	493	541	520	1595	850	966	1960	957	883	659	1259	1107	1136	1994	3992	2166	2416	1469	954	1216	594	3616	1419	1949	938	163	307	1190	1344	744	566	821	803	698	643	720	4454	494	494	714	1362	2717	811	781	814	125
			62.3172	549	597	643	2011	973	1179	2371	1154	1016	848	1512	1336	1270	2426	4603	2550	2861	1824	1093	1382	680	4187	1653	2056	867	158	286	1270	1478	709	630	818	755	725	731	699	4531	510	450	643	1274	2485	802	810	750	117
			63.2633	632	635	821	2474	1187	1368	2722	1346	1144	1056	1627	1562	1470	2938	4910	2986	3312	2098	1251	1638	760	4670	2027	2082	768	168	333	1282	1378	714	706	830	722	691	814	680	4571	528	426	568	1216	2326	819	875	773	107
			64.2092	782	704	1062	2915	1462	1670	2957	1437	1230	1179	1661	1691	1680	3515	4912	3226	3922	2390	1451	1869	810	4867	2373	2002	712	218	411	1288	1314	763	731	872	738	699	853	662	4432	528	411	536	1155	2107	874	906	776	104
			65.1553	878	688	1270	4776	1747	1904	3104	1502	1226	1309	1669	1669	1846	3792	4958	3429	4482	2614	1587	1981	890	4805	2462	1938	678	314	522	1339	1237	746	728	925	686	678	890	661	4342	558	390	472	1138	1981	845	947	768	102
			66.1011	957	714	1346	5072	2040	2035	3173	1554	1098	1277	1594	1590	1862	3669	4808	3379	4872	2739	1595	1976	1002	4648	2426	1922	619	406	648	1461	1202	789	749	1016	659	682	883	694	4269	622	346	450	1069	1851	886	1038	747	106
			67.0472	950	672	1387	4659	2245	1998	2976	1544	970	1222	1498	1573	1738	3454	4406	3226	5029	2720	1618	1914	1040	4210	2262	1838	600	478	835	1734	1189	806	850	1187	637	682	894	699	4062	632	360	411	1074	1701	1018	1221	746	106
			67.9936	907	659	1379	4250	2304	1883	2717	1525	787	1098	1475	1403	1619	3229	4109	3010	5136	2528	1573	1966	1013	3854	2005	1666	587	579	1043	2090	1174	779	1010	1354	613	691	909	731	3834	648	352	382	1222	1461	1227	1389	752	122
			68.9397	880	613	1317	3797	2189	1698	2392	1531	730	1002	1347	1277	1458	2966	3770	2690	5000	2360	1554	1978	997	3525	1782	1582	579	690	1282	2566	1200	842	1224	1517	638	725	1003	779	3443	686	347	354	1512	1355	1446	1675	715	138
			69.8858	840	589	1222	3378	1982	1621	2098	1485	637	898	1258	1181	1360	2720	3512	2389	4819	2208	1509	1837	904	3248	1549	1408	565	728	1459	3077	1211	915	1638	1798	643	757	1208	875	3213	846	354	325	1955	1198	1741	1925	723	163
			70.8317	792	589	1072	3146	1846	1547	1826	1442	552	794	1115	1072	1269	2560	3294	2174	4410	2078	1464	1754	934	2963	1379	1326	594	858	1562	3602	1202	958	2099	1982	675	816	1469	1048	2941	1104	370	309	2478	1077	2024	1997	734	194
			71.7775	738	530	982	2861	1707	1418	1685	1387	522	734	1034	1042	1163	2320	3221	1946	3840	2018	1467	1690	861	2715	1234	1179	573	1032	1608	3998	1184	957	2275	2114	752	934	1958	1293	2646	1333	365	296	3029	1019	2221	2000	683	205
			72.7239	696	506	893	2613	1491	1302	1552	1376	482	685	966	917	1064	2072	2976	1757	3421	1808	1448	1670	832	2406	1110	1019	568	1043	1656	4171	1315	1011	2355	2099	782	1125	2274	1531	2469	1536	376	288	3499	947	2523	1976	666	221
			73.67	675	477	824	2360	1418	1242	1381	1357	451	608	888	811	1008	2146	2675	1579	3082	1661	1435	1573	798	2069	979	880	576	987	1595	4286	1477	1061	2397	2030	904	1456	2411	1773	2155	1766	382	285	4077	898	2470	1912	638	226
			74.6161	653	445	744	2171	1304	1144	1302	1314	429	579	832	771	944	1997	2370	1440	2712	1568	1382	1512	765	1870	904	798	570	917	1474	4245	1818	1102	2278	2027	1045	1885	2288	2042	1899	2053	368	291	4155	862	2571	1882	634	240
			75.5628	618	427	709	1952	1243	1110	1176	1347	390	549	712	682	894	1782	2214	1307	2416	1482	1394	1528	746	1714	821	736	546	808	1424	4114	2462	1173	2290	1933	1285	2341	2075	2309	1707	2226	406	277	4000	789	2454	1909	616	234
			76.5089	595	402	654	1736	1134	1048	1077	1293	370	510	646	670	866	1598	2046	1178	2170	1349	1403	1530	717	1566	738	650	526	738	1330	4019	3410	1150	2269	1850	1526	2742	1770	2355	1486	2317	414	277	3786	726	2523	1912	608	245
			77.4556	574	390	618	1560	1117	992	1030	1333	349	493	603	629	816	1389	1888	1070	1941	1296	1405	1502	704	1498	682	594	514	691	1250	3626	4690	1182	2179	1797	1782	2989	1496	2483	1365	2235	496	261	3677	712	2405	1814	595	253
			78.4014	549	368	581	1390	1037	942	987	1317	338	475	675	581	794	1298	1736	994	1818	1219	1405	1493	685	1459	602	542	536	640	1125	3437	5739	1192	2045	1693	1926	3093	1307	2418	1258	2093	598	285	3307	688	2229	1672	605	237
			79.3472	520	355	531	1282	1024	902	941	1245	294	472	646	542	771	1219	1650	947	1651	1170	1395	1458	634	1370	578	533	554	587	1022	3278	6485	1198	1822	1581	2059	3181	1147	2371	1174	2014	757	286	3190	658	2101	1566	610	238
			80.2936	478	355	493	1189	952	837	870	1211	274	429	608	502	718	1107	1554	886	1574	1189	1339	1446	608	1347	530	490	574	533	920	3029	7021	1211	1589	1522	2050	3096	1016	2186	1091	1907	939	314	2934	658	2067	1538	614	222
			81.2397	493	330	462	1074	909	843	810	1214	277	403	584	466	683	1024	1458	850	1426	1174	1349	1387	595	1373	485	563	613	478	835	2746	7349	1221	1437	1355	2046	2898	864	2069	1106	1752	1173	350	2715	619	1901	1573	608	216
			82.1858	486	334	445	976	840	794	770	1270	267	397	566	450	675	984	1397	875	1410	1195	1283	1443	579	1419	512	682	698	446	765	2691	7403	1256	1317	1280	1998	2720	786	1976	1114	1552	1440	410	2462	622	1869	1461	621	208
			83.1322	445	338	403	941	832	762	744	1283	296	378	603	443	622	1011	1470	958	1379	1275	1278	1405	581	1539	453	851	760	418	736	2474	7062	1256	1251	1115	1958	2498	728	1848	1106	1459	1618	427	2248	608	1837	1382	632	198
			84.0783	437	328	366	936	784	734	773	1379	328	384	619	474	646	1013	1637	1123	1485	1426	1298	1454	526	1805	482	1275	866	381	680	2315	6798	1227	1213	1032	1813	2264	653	1736	1125	1269	1813	478	2147	651	1816	1248	640	174
			85.0242	438	322	374	960	782	706	834	1512	336	390	670	533	694	1152	1869	1440	1587	1675	1322	1512	539	2190	539	1760	981	331	605	2104	6083	1221	1096	1016	1725	2141	629	1685	1107	1202	1859	525	2021	678	1714	1178	650	173
			85.9708	456	338	360	1110	798	717	965	1635	376	461	845	674	779	1498	2282	1790	1850	1965	1355	1666	541	2819	584	2299	1024	336	582	1994	5418	1213	1029	942	1578	2030	563	1584	1077	1128	1979	618	1917	691	1653	1122	661	163
			86.9172	506	381	346	1243	899	733	1229	1774	411	555	1045	875	869	1986	2789	2202	2216	2267	1355	1901	562	3557	680	2666	1099	294	515	1862	4790	1259	978	973	1440	1856	600	1467	1051	1123	2005	685	1954	715	1555	1085	696	154
			87.8633	563	395	342	1531	1021	784	1464	1907	467	661	1232	1104	1058	2669	3285	2581	2710	2539	1448	2274	590	4278	794	2987	1098	298	467	1715	4218	1277	901	918	1358	1734	614	1358	1102	1024	1962	792	1728	768	1573	1101	710	147
			88.8094	618	416	378	1830	1274	819	1658	2029	517	818	1453	1298	1184	3352	3483	2896	3240	2926	1534	2581	629	4909	882	2952	1069	261	454	1568	3811	1229	862	922	1280	1581	578	1286	1040	984	1875	848	1741	877	1514	1194	754	141
			89.7561	720	496	440	2194	1570	922	1883	2275	560	931	1654	1406	1358	3997	3533	3011	3778	3230	1712	2816	690	5454	978	2928	1046	251	430	1573	3530	1221	718	848	1181	1456	557	1256	1054	910	1822	902	1698	976	1442	1214	829	147
			90.7019	843	560	456	2491	1856	1056	2043	2542	642	1056	1755	1515	1595	4501	3426	3053	4214	3523	1920	2941	805	5834	1110	3027	941	253	435	1592	3330	1210	640	819	1101	1299	552	1248	1102	858	1771	1018	1674	1069	1315	1278	843	131
			91.6481	982	611	547	2781	2128	1149	2214	2733	717	1146	1794	1667	1826	4773	3248	3054	4616	3733	2248	3123	922	5822	1254	2910	859	250	448	1595	3107	1152	557	826	1042	1181	554	1282	1162	859	1658	1042	1598	1198	1253	1261	867	126
			92.5942	1062	674	614	2893	2530	1288	2298	2974	706	1158	1710	1717	1974	4854	3166	3018	4928	3747	2438	3365	968	5504	1346	2664	766	264	477	1670	2989	1093	515	803	979	1102	571	1318	1245	798	1562	1027	1520	1352	1214	1221	854	115
			93.5408	1173	694	654	3094	2798	1336	2278	3061	744	1133	1568	1675	1973	4672	3005	3045	5133	3661	2538	3414	1056	5227	1349	2469	718	309	541	1851	2786	1064	499	794	954	1013	600	1288	1395	798	1403	1019	1488	1418	1158	1222	800	118
			94.4867	1198	717	664	3088	2904	1386	2272	3237	699	1053	1402	1557	1910	4437	2976	2960	5312	3507	2627	3248	1114	4933	1387	2338	667	371	579	2056	2595	984	542	875	877	936	605	1269	1469	739	1354	1003	1434	1510	1122	1258	747	102
			95.4328	1232	698	688	3010	2771	1395	2120	3091	642	942	1267	1365	1722	4331	2862	2786	5221	3179	2643	3155	1118	4581	1283	2134	592	451	627	2470	2427	931	515	992	816	858	608	1120	1642	701	1288	960	1394	1648	1110	1291	714	98
			96.3794	1203	704	643	2869	2616	1429	1947	3107	568	843	1120	1213	1534	3941	2790	2570	4830	2958	2749	3424	1112	4195	1216	1904	538	557	762	2934	2318	830	578	1067	746	837	640	971	1762	733	1213	843	1403	1706	1139	1358	686	82
			97.3256	1158	656	638	2622	2475	1406	1806	3139	523	773	1061	1082	1355	3589	2645	2301	4536	2699	2822	3413	1117	3787	1072	1750	502	733	965	3523	2203	787	710	1107	728	776	710	1117	1952	693	1115	790	1562	1787	1197	1434	654	78
			98.2717	1227	618	629	2342	2262	1253	1613	3053	475	720	946	973	1248	3357	2475	2035	4365	2520	2782	3421	1107	3418	1005	1648	467	984	1125	4134	2202	710	944	1234	707	760	814	1120	2194	696	1098	818	1750	1819	1354	1563	624	70
			99.2183	1126	570	589	2149	2058	1152	1443	2862	461	638	891	893	1149	2829	2258	1714	3838	2306	2797	3056	1098	3042	886	1488	426	1208	1178	4774	2038	608	1125	1376	693	726	893	1069	2299	650	1045	752	2072	1821	1619	1702	558	66
			100.165	1112	571	546	1907	1814	1114	1283	2858	403	602	866	830	1037	2506	2011	1478	3371	2246	2693	2842	1003	2755	830	1403	398	1443	1174	5422	1894	550	1200	1491	669	717	1029	1122	2432	672	990	738	2517	1826	1962	1846	566	66
			101.111	1123	498	523	1758	1645	1043	1194	2843	392	536	832	768	997	2269	1890	1293	3104	2008	2741	2675	981	2555	766	1302	389	1560	1176	5973	1816	486	1334	1546	667	725	1211	1272	2470	696	958	691	3032	1803	2285	2107	523	50
			102.057	1096	499	478	1581	1530	998	1083	2744	370	491	733	646	973	2006	1811	1115	2792	1896	2794	2538	1006	2403	696	1203	370	1686	1269	6315	1851	432	1459	1694	651	773	1397	1408	2358	806	870	670	3722	1845	2550	2224	512	58
			103.003	1040	482	488	1472	1414	960	995	2626	339	470	686	630	930	1821	1693	1032	2571	1781	2750	2454	982	2221	646	1123	358	1853	1326	6582	1827	379	1538	1834	627	862	1478	1784	2325	832	851	645	4389	1773	2602	2354	506	45
			103.949	994	462	450	1381	1261	944	915	2525	334	437	664	613	837	1699	1566	963	2325	1650	2773	2541	952	2042	587	1030	365	1890	1330	6429	1827	341	1526	1797	691	1011	1632	2096	2259	882	798	582	4861	1707	2571	2533	488	42
			104.896	936	443	435	1299	1208	939	886	2498	322	434	605	571	813	1518	1506	874	2184	1587	2781	2589	938	2013	552	1011	371	2034	1302	6338	1795	317	1512	1773	754	1104	1712	2694	2291	1010	821	558	5382	1707	2486	2637	498	43
			105.842	909	419	413	1227	1074	883	850	2352	312	394	563	525	760	1498	1379	805	1954	1514	2720	2546	893	1877	517	952	350	2051	1227	6018	2011	286	1491	1726	763	1291	1947	3355	2133	1130	805	533	5515	1638	2608	2707	491	40
			106.787	878	395	379	1155	1021	848	798	2197	294	362	534	501	701	1355	1309	768	1816	1389	2602	2560	906	1936	478	936	354	1934	1213	5589	2374	277	1381	1638	893	1402	2179	3798	1986	1395	805	512	5792	1587	2530	2717	474	35
			107.734	846	389	355	1077	979	806	797	2128	306	352	528	478	685	1210	1270	718	1664	1371	2584	2584	906	2016	438	971	339	1750	1158	5382	2778	266	1299	1582	944	1602	2341	4131	1867	1549	816	469	5808	1539	2547	2669	491	34
			108.68	850	366	347	1014	954	795	760	2102	298	341	539	477	651	1114	1262	725	1626	1357	2566	2858	890	2134	411	1123	357	1694	1110	5122	3726	258	1262	1518	1118	1886	2480	4435	1768	1741	803	456	5870	1576	2685	2594	470	35
			109.626	802	346	338	979	899	754	749	2125	312	354	573	472	640	1040	1336	736	1632	1426	2602	2842	883	2488	408	1402	352	1605	970	4784	4915	254	1165	1480	1198	2146	2482	4378	1651	1930	797	434	5784	1496	2754	2566	480	35
			110.572	798	336	318	963	859	736	808	2136	333	354	610	510	640	1018	1419	792	1566	1434	2656	2958	850	2838	382	1805	331	1418	834	4477	6430	237	1147	1390	1312	2387	2266	4312	1483	2122	824	392	5712	1453	2856	2466	464	30
			111.518	776	317	301	1056	832	733	866	2222	360	410	714	562	718	1130	1598	987	1563	1542	2686	2939	827	3432	414	2293	328	1221	763	4266	8099	227	1090	1283	1426	2666	2043	4280	1365	2270	784	368	5547	1342	2835	2422	462	30
			112.464	802	350	307	1163	843	725	939	2384	406	493	915	661	790	1270	1859	1144	1654	1619	2885	3011	838	4272	434	2827	331	1050	722	3954	9038	202	1104	1301	1610	2923	1845	4149	1302	2267	766	347	5437	1333	2691	2286	477	30
			113.411	858	317	317	1373	901	752	1061	2562	424	624	1181	781	962	1627	2120	1389	1842	1742	2805	3133	840	5176	507	3331	317	901	682	3618	9925	208	1086	1190	1696	3030	1653	3866	1174	2165	738	323	5366	1259	2506	2242	494	30
			114.358	941	309	318	1634	934	805	1210	2915	421	778	1493	941	1144	2115	2472	1562	2026	1846	2792	3440	838	6309	586	3968	344	784	642	3490	9435	221	1123	1110	1837	3072	1466	3602	1122	2139	744	310	5067	1192	2368	2240	499	38
			115.303	1134	314	350	1840	1040	880	1414	3275	469	917	1806	1118	1302	2618	2656	1798	2437	1984	2981	3701	848	7352	691	4187	333	734	605	3328	8986	219	1256	1038	1890	3163	1307	3246	1046	2042	755	296	4853	1123	2298	2237	542	34
			116.249	1320	320	414	2224	1195	986	1568	3643	504	979	2154	1323	1518	3130	2776	2117	2941	2053	3210	3968	902	8280	766	4251	350	659	518	3182	8848	205	1262	974	1894	3080	1211	2970	925	1946	760	288	4738	1067	2176	2234	554	30
			117.196	1563	342	467	2622	1302	1114	1805	3992	550	1030	2334	1526	1627	3589	2890	2262	3259	2128	3376	4451	954	8728	850	4157	344	640	499	2952	8883	192	1275	966	2016	2989	1101	2742	883	1819	778	283	4594	1008	2136	2211	616	34
			118.141	1722	419	544	3318	1331	1166	2050	4496	584	1090	2376	1834	1797	3810	2861	2237	3632	2157	3594	4877	1037	8832	928	3995	368	597	474	2805	8370	202	1248	902	2058	2882	973	2589	837	1797	773	264	4437	936	2125	2229	642	34
			119.088	2019	459	602	4498	1406	1357	2318	4830	635	1098	2174	1880	1986	4035	2789	2320	3974	2256	3750	5086	1091	8474	995	3816	368	557	459	2778	8051	195	1219	890	2038	2685	853	2402	750	1766	752	254	4386	896	2080	2155	664	32
			120.034	2227	539	653	5061	1494	1485	2552	5115	643	1134	1934	1902	2134	4093	2634	2269	4270	2259	3834	5101	1152	7810	1139	3515	410	526	451	2702	7470	194	1144	846	1842	2611	771	2211	698	1672	818	235	4382	880	2067	2123	686	37
			120.98	2421	608	714	5178	1514	1501	2752	5250	632	1117	1682	1808	2197	4205	2531	2291	4410	2171	3866	5013	1144	6766	1246	3250	398	504	453	2611	6838	208	1067	840	1672	2434	731	2045	658	1731	792	248	3981	811	2010	2078	702	34
			121.926	2709	646	750	5162	1557	1547	2840	5184	602	1064	1530	1685	2174	4214	2390	2267	4358	2085	3771	4896	1197	6261	1365	2970	450	488	456	2536	6088	200	1002	872	1581	2248	691	1888	605	1563	819	210	3798	800	2024	2082	714	35
			122.873	2870	674	710	4826	1576	1547	2848	5190	566	1011	1349	1472	2098	4078	2226	2301	4253	1978	3693	5045	1208	5485	1434	2763	496	477	470	2525	5523	219	941	882	1501	2179	661	1792	579	1621	843	226	3550	800	1862	2014	771	37
			123.819	2978	704	722	4139	1614	1514	2709	4925	520	917	1202	1325	1962	3850	2059	2342	3912	1821	3646	4954	1242	4944	1397	2555	550	523	528	2680	5165	213	901	926	1301	2072	602	1715	539	1379	846	195	3573	739	1832	2086	763	35
			124.765	3248	730	688	3389	1603	1405	2514	4694	480	856	1082	1210	1786	3536	1896	2243	3672	1742	3550	4808	1293	4306	1358	2410	602	523	576	2861	4710	227	907	994	1246	1954	560	1595	512	1453	806	197	3397	774	1734	2245	798	37
			125.712	3203	725	632	2910	1549	1318	2266	4504	434	794	995	1059	1584	3336	1762	2104	3373	1574	3499	4490	1296	3794	1314	2181	669	592	650	3115	4392	230	859	1066	1168	1902	550	1494	459	1461	768	189	3229	738	1867	2315	821	38
			126.659	3427	712	618	2534	1494	1258	2088	4277	408	717	954	958	1462	3102	1594	1896	3091	1504	3507	4381	1294	3419	1202	2043	736	650	736	3571	4091	232	883	1146	1123	1835	538	1408	430	1394	773	186	3170	744	1882	2461	819	40
			127.605	3483	661	576	2214	1448	1190	1973	4019	381	642	917	891	1312	2835	1482	1720	2821	1403	3517	4165	1269	3075	1085	1910	782	659	843	3939	3930	235	968	1232	1026	1746	518	1373	410	1224	734	192	3130	760	2117	2579	741	38
			128.551	3419	643	581	2024	1317	1133	1755	3906	363	600	834	810	1246	2557	1347	1427	2528	1325	3426	4122	1258	2837	1014	1790	862	776	994	4483	3814	261	1072	1376	970	1680	488	1382	384	1222	712	186	3338	747	2278	2773	685	40
			129.497	3304	629	550	1845	1165	1043	1635	3861	306	557	782	768	1213	2277	1272	1253	2342	1234	3210	3965	1266	2574	960	1702	923	909	1110	4762	3606	277	1270	1443	898	1611	485	1331	346	1222	680	176	3592	720	2486	3158	672	38
			130.444	3096	584	552	1658	1086	1003	1502	3749	301	502	710	710	1131	2144	1141	1114	2146	1139	3088	3725	1261	2365	880	1613	952	1042	1152	5054	3352	274	1526	1624	856	1546	472	1363	323	1178	686	162	4034	738	2754	3510	606	30
			131.39	2992	558	522	1523	1030	970	1442	3778	294	472	662	659	1109	1886	1037	1034	1973	1078	2939	3766	1211	2310	800	1477	950	1237	1214	5371	3238	277	1866	1734	784	1501	466	1402	312	1189	635	168	4555	726	2866	3648	547	30
[truncated: 2 more columns]

## Sheet: Li2
		TopCount Data
		Imported from combined file C:\Rachael\rb170615\plate0898 at 03:56:58 PM 21/06/2017DeRandomized Data
			File	plate0898	plate0898	plate0898	plate0898	plate0898	plate0898	plate0898	plate0898	plate0898	plate0898	plate0898	plate0898	plate0898	plate0898	plate0898	plate0898	plate0898	plate0898	plate0898	plate0898	plate0898	plate0898	plate0898	plate0898	plate0898	plate0898	plate0898	plate0898	plate0898	plate0898	plate0898	plate0898	plate0898	plate0898	plate0898	plate0898	plate0898	plate0898	plate0898	plate0898	plate0898	plate0898	plate0898	plate0898	plate0898	plate0898
			Plate No	plate0898	plate0898	plate0898	plate0898	plate0898	plate0898	plate0898	plate0898	plate0898	plate0898	plate0898	plate0898	plate0898	plate0898	plate0898	plate0898	plate0898	plate0898	plate0898	plate0898	plate0898	plate0898	plate0898	plate0898	plate0898	plate0898	plate0898	plate0898	plate0898	plate0898	plate0898	plate0898	plate0898	plate0898	plate0898	plate0898	plate0898	plate0898	plate0898	plate0898	plate0898	plate0898	plate0898	plate0898	plate0898	plate0898
			Label	Control	Control	Control	Control	Control	Control	Control	Control	Control	Control	Control	Control	Control	Control	Control	Control	Control	Control	Control	Control	Control	Control	Control	Control	Li2	Li2	Li2	Li2	Li2	Li2	Li2	Li2	Li2	Li2	Li2	Li2	Li2	Li2	Li2	Li2	Li2	Li2	Li2	Li2	Li2	Li2
			Well / Region	A1	A2	A3	A4	A5	A6	A7	A8	A9	A10	A11	A12	B1	B2	B3	B4	B5	B6	B7	B8	B9	B10	B11	B12	C1	C2	C3	C4	C5	C6	C7	C8	C9	C10	C11	C12	D1	D2	D3	D4	D5	D6	D7	D8	D9	D10
			ZT Time
			12.0944	1197	2845	2432	1478	3037	2165	1786	2142	2370	4398	3125	2539	1342	1301	5002	1637	1902	1554	3443	2726	4062	1741	2768	2573	491	818	686	1274	1486	723	438	626	1507	733	1214	1786	1126	438	392	1126	990	896	1354	1150	2214	2226
			13.0408	1024	2760	2181	1304	2773	2102	1635	1950	1949	3923	2611	2176	1312	1179	4166	1453	1738	1470	3277	2376	3552	1666	1781	2490	872	1304	760	1506	1690	1130	563	640	1715	970	1771	1894	1379	530	325	1610	1037	1194	1493	1510	2482	2835
			13.9875	1030	2480	1998	1219	2614	2051	1536	1874	1786	3563	2430	2211	1240	1123	3843	1384	1523	1430	3333	2059	3205	1563	1592	2589	1638	2456	1126	2062	2120	2333	1325	1107	2322	1534	2629	2448	1826	858	301	2518	1165	1947	2234	2014	2926	4490
			14.9336	1010	2242	1773	1123	2320	1880	1341	1794	1578	3237	2267	2112	1213	1021	3600	1299	1374	1277	3426	1675	3038	1387	1426	2539	2315	3693	1614	2598	2894	4038	2362	1861	2915	2459	2981	2795	2227	1243	314	3126	1390	3072	2741	2234	3483	5502
			15.88	942	1851	1589	1018	1984	1701	1168	1653	1427	2907	1882	1926	1102	933	3197	1128	1147	1150	3405	1496	2762	1224	1435	2387	2843	4186	1950	2603	3485	5194	3566	2488	3341	3222	3024	2755	2397	1430	342	3307	1430	4083	2978	2371	3467	5435
			16.8267	883	1598	1440	955	1826	1563	1050	1485	1232	2542	1643	1694	997	861	2746	955	939	1077	3338	1307	2438	1213	1267	2147	2926	4173	2061	2517	3755	6005	4989	2768	3987	3835	2853	2666	2182	1437	403	3178	1381	4843	2934	2544	3181	5147
			17.7725	837	1390	1278	890	1547	1440	899	1302	1043	2269	1395	1402	874	744	2413	771	832	1016	2990	1192	2208	1070	1142	1946	2640	3774	1781	2298	3566	5768	5845	2637	4256	3608	2477	2453	1952	1232	442	2707	1298	4643	2656	2493	2987	4573
			18.7189	776	1203	1163	862	1389	1256	763	1243	926	1968	1160	1190	781	669	2094	714	734	973	2586	974	2093	1027	1022	1707	2186	3323	1522	1981	3288	4862	6346	2397	4373	2930	2122	2144	1674	1077	459	2275	1195	4621	2318	2293	2715	3550
			19.6647	741	1083	1038	784	1198	1152	670	1157	821	1746	971	1046	726	598	1824	626	650	902	2346	848	1877	998	923	1549	1856	2952	1283	1696	2906	3802	5432	2040	4461	2266	1853	1914	1400	968	480	1914	1077	4266	1966	2019	2322	2949
			20.6108	691	978	981	722	1043	1053	589	1069	717	1579	878	986	662	541	1613	547	621	850	2094	792	1704	877	861	1430	1488	2566	1112	1525	2638	2750	4162	1715	4170	1608	1534	1730	1186	830	480	1550	1014	3584	1832	1850	1974	2338
			21.5572	656	901	878	675	915	917	518	976	672	1485	747	891	602	480	1416	491	544	818	1835	734	1517	898	821	1322	1197	2240	928	1365	2408	1910	3122	1414	3782	1195	1366	1450	1043	693	475	1317	848	2978	1610	1635	1629	1851
			22.5033	630	843	818	643	776	810	469	906	630	1326	646	754	576	446	1184	427	501	819	1661	686	1378	763	779	1253	1014	1904	818	1142	2133	1354	2346	1165	3509	896	1208	1290	926	574	446	1067	774	2482	1413	1392	1507	1472
			23.4494	598	771	752	558	691	741	432	826	571	1213	586	669	536	421	1032	374	416	798	1509	614	1274	714	794	1123	786	1666	710	1030	1885	949	1766	939	3155	691	1110	1144	778	493	443	909	693	2219	1192	1242	1274	1234
			24.3956	598	722	734	539	634	650	402	747	574	1102	520	605	522	390	954	357	413	779	1382	554	1200	667	730	1024	694	1442	662	939	1664	678	1285	757	2824	608	1002	978	720	453	429	736	627	1792	1070	1107	1171	1066
			25.3417	573	637	685	458	592	632	403	696	534	1006	456	518	494	368	824	317	362	731	1291	506	1062	605	677	998	544	1288	608	829	1542	490	986	597	2482	510	862	813	637	398	410	667	600	1482	950	997	1010	880
			26.2881	566	568	637	483	554	578	400	602	470	896	416	442	438	338	718	262	315	664	1179	438	941	528	602	989	478	1176	558	725	1334	382	741	456	2197	494	802	752	576	384	350	566	534	1222	814	902	928	734
			27.2344	504	517	587	498	544	579	362	541	446	789	354	403	410	301	624	235	293	611	1074	376	890	442	523	870	386	1019	547	677	1277	322	571	386	1886	451	702	603	538	387	333	485	480	1045	731	843	819	613
			28.1803	498	459	530	469	501	613	336	488	424	701	317	390	387	270	557	219	269	568	966	330	810	398	464	830	349	882	512	618	1186	262	445	309	1592	411	602	539	478	376	306	451	462	931	691	771	715	541
			29.1261	446	397	494	421	440	544	338	462	363	648	306	378	368	237	533	210	267	522	898	312	731	381	424	742	294	810	475	541	1040	250	386	256	1362	394	549	482	477	341	275	410	422	842	622	715	648	480
			30.0719	408	389	472	376	408	514	326	446	350	666	282	368	371	226	506	211	274	504	882	299	754	390	438	712	222	725	474	499	981	232	373	234	1182	373	491	448	421	317	238	389	400	707	558	622	605	406
			31.0178	406	395	467	344	408	467	310	440	350	686	286	410	370	227	518	243	310	531	861	350	862	414	469	710	200	643	435	462	928	222	357	205	1051	323	435	408	418	275	229	350	357	611	526	554	531	371
			31.9639	418	490	531	341	440	493	336	498	346	835	325	514	357	222	621	334	406	560	984	434	1053	502	578	749	176	634	413	450	901	224	354	182	958	307	386	394	424	277	210	339	347	552	490	538	498	338
			32.9106	482	736	610	320	498	605	362	640	402	1128	459	771	467	246	765	563	579	667	1202	621	1486	667	814	976	152	587	389	419	848	227	347	158	842	277	360	403	448	246	203	285	325	506	422	509	477	307
			33.8567	533	1154	795	352	691	840	430	878	490	1584	669	1296	650	315	1048	850	918	800	1523	829	2235	874	1186	1413	139	534	363	448	806	224	336	155	758	267	326	483	413	238	203	269	322	470	398	459	454	309
			34.8031	659	1648	886	394	915	1090	507	1222	603	2043	931	1941	942	424	1490	1192	1392	933	1976	1107	2960	1040	1568	2093	138	480	341	506	762	186	341	146	744	264	291	624	459	216	202	248	318	450	379	430	454	312
			35.7492	730	2035	1026	402	1122	1315	560	1656	715	2432	1102	2472	1205	523	1933	1422	1776	966	2368	1238	3605	1144	1886	2918	139	510	334	590	755	173	330	123	699	277	269	986	562	213	214	226	355	437	371	438	488	347
			36.6956	789	2221	1019	424	1355	1504	611	1968	787	2584	1093	2754	1318	560	2152	1518	1941	958	2605	1274	3795	1178	2075	3051	125	525	315	776	739	187	360	125	627	234	270	1496	797	206	229	226	398	432	346	462	637	499
			37.6414	837	2218	1003	430	1438	1547	667	2166	773	2506	1120	2701	1299	594	2179	1464	1870	923	2586	1237	3773	1058	2126	3232	130	600	325	1139	715	194	354	122	645	261	288	1813	1318	200	232	219	456	416	349	485	933	762
			38.5886	808	1974	992	424	1538	1547	658	2230	779	2222	1059	2403	1230	600	2130	1355	1734	874	2474	1176	3552	899	1955	3152	120	747	331	1501	667	174	360	154	616	275	342	2120	2002	197	261	221	517	422	322	642	1341	1170
			39.5344	813	1882	936	414	1539	1450	608	2006	736	2056	1005	2054	1126	606	1922	1322	1626	819	2232	1130	3416	848	1782	3053	120	1042	299	1566	640	166	382	114	589	229	443	2405	2722	205	256	198	594	470	299	632	1950	1770
			40.4803	784	1744	885	429	1542	1402	565	1878	715	1768	907	1834	1026	581	1686	1200	1445	774	2064	1043	3157	790	1595	2824	128	1382	275	1578	666	170	395	110	616	246	584	2270	2992	202	256	206	664	547	304	688	2530	2358
			41.4264	774	1592	834	410	1458	1314	528	1800	680	1632	861	1584	949	566	1662	1109	1270	712	1890	926	2891	752	1459	2467	128	1704	256	1702	659	155	410	98	637	237	827	2013	2973	197	272	192	797	717	299	806	2902	2934
			42.3725	714	1517	781	389	1382	1285	528	1698	635	1485	779	1386	830	522	1518	1006	1171	651	1771	870	2653	845	1302	2280	125	1939	251	1712	598	146	422	110	638	229	1045	1984	2723	203	270	190	902	939	256	1115	2872	2979
			43.3183	725	1789	794	368	1347	1211	406	1626	645	1386	702	1203	728	491	1302	994	1064	619	1686	792	2429	770	1211	2090	134	2104	246	1504	614	165	434	112	674	227	1222	1797	2486	174	282	203	926	1283	261	1499	2552	2771
			44.2644	702	1627	747	338	1274	1104	390	1541	592	1352	627	1112	741	443	1186	915	936	573	1566	782	2262	734	1074	1853	126	2216	224	1357	605	144	451	117	730	234	1309	1533	2174	187	291	202	888	1650	250	1706	2261	2461
			45.2106	842	1485	709	310	1189	1101	419	1275	584	1254	602	990	688	453	1117	846	843	546	1470	726	1941	693	1006	1666	141	2142	227	1320	626	146	448	96	848	222	1386	1405	1864	178	294	206	800	1898	237	1800	2066	2178
			46.1564	762	1416	650	318	1114	1010	400	1173	581	1216	552	904	611	418	1091	792	805	528	1389	648	1805	659	958	1509	138	2101	218	1306	618	147	493	94	949	216	1333	1341	1643	184	266	218	776	1955	235	1869	1845	1917
			47.1028	733	1328	629	306	1042	1050	438	1082	515	1139	512	805	590	405	998	723	723	491	1320	606	1746	614	882	1373	158	1918	205	1158	602	146	507	94	1061	200	1262	1141	1450	178	264	206	720	1883	224	1946	1578	1699
			48.0489	712	1192	598	298	971	904	486	1011	482	1086	451	691	621	354	909	656	662	501	1248	539	1674	546	821	1272	142	1710	214	1040	602	150	504	99	1210	206	1125	1014	1296	170	237	216	690	1805	213	1910	1378	1445
			48.9947	653	1083	574	275	906	938	507	979	474	1008	394	632	586	352	805	595	622	475	1160	502	1608	515	800	1123	162	1630	210	982	590	131	520	86	1365	190	1010	978	1158	162	230	240	595	1690	211	1774	1198	1323
			49.9411	685	1059	589	288	864	853	464	949	451	914	382	597	510	334	805	614	570	461	1114	443	1525	474	749	1075	165	1510	198	957	592	144	507	86	1494	190	856	861	1083	166	232	272	557	1570	208	1627	1088	1157
			50.8872	653	998	605	277	808	886	435	891	446	870	350	541	454	294	722	566	542	438	1091	435	1392	450	672	989	181	1376	178	846	592	136	533	99	1557	179	723	742	982	165	206	250	526	1408	197	1485	978	1035
			51.8336	630	952	565	256	776	797	424	829	390	800	334	523	410	282	675	533	520	419	1050	400	1355	408	662	885	168	1194	174	763	578	134	555	93	1658	166	613	715	880	166	218	274	498	1266	192	1410	901	917
			52.7806	610	829	566	253	746	806	418	802	394	763	291	491	381	280	597	518	469	418	976	376	1254	376	613	848	192	1054	168	726	557	126	563	85	1718	160	552	662	821	182	190	293	458	1102	186	1346	813	859
			53.7269	600	725	563	246	712	786	400	762	360	720	278	480	342	291	576	486	443	400	934	384	1187	344	547	802	189	963	155	731	574	123	563	98	1734	163	480	560	787	171	182	288	430	1018	194	1312	726	798
			54.6728	565	675	542	230	693	789	386	760	331	702	258	442	325	270	576	472	469	368	885	368	1224	310	538	746	210	858	154	643	547	128	587	91	1733	152	432	538	758	170	205	274	389	963	186	1213	698	744
			55.6186	554	614	517	235	667	773	371	794	312	675	235	446	309	269	504	482	470	357	869	355	1206	306	517	675	224	803	147	610	566	133	594	91	1774	147	408	518	730	157	168	282	381	853	200	1232	664	709
			56.565	578	642	517	216	638	712	360	760	296	659	246	446	323	256	502	498	538	344	846	347	1205	323	506	632	229	715	146	594	562	114	642	90	1674	130	368	453	691	163	165	275	352	798	189	1136	635	666
			57.5114	554	714	536	210	606	722	358	677	294	693	251	466	314	256	494	510	635	326	894	370	1339	381	562	627	219	654	144	574	562	128	664	83	1608	130	350	434	590	166	162	293	350	738	197	1134	568	630
			58.4578	566	813	538	205	598	746	362	637	280	739	283	578	368	245	525	576	768	336	971	880	1546	509	725	715	232	595	144	541	574	130	674	93	1558	130	355	424	573	166	147	269	331	690	187	1056	562	592
			59.4039	598	1030	547	214	621	824	386	744	302	880	365	826	443	254	571	686	992	331	1152	522	1938	643	939	850	235	536	130	509	560	114	704	94	1526	133	330	405	539	162	155	280	293	669	186	1050	541	573
			60.35	618	1379	510	229	650	1003	392	837	312	1150	466	1362	746	275	670	914	1250	357	1389	653	2472	835	1264	1170	235	507	128	494	557	117	730	90	1464	125	325	379	510	152	134	266	282	602	198	1054	501	579
			61.2961	710	1704	560	213	722	1133	408	1062	322	1416	590	2056	1078	293	792	1158	1610	394	1694	816	3133	1011	1579	1560	232	466	115	531	563	122	734	99	1371	130	301	354	499	174	134	283	275	573	203	992	493	566
			62.2425	776	1973	594	237	883	1286	464	1331	373	1728	741	2714	1398	347	1008	1402	1829	426	1962	1061	3590	1118	1957	1870	222	421	128	562	544	126	715	94	1338	120	304	382	459	163	136	288	262	528	203	930	480	533
			63.1886	848	2075	634	264	1082	1403	494	1538	475	2058	755	3149	1576	392	1181	1501	1862	485	2243	1179	3811	1197	2347	2115	219	398	131	547	550	118	690	91	1269	115	301	357	429	152	126	293	246	501	205	869	469	515
			64.1344	896	2110	675	274	1310	1552	514	1728	538	2254	786	3406	1690	456	1341	1586	1890	536	2392	1304	3835	1224	2746	2218	221	381	120	506	549	112	712	106	1176	125	288	379	430	142	133	286	251	472	224	808	477	458
			65.0806	982	2040	739	290	1592	1709	522	1899	573	2422	778	3392	1763	474	1528	1525	1837	555	2488	1322	3790	1216	2930	2256	210	349	123	522	568	120	702	106	1171	120	296	443	405	139	126	286	237	451	214	728	459	430
			66.0264	1042	1904	826	298	1794	1806	557	2054	635	2574	739	3224	1731	533	1650	1541	1768	578	2496	1347	3403	1258	2882	2195	208	301	114	563	541	117	706	106	1083	126	290	587	389	158	122	291	232	442	230	714	458	411
			66.9725	1062	1813	882	296	1934	1810	555	2085	659	2573	741	2883	1651	560	1653	1523	1605	587	2424	1264	3141	1240	2963	2053	206	306	112	701	558	118	666	98	1042	122	272	917	366	141	115	280	237	406	253	693	482	373
			67.9189	1131	1782	883	320	1995	1770	555	2051	610	2493	693	2598	1554	573	1749	1434	1510	566	2243	1248	2826	1210	2902	1770	198	285	110	923	526	128	674	93	992	118	285	1238	349	142	104	272	240	389	266	643	469	378
			68.865	1085	1693	840	306	2016	1656	560	2054	586	2390	653	2275	1512	597	1778	1365	1381	563	2107	1189	2706	1184	2645	1762	198	282	115	1040	526	122	645	93	907	117	277	1562	347	126	130	285	264	371	272	584	440	366
			69.8111	1046	1586	814	291	2021	1509	546	1994	590	2299	626	2022	1632	571	1629	1323	1270	533	1933	1106	2530	1110	2422	1635	187	264	117	1198	547	122	686	98	890	122	275	2139	336	136	107	272	283	354	253	579	432	330
			70.7569	990	1499	771	275	1998	1413	493	2032	616	2125	589	1790	1613	584	1528	1226	1154	512	1741	1043	2357	1067	2293	1555	166	269	118	1306	528	120	632	91	845	114	258	2443	336	125	112	269	328	333	283	536	440	315
			71.7028	949	1405	758	269	2022	1304	466	2115	582	2021	568	1626	1501	536	1421	1165	1099	510	1619	944	2213	1032	2203	1450	174	253	114	1509	538	123	606	90	766	115	264	2398	362	125	110	261	456	338	283	523	434	317
			72.6489	877	1386	747	262	1774	1178	515	1861	496	1818	504	1640	1445	512	1352	1080	1018	491	1486	862	2027	939	1997	1374	166	256	110	1718	518	126	610	88	736	107	267	2440	317	136	96	256	598	318	282	494	429	294
			73.5953	821	1341	734	261	1605	1082	483	1728	507	1670	459	1440	1338	502	1315	994	957	486	1314	755	1909	805	1842	1266	149	238	114	1718	512	123	602	85	693	102	256	2357	347	118	90	251	714	318	291	462	411	282
			74.5411	800	1302	707	240	1517	997	443	1541	461	1445	459	1333	1258	475	1232	963	893	469	1250	686	1803	730	1683	1178	154	245	110	1686	522	130	602	90	662	112	261	2224	320	130	99	253	795	293	290	462	400	270
			75.4878	755	1264	693	245	1418	930	466	1453	456	1374	445	1288	1154	445	1235	966	867	483	1144	669	1683	667	1571	1138	146	234	114	1605	507	123	571	78	611	102	253	2014	341	114	93	238	862	294	288	464	403	253
			76.4342	725	1189	670	248	1350	866	446	1354	410	1272	424	1152	1088	461	1173	898	853	462	1150	629	1646	616	1469	1038	141	222	102	1629	483	128	554	80	606	109	250	1886	338	120	90	256	936	270	294	442	389	256
			77.3806	693	1115	670	234	1285	834	443	1222	397	1165	394	1138	1026	405	1078	832	782	472	1075	582	1571	555	1392	947	123	222	115	1598	478	115	536	70	557	98	242	1699	320	117	86	232	973	270	293	440	414	238
			78.3267	666	1080	635	213	1179	779	459	1170	373	1070	378	1091	931	414	1069	803	754	448	997	538	1450	514	1352	888	131	216	114	1496	477	118	518	69	552	101	224	1496	330	107	82	218	928	261	294	434	410	227
			79.2725	626	1045	627	219	1154	755	450	1102	354	979	341	1008	891	379	1058	797	706	419	944	515	1410	469	1285	787	114	224	117	1373	462	130	498	69	512	94	227	1357	342	112	78	224	877	243	288	453	405	219
			80.2186	573	995	595	214	1080	731	453	1050	331	938	304	958	816	363	1014	760	707	394	902	493	1397	459	1229	722	117	211	106	1283	461	138	466	67	496	88	242	1235	342	99	80	219	848	253	298	403	411	211
			81.165	547	1021	597	203	1008	694	443	998	306	872	301	947	742	354	955	754	714	374	910	478	1338	427	1104	683	120	211	109	1189	419	128	445	67	470	90	234	1149	326	85	78	211	765	237	299	416	398	219
			82.1111	542	1075	587	205	973	682	454	947	301	806	296	878	709	320	901	782	733	374	835	509	1328	419	1056	645	109	208	117	1142	406	125	422	62	461	98	216	1016	338	90	77	222	765	221	288	395	414	195
			83.0575	536	1163	558	190	893	651	430	963	302	862	307	832	722	338	910	837	840	376	885	506	1379	478	1066	629	109	192	104	1106	408	125	410	56	445	88	222	971	339	82	80	221	707	221	299	398	443	189
			84.0036	523	1347	557	198	827	658	430	952	309	875	331	846	784	331	936	994	974	342	939	560	1510	578	1176	678	102	186	102	1062	381	134	373	56	443	94	216	866	342	78	78	205	659	202	282	410	429	187
			84.9494	549	1563	566	186	763	642	443	1021	286	1024	384	894	923	309	963	1173	1118	333	1051	675	1762	811	1349	741	96	181	109	986	370	130	365	53	413	91	213	803	331	77	72	210	611	219	285	416	430	197
			85.8958	520	1902	562	190	733	632	416	1160	278	1227	432	1008	1131	331	1029	1478	1355	323	1261	856	2170	1114	1656	890	98	179	114	982	384	122	312	50	406	93	213	741	334	74	69	198	592	203	277	406	435	182
			86.8425	530	2214	606	174	741	635	421	1162	299	1554	539	1309	1342	317	1179	1755	1637	325	1499	1066	2715	1498	1906	1035	96	162	110	941	354	134	322	54	398	88	203	704	317	82	67	197	550	189	283	421	410	179
			87.7886	589	2565	651	194	781	648	464	1374	299	1845	616	1733	1626	342	1346	2061	1834	328	1810	1277	3323	1768	2266	1259	86	176	101	925	347	117	290	45	381	82	203	686	326	77	70	189	525	195	267	422	406	182
			88.7347	638	2822	725	206	840	669	506	1602	323	2178	637	2146	1928	347	1718	2280	1853	371	2067	1542	3870	1966	2438	1398	94	158	104	928	355	123	278	45	387	88	205	651	315	69	66	190	509	182	272	432	387	190
			89.6811	707	3048	792	211	941	678	549	1749	334	2534	674	2475	2099	370	2144	2368	1845	400	2285	1720	4056	2016	2765	1530	80	146	94	864	346	118	262	45	370	78	200	584	317	64	64	192	474	168	274	430	370	192
			90.6272	816	3050	886	221	1109	722	578	1954	352	2859	704	2616	2216	560	2381	2394	1752	464	2581	1838	4184	1966	3066	1643	88	165	101	859	323	120	240	45	363	82	189	576	290	62	64	182	480	176	278	450	370	186
			91.5731	930	3046	986	222	1288	744	560	3021	366	3046	707	2688	2414	605	2835	2418	1763	464	2738	1782	4150	1832	3230	1634	83	165	99	829	315	120	246	42	363	80	194	547	296	61	62	170	459	173	270	438	362	181
			92.5194	1075	2917	1094	238	1483	797	574	2302	384	3192	723	2605	2546	646	3290	2416	1638	518	2709	1696	3910	1670	3358	1627	85	158	96	781	307	130	248	40	363	75	197	525	296	62	62	170	429	165	262	440	347	179
			93.4658	1166	2778	1152	224	1656	845	630	2518	390	3264	749	2371	2597	736	3946	2322	1566	522	2667	1606	3646	1586	3710	1533	83	154	88	770	302	117	232	34	349	82	200	504	302	61	56	163	424	158	254	434	342	178
			94.4119	1187	2547	1168	210	1760	853	664	2621	424	3179	805	2061	2678	728	4166	2210	1461	480	2530	1461	3418	1437	3680	1454	85	147	93	771	299	120	219	35	357	74	192	458	286	67	58	170	397	170	251	453	331	182
			95.3581	1147	2533	1160	226	1885	822	667	2182	469	3118	792	1941	2587	763	4059	2128	1411	466	2360	1307	3264	1371	3717	1419	80	149	93	714	290	131	211	48	322	80	203	446	307	69	56	166	406	162	264	448	312	187
			96.3044	1120	2381	1192	203	1918	811	693	2243	494	2888	776	1794	2518	776	3818	2008	1357	446	2144	1184	3022	1272	3534	1358	80	149	96	717	280	110	195	32	341	72	197	485	293	56	54	158	354	158	264	443	302	170
			97.2506	1059	2293	1179	219	1867	789	683	2029	506	2669	725	1645	2483	749	3699	1906	1333	432	1894	1134	2848	1261	3480	1280	80	142	93	725	280	99	211	27	317	72	200	483	302	64	51	163	358	158	251	432	282	174
			98.1969	965	2117	1091	222	1650	757	666	1952	488	2422	709	1501	2227	731	3651	1792	1288	419	1696	1011	2629	1186	3286	1174	85	139	99	731	267	110	182	24	307	61	205	542	310	64	45	157	355	155	248	435	285	168
			99.1436	912	2059	1037	206	1568	714	662	1840	477	2158	698	1430	2096	746	3405	1642	1269	411	1565	963	2461	1088	3115	1122	70	134	101	726	275	110	203	27	315	64	198	640	296	59	53	149	354	158	254	414	274	174
			100.09	850	1970	1014	202	1422	674	658	1720	462	1902	664	1254	1933	682	3203	1570	1166	381	1397	862	2357	990	2938	1128	69	139	86	730	285	106	187	24	328	67	213	850	299	54	54	147	374	155	266	406	264	166
			101.036	782	1866	974	211	1267	642	672	1614	472	1723	621	1162	1832	674	3046	1392	1120	373	1304	794	2243	918	2730	1053	82	141	94	762	264	112	168	29	341	64	202	1098	298	61	56	146	402	154	242	390	254	179
			101.982	698	1842	922	203	1149	632	645	1483	464	1507	579	1085	1704	643	2731	1320	1078	360	1190	771	2155	862	2514	1006	70	125	96	835	258	94	184	26	331	61	206	1464	304	54	53	142	451	150	235	405	259	176
			102.928	659	1818	917	205	1083	610	677	1397	464	1365	557	1040	1621	624	2526	1213	1024	334	1125	744	2085	813	2419	973	69	136	99	864	258	107	192	22	320	59	184	1856	270	51	46	147	554	154	242	370	230	186
			103.874	608	1773	846	195	998	550	667	1317	472	1224	539	938	1533	597	2368	1114	1008	328	1038	674	1998	736	2421	934	72	133	91	960	256	106	174	24	315	62	192	2123	280	56	46	149	606	144	237	387	242	190
			104.821	573	1667	824	184	947	563	675	1286	461	1082	522	918	1437	586	2266	1069	979	317	1053	640	1942	662	2342	930	67	139	90	990	245	102	165	19	339	72	203	2382	288	56	51	134	702	144	229	394	256	178
			105.767	541	1594	810	181	901	536	680	1203	443	1026	498	874	1374	533	2179	978	974	309	1110	610	1862	621	2160	869	98	154	88	1074	259	102	163	26	317	62	182	2493	280	61	45	131	742	144	248	362	234	190
			106.713	522	1651	808	165	854	499	683	1221	421	973	475	813	1317	523	2058	955	946	302	1110	598	1771	582	2078	824	70	133	93	1114	250	104	165	19	333	59	181	2496	262	48	46	131	818	155	235	362	234	192
			107.659	483	1757	779	171	814	478	712	1139	397	933	464	771	1267	515	1944	978	970	299	1075	614	1739	534	1978	821	64	130	86	1149	262	112	162	22	330	59	189	2443	248	45	50	130	890	154	232	363	219	179
			108.605	494	1859	739	163	762	475	733	1010	387	912	456	762	1291	472	1994	1005	1042	299	1037	613	1752	542	1925	846	74	139	90	1149	251	104	162	18	333	59	184	2248	269	48	46	131	1008	155	242	339	229	208
			109.551	466	2011	760	163	723	470	762	978	403	928	459	731	1389	470	2058	1152	1128	302	1005	699	1798	619	1918	883	75	128	90	1176	245	114	160	22	354	59	179	2085	243	50	45	130	1030	162	230	339	213	214
			110.497	437	2299	750	168	688	464	800	957	400	1123	502	725	1613	445	2142	1342	1301	280	1090	774	1947	758	1931	966	74	146	90	1168	248	107	157	21	358	58	186	2008	242	50	46	109	1157	152	216	334	211	205
			111.443	442	2602	774	155	690	434	853	962	406	1458	547	750	1898	422	2202	1621	1422	278	1157	875	2259	1080	2109	1109	74	136	82	1147	262	99	150	21	346	54	170	1944	237	46	40	131	1080	162	227	339	210	203
			112.389	498	2994	781	173	656	434	922	1029	395	1928	568	874	2262	424	2458	1947	1547	274	1266	1096	2691	1464	2326	1202	88	134	90	1099	250	118	147	16	339	53	176	1818	230	51	42	117	1082	154	226	320	208	202
			113.336	509	3269	818	184	667	422	955	1096	442	2155	616	1053	2618	464	2722	2258	1749	267	1402	1272	3330	1922	2598	1349	82	136	86	1022	246	107	142	19	360	53	178	1656	232	42	45	109	1106	157	219	317	200	198
			114.283	536	3494	909	210	728	435	1021	1299	454	2450	677	1421	2779	478	3246	2686	1933	302	1547	1422	3949	2363	3030	1576	77	138	93	990	251	102	142	19	346	74	181	1619	243	54	45	118	1070	174	227	312	206	227
			115.229	589	3598	971	222	795	432	1098	1458	488	2541	669	1715	2784	478	3934	2925	2035	288	1621	1606	4531	2694	3494	1605	75	128	82	923	245	101	147	19	346	46	171	1586	229	51	35	122	1008	174	210	310	195	218
			116.175	678	3621	1029	240	890	435	1048	1584	528	2696	698	1925	2907	531	4264	3083	1984	312	1706	1733	4909	2845	4003	1658	75	139	83	875	251	109	133	19	341	48	171	1454	218	45	42	114	1003	152	210	283	194	211
			117.121	795	3587	1194	238	1027	451	1070	1811	637	3019	725	2099	3000	566	4622	3114	1930	338	1936	1850	5038	2674	4397	1669	72	122	83	776	261	112	139	22	341	53	178	1398	214	40	40	107	938	176	214	280	195	218
			118.067	870	3560	1294	262	1109	499	1109	2072	763	3178	710	2064	3099	622	5160	3155	1806	338	2058	1912	4899	2478	4914	1685	75	136	85	720	264	106	125	19	325	48	173	1318	211	46	35	114	936	173	208	272	184	214
			119.013	987	3422	1461	254	1221	550	1110	2237	944	3443	685	2178	3203	682	5589	3022	1733	349	2194	1947	4765	2280	5354	1690	72	122	83	680	274	110	130	18	342	50	165	1258	211	40	34	109	960	171	210	266	195	202
			119.959	1118	3283	1619	258	1338	576	1114	2242	914	3576	699	2075	3291	752	5981	2941	1603	373	2368	1928	4448	2101	5723	1589	74	130	86	621	272	118	131	14	331	51	163	1203	206	34	37	110	944	173	203	264	168	195
			120.905	1192	3093	1710	253	1483	626	1150	2256	877	3563	707	1842	3182	838	5946	2698	1515	397	2413	1869	4131	1906	5886	1598	64	125	83	562	278	115	120	16	328	48	174	1184	198	42	34	114	909	178	203	254	179	210
			121.851	1218	2931	1746	245	1590	648	1178	2208	917	3405	768	1723	2987	960	5733	2483	1459	392	2381	1675	3786	1779	5789	1509	75	125	74	504	301	118	115	16	320	43	166	1117	195	38	35	114	907	171	208	251	181	206
			122.798	1224	2778	1672	222	1667	675	1274	2034	939	3179	835	1608	2822	946	5248	2259	1442	368	2306	1485	3517	1666	5784	1458	69	114	77	483	253	104	112	14	309	45	165	1074	189	42	32	98	915	165	218	232	181	202
			123.744	1197	2563	1546	229	1674	653	1341	2016	966	3013	885	1490	2515	990	4768	2075	1408	363	2139	1365	3198	1528	5458	1427	74	122	74	459	246	112	118	19	322	46	163	949	190	40	32	104	898	168	203	226	166	211
			124.691	1154	2475	1466	234	1682	680	1358	1862	987	2781	894	1376	2277	1046	4459	1843	1350	360	2045	1237	2874	1398	5080	1320	72	128	77	437	229	115	112	14	307	43	154	872	186	42	30	99	858	170	219	224	166	213
			125.637	1136	2307	1357	219	1584	680	1330	1696	1043	2480	878	1323	2058	1086	3957	1686	1331	352	1880	1115	2688	1277	4822	1320	72	117	72	410	221	117	110	24	296	45	154	912	189	43	30	109	912	165	213	234	166	198
			126.584	1050	2194	1269	200	1482	664	1314	1587	978	2142	845	1259	1885	1024	3504	1488	1278	331	1707	1045	2470	1165	4376	1246	72	123	78	389	202	126	107	14	290	50	152	789	186	45	35	102	899	166	218	227	178	190
			127.53	960	2107	1194	214	1317	651	1270	1445	878	1859	834	1187	1653	1043	3246	1358	1192	320	1613	989	2267	1106	3930	1218	74	109	72	373	219	136	106	16	291	48	146	810	179	43	29	96	890	157	219	221	150	179
			128.476	906	2037	1131	194	1234	630	1267	1362	896	1645	814	1131	1510	974	3133	1184	1091	318	1477	941	2122	1019	3558	1179	66	109	70	354	214	130	94	19	272	43	158	808	178	43	26	101	842	165	208	210	168	184
			129.422	838	1957	1082	198	1104	587	1213	1278	859	1502	810	1152	1384	979	2910	1030	1005	306	1382	899	1973	947	3283	1150	64	110	72	331	211	125	98	11	261	48	147	824	171	45	27	86	822	160	218	211	160	178
			130.369	746	1928	1040	198	1008	557	1138	1157	798	1315	757	1104	1230	968	2632	904	949	294	1293	853	1838	891	2962	1122	67	109	69	326	218	130	101	13	246	45	142	789	165	34	29	91	741	152	235	210	149	174
			131.316	706	1912	989	194	910	542	1134	1096	818	1218	709	1050	1118	914	2453	858	867	282	1251	829	1733	768	2714	1216	58	96	69	328	221	130	91	16	254	50	141	822	162	45	29	99	706	139	206	210	154	173
[truncated: 2 more columns]

## Sheet: B
		TopCount Data
		Imported from combined file C:\Rachael\rb160812A\plate0759 at 12:47:19 PM 13/12/2016DeRandomized Data
			File	plate0759	plate0759	plate0759	plate0759	plate0759	plate0759	plate0759	plate0759	plate0759	plate0759	plate0759	plate0759	plate0759	plate0759	plate0759	plate0759	plate0759	plate0759	plate0759	plate0759	plate0759	plate0759	plate0759	plate0759	plate0759	plate0759	plate0759	plate0759	plate0759	plate0759	plate0759	plate0759	plate0759	plate0759	plate0759	plate0759	plate0759	plate0759	plate0759	plate0759	plate0759	plate0759	plate0759	plate0759	plate0759	plate0759
			Plate No	plate0759	plate0759	plate0759	plate0759	plate0759	plate0759	plate0759	plate0759	plate0759	plate0759	plate0759	plate0759	plate0759	plate0759	plate0759	plate0759	plate0759	plate0759	plate0759	plate0759	plate0759	plate0759	plate0759	plate0759	plate0759	plate0759	plate0759	plate0759	plate0759	plate0759	plate0759	plate0759	plate0759	plate0759	plate0759	plate0759	plate0759	plate0759	plate0759	plate0759	plate0759	plate0759	plate0759	plate0759	plate0759	plate0759
			Label	Control	Control	Control	Control	Control	Control	Control	Control	Control	Control	Control	Control	Control	Control	Control	Control	Control	Control	Control	Control	Control	Control	Control	Control	B	B	B	B	B	B	B	B	B	B	B	B	B	B	B	B	B	B	B	B	B	B
			Well / Region	A1	A2	A3	A4	A5	A6	A7	A8	A9	A10	A11	A12	B1	B2	B3	B4	B5	B6	B7	B8	B9	B10	B11	B12	C1	C2	C3	C4	C5	C6	C7	C8	C9	C10	C11	C12	D1	D2	D3	D4	D5	D6	D7	D8	D9	D10
			ZT Time
			8.02139	1818	1392	1922	1915	1891	1128	1464	1370	2882	2666	2339	5325	1136	1314	2978	1112	2000	1827	2056	2598	1451	2286	1507	1914	925	2106	2334	1272	984	2163	1950	1594	1984	1360	1698	2894	2038	1942	2045	2170	1040	1922	1472	3122	2144	2200
			8.79806	2280	1808	2462	2738	2418	1322	1642	2621	3758	3110	2958	6643	1349	1707	4312	1328	3240	2197	2397	3050	1920	3112	1798	2496	1064	2672	2814	1435	1082	2766	2290	2093	3101	1590	1960	3581	2163	2413	2558	2291	1115	1989	1685	3507	2794	2586
			9.37917	2966	2347	3030	3696	3051	1542	1859	3816	4627	3634	3662	8443	1656	2043	5742	1418	4610	2744	3019	4126	2482	4157	2038	3099	1194	3227	3042	1653	1245	3405	2547	2522	4310	1830	2125	4200	2318	2827	3077	2472	1218	2123	1880	4037	3384	3040
			9.96056	3424	2672	3739	4493	3661	1781	2075	4736	5414	4086	4317	9589	1918	2402	7160	1517	5850	3190	4115	5088	2845	5038	2381	3574	1334	3698	3606	1805	1477	3917	2878	2890	5597	2152	2450	4589	2603	3238	4214	2677	1304	2323	2045	4384	3747	3560
			10.5417	3682	2914	4334	5482	3978	1968	2222	5258	5888	4312	4555	10163	2074	2744	8314	1562	6899	3619	4469	5478	3050	5846	2621	4509	1424	3928	4112	2043	1760	4430	3197	3224	6258	2350	2645	4787	2786	3614	4702	2894	1402	2411	1789	4786	4138	3957
			11.1228	3806	3029	4541	6024	3846	2013	2254	5386	6106	4147	4254	9942	2214	2866	8789	1578	7344	3950	4446	5216	3141	5565	2686	4450	1410	3941	4256	2168	1840	4557	3277	3368	6581	2360	2798	4840	2782	3558	4762	3070	1427	2394	1848	4854	4237	3928
			11.7036	3768	2906	4363	6021	3290	1856	2264	5315	5778	3821	3637	9264	2158	2394	8840	1563	7203	3899	4342	4627	3251	4933	2755	4277	1394	3829	4110	2206	1853	4512	3122	3445	5989	2272	2926	5613	2669	3557	4651	3216	1477	2320	1877	4682	3693	3699
			12.2847	3714	2643	4280	5955	3179	1771	2245	4994	5250	3562	3216	8805	1981	2240	8365	1491	6915	3704	4014	4352	3274	4274	2590	4078	1347	3683	3982	2166	2075	4234	3018	3360	5858	2182	2920	5661	2592	3613	4117	3213	1454	2190	1784	4306	3413	3381
			12.8658	3579	2478	3904	5707	3072	1656	2170	4562	4106	3290	2890	8075	1840	2115	7674	1430	6338	3563	3717	4006	3058	3720	2522	3806	1318	3541	3630	2094	2034	4072	2896	3251	5560	2072	2842	5354	2453	3451	3955	3054	1456	2019	2059	3813	3221	3061
			13.4472	3246	2309	3542	5224	3282	1518	2037	4088	3488	3008	2606	7226	1714	1970	6410	1411	5614	3474	3538	3632	2882	3381	2358	3472	1322	3366	3243	2043	1954	3710	2682	3064	5230	1989	2851	5155	2238	3021	3698	2874	1381	1858	1902	3461	3141	2794
			14.0286	3229	2176	3413	4758	3013	1506	1942	3656	3082	2955	2371	6562	1731	1978	5774	1322	5002	3296	3272	3565	2784	3133	2392	3245	1304	3163	2926	1942	1917	3392	2565	2920	4931	1894	2757	4992	2128	2848	3486	2741	1298	1674	1848	3170	2941	2714
			14.6097	2765	1984	3264	4336	2797	1472	1910	3291	2768	2923	2360	5885	1664	1837	5186	1206	4419	3021	3210	3128	2603	2813	2488	3022	1304	2883	2696	1837	1925	3170	2411	2725	4477	1854	2680	4830	2043	2722	3274	2608	1254	1541	1718	2798	2786	2534
			15.1911	2429	1994	3202	3974	2453	1429	1918	2982	2571	2517	2170	5440	1558	1730	4514	1093	3861	2821	3045	2963	2512	2542	2517	2875	1210	2618	2450	1760	1798	2957	2158	2462	4061	1776	2618	4629	1907	2453	3093	2560	1202	1493	1600	2568	2658	2349
			15.7722	2154	1792	2997	3565	2254	1430	1795	2760	2499	2435	2002	5144	1435	1683	4062	1048	3490	2651	2869	2698	2331	2384	2499	2715	1165	2416	2254	1637	1778	2810	1995	2294	3693	1691	2493	4734	1835	2267	2970	2459	1130	1389	1560	2371	2504	2166
			16.3533	2280	1744	2845	3346	2107	1411	1822	2491	2448	2322	1957	4990	1400	1658	3846	1016	3262	2576	2792	2571	2120	2262	2558	2568	1146	2202	2130	1597	1773	2638	1946	2251	3352	1669	2414	4578	1749	2195	2878	2427	1142	1314	1578	2211	2434	2078
			16.9347	2398	1736	2702	3181	2005	1352	1736	2307	2251	2202	1872	4669	1342	1602	3638	979	3083	2419	2584	2562	1979	2139	2416	2458	1114	2250	2037	1618	1763	2506	1894	2250	3109	1645	2248	4370	1730	2067	2774	2387	1106	1338	1645	2138	2400	2037
			17.5158	2430	1650	2509	3027	1861	1262	1616	2130	2104	1978	1771	4408	1226	1498	3390	898	2869	2195	2467	2538	1837	1960	2285	2882	1083	2074	1915	1581	1696	2306	1776	2106	2824	1658	2061	4074	1661	1963	2718	2309	1136	1298	1499	1970	2296	1894
			18.0969	2208	1613	2446	2800	1720	1211	1541	1994	1931	1826	1715	3974	1131	1448	3157	890	2595	2045	2261	2360	1760	1816	2256	2925	1070	1941	1746	1486	1608	2109	1730	1995	2613	1600	1957	3995	1539	1738	2550	2190	1155	1267	1510	1802	2198	1790
			18.6781	2094	1603	2464	2582	1627	1150	1462	1909	1733	1822	1642	3531	1022	1424	2874	800	2331	1891	2229	2213	1642	1677	2154	2691	1034	1862	1624	1421	1514	1941	1597	1854	2358	1538	1722	3755	1451	1690	2464	2078	1131	1251	1506	1738	2107	1595
			19.2589	1947	1635	2344	2400	1485	1128	1421	1768	1510	1730	1550	3154	981	1323	2699	760	2067	1706	2141	2091	1568	1582	2013	2421	995	1654	1528	1354	1477	1821	1530	1678	2282	1509	1666	3619	1363	1586	2315	1986	1059	1262	1531	1563	1992	1501
			19.8403	1840	1614	2214	2274	1389	1094	1392	1598	1216	1642	1518	3030	922	1309	2499	728	1934	1560	2016	2018	1494	1482	1894	2293	954	1613	1398	1293	1411	1702	1443	1522	2160	1467	1539	3416	1309	1430	2203	2022	1053	1194	1526	1538	1923	1378
			20.4219	1701	1491	2133	2112	1325	1048	1366	1571	1138	1533	1387	2800	874	1224	2306	698	1736	1475	1942	1843	1371	1363	1747	2115	933	1467	1325	1160	1320	1562	1354	1418	1955	1398	1469	3229	1190	1323	2011	1882	989	1158	1494	1368	1805	1310
			21.0033	1570	1378	2013	1928	1262	986	1376	1453	1096	1366	1355	2707	834	1166	2162	658	1683	1386	1840	1898	1349	1277	1672	2061	931	1408	1213	1117	1283	1474	1270	1304	1826	1365	1350	3018	1110	1248	1901	1813	987	1146	1494	1358	1741	1251
			21.585	1520	1403	1842	1856	1157	934	1365	1371	1146	1294	1277	2574	782	1107	1970	659	1566	1248	1762	1853	1309	1206	1562	1939	920	1328	1125	1035	1234	1386	1202	1230	1694	1245	1278	2917	1054	1134	1829	1813	962	1091	1426	1205	1760	1158
			22.1664	1446	1299	1690	1747	1107	922	1339	1314	1078	1229	1240	2514	749	1072	1925	624	1459	1126	1635	1771	1230	1128	1448	1838	874	1259	1093	946	1210	1296	1136	1173	1611	1198	1154	2755	1018	1056	1766	1790	899	1064	1390	1122	1728	1054
			22.7472	1309	1298	1648	1659	1082	901	1218	1267	1034	1147	1125	2213	734	1066	1787	597	1368	1021	1554	1882	1192	1062	1394	1728	1006	1251	1030	898	1134	1214	1066	1109	1459	1205	1024	2626	1010	1019	1642	1714	891	1131	1378	1050	1741	1027
			23.3281	1224	1275	1506	1552	978	856	1130	1219	933	1098	1074	2123	686	1022	1674	554	1259	933	1451	1926	1149	1014	1352	1613	976	1157	987	827	1107	1130	997	1019	1336	1099	946	2467	954	947	1589	1629	840	1093	1342	917	1643	958
			23.9094	1139	1240	1405	1432	970	830	1074	1192	862	1037	1046	1872	667	1050	1640	485	1158	829	1357	1896	1134	918	1261	1502	848	1019	902	794	1022	1043	947	914	1250	998	853	2294	899	858	1536	1509	774	1069	1277	826	1574	870
			24.4906	1094	1203	1374	1341	907	794	1040	1189	803	1059	971	1803	672	1018	1582	486	1126	789	1259	1821	1181	894	1242	1371	813	973	853	757	976	957	901	837	1139	946	805	2178	874	805	1448	1493	731	1051	1226	784	1523	877
			25.0717	1046	1190	1235	1274	859	742	1000	1101	741	970	891	1674	632	934	1482	432	1018	698	1168	1810	1074	808	1200	1256	794	931	787	734	917	878	835	755	1085	910	757	2000	851	763	1366	1400	682	1082	1200	722	1445	810
			25.6525	939	1176	1179	1216	787	707	1000	965	675	904	786	1507	592	853	1398	427	918	667	1093	1693	979	726	1090	1170	730	874	723	720	875	795	794	693	982	822	690	1870	766	667	1267	1346	680	1032	1149	654	1374	717
			26.2333	840	1115	1078	1069	714	658	973	894	622	838	738	1344	550	770	1242	387	853	606	997	1568	883	680	1040	1006	701	800	674	701	826	704	726	626	915	774	640	1709	683	597	1179	1270	678	992	1050	600	1250	661
			26.8144	771	1027	994	1013	650	594	930	810	550	755	688	1194	491	706	1154	358	765	589	920	1485	853	616	962	840	651	739	616	662	790	667	701	573	803	715	595	1582	594	547	1094	1205	651	942	986	539	1106	632
			27.3958	685	952	882	926	598	552	886	749	539	707	600	1074	461	606	1024	347	720	562	875	1421	824	565	870	818	600	682	565	662	754	627	685	520	744	674	549	1456	550	517	990	1029	616	938	938	534	1003	557
			27.9767	637	907	808	909	562	536	867	696	486	688	573	1027	443	550	952	330	693	621	824	1339	819	542	814	787	605	666	546	659	742	584	651	474	706	614	514	1397	533	483	926	1117	605	938	891	488	928	534
			28.5578	602	845	784	859	542	507	907	686	480	672	560	1003	403	499	880	294	667	635	835	1238	894	530	824	744	589	637	531	637	717	586	666	464	707	629	530	1349	542	456	867	1120	608	920	842	502	869	536
			29.1386	566	784	790	845	538	472	843	723	474	667	594	960	402	494	874	290	702	595	805	1186	867	538	762	728	600	685	507	616	720	550	654	438	773	635	523	1310	530	477	864	1086	571	883	781	518	819	557
			29.7197	605	762	784	850	552	459	850	722	510	728	595	1085	398	488	904	296	792	603	779	1112	834	581	773	710	586	736	546	598	726	602	739	430	922	658	565	1378	573	512	901	1003	574	904	741	589	765	621
			30.3008	635	778	878	870	563	490	878	709	587	888	658	1291	413	520	941	290	950	651	840	1138	808	712	782	779	632	864	619	589	730	712	840	435	1086	795	613	1536	672	619	904	992	618	920	728	696	746	770
			30.8822	701	824	1006	936	653	522	859	714	747	1181	750	1706	459	557	1038	336	1211	725	933	1200	832	870	838	898	710	1082	797	618	797	858	1018	462	1251	888	789	1754	826	784	994	1053	645	987	750	866	786	1026
			31.4633	829	878	1318	1058	768	592	914	774	957	1683	962	2312	555	608	1323	370	1574	880	1174	1267	861	1171	923	1094	760	1405	994	648	859	1075	1253	570	1557	1058	987	2194	1120	968	1130	1133	717	1037	835	1101	829	1354
			32.0444	1085	941	1722	1270	949	682	1008	891	1341	2419	1248	3338	662	763	1726	442	2158	1059	1544	1531	966	1622	1085	1411	867	1805	1402	752	938	1429	1614	694	2077	1296	1366	2802	1534	1266	1390	1274	808	1118	890	1410	946	1765
			32.6253	1414	1027	2198	1538	1168	778	1093	1122	1826	3293	1622	4509	790	878	2155	531	2837	1291	1888	1786	1120	2189	1266	1822	982	2173	1915	819	1056	1883	1974	867	2686	1602	1698	3568	2061	1606	1683	1510	875	1227	978	1765	1123	2198
			33.2064	1781	1176	2694	1866	1394	920	1258	1382	2278	3997	2091	5846	958	1051	2718	675	3626	1557	2136	2122	1291	2762	1512	2314	1114	2518	2454	912	1211	2397	2326	1026	3461	1984	2046	4322	2645	1990	1989	1744	978	1299	1078	2141	1341	2856
			33.7875	2149	1224	3275	2306	1630	1086	1490	1755	2746	4928	2494	7054	1147	1275	3230	816	4594	1763	2614	2528	1518	3398	1755	2774	1179	3034	3000	1043	1258	2931	2627	1259	4181	2429	2366	5096	3091	2373	2344	2046	1109	1461	1179	2448	1549	3442
			34.3683	2347	1389	3843	3469	1830	1205	1661	2037	3245	5669	2770	8061	1250	1429	3664	973	6078	1930	2902	2973	1733	3872	1963	3059	1258	3317	3330	1142	1347	3301	2918	1403	4784	2738	2621	5581	3437	2618	2630	2322	1181	1472	1274	2696	1696	3920
			34.9494	2541	1501	4128	4088	2032	1299	1966	2344	3643	6432	3042	8781	1405	1621	4082	1069	6802	2082	3235	3237	1930	4389	2088	3270	1347	4066	3616	1235	1438	3550	3155	1578	5368	2901	2779	6083	3616	2861	2827	2578	1283	1490	1366	2874	1934	4317
			35.5308	2634	1618	4326	4272	2278	1403	2301	2691	4048	7107	3170	9542	1493	1779	4432	1210	7526	2264	3486	3454	1952	4659	2333	3560	1403	4179	3910	1363	1590	3688	3189	1744	5819	3032	2890	6326	3682	2997	3014	2818	1382	1565	1467	3003	2155	4608
			36.1117	2731	1602	4362	3974	2320	1395	2557	2770	4251	7614	3218	9974	1534	1870	4459	1328	7507	2274	3531	3486	2027	4730	2414	3614	1456	4146	3824	1386	1928	3754	3211	1806	5827	3168	2867	6374	3688	3008	3149	2846	1462	1605	1502	3050	2190	4659
			36.6931	2795	1608	4619	3781	2389	1394	2690	2818	4243	7651	3010	10600	1557	1960	4387	1398	7646	2248	3499	3408	2050	4949	2456	3581	1514	3990	3845	1480	2632	3826	3122	1854	5795	3198	2906	6435	3696	2974	3299	2938	1504	1733	1523	3006	2213	4494
			37.2742	2768	1618	4635	3946	2370	1387	2824	2824	4190	7238	2819	11045	1576	2043	4240	1466	7483	2206	3539	3373	2037	4904	2491	3597	1512	3832	3811	1474	2874	3826	3098	1856	5808	3259	2877	6595	3750	3008	3328	2883	1558	1728	1558	2973	2256	4288
			37.8553	2616	1619	4499	4067	2389	1387	2877	2930	4163	5858	2666	10786	1546	2064	4074	1549	7411	2134	3526	3235	1973	4872	2486	3486	1515	3725	4066	1472	2797	3859	3037	1858	5784	3173	2779	6518	3750	2787	3293	2858	1565	1658	1573	2883	2202	4070
			38.4361	2526	1656	4389	4086	2331	1317	2877	2851	4053	5774	2486	10310	1550	2110	3987	1518	7115	2126	3477	3290	1957	4651	2523	3326	1530	3619	4250	1474	2893	3861	2917	1869	5459	2888	2773	6347	3779	2822	3314	2853	1574	1619	1621	2826	2202	3978
			39.0175	2456	1613	4320	3925	2251	1248	2872	2898	3773	5434	2275	9645	1531	2165	3853	1477	6800	2000	3322	3725	1859	4451	2453	3198	1432	3349	4091	1434	2918	3738	2898	1766	5200	3518	2677	6163	4030	2637	3200	2803	1549	1613	1666	2728	2118	3774
			39.5986	2344	1589	4202	3608	2096	1229	2762	2885	3562	5114	2046	8824	1410	2384	3594	1475	6296	1886	3232	3701	1821	4136	2315	2979	1419	3216	3874	1389	2810	3574	2816	1707	4776	3160	2510	5910	3914	2536	3021	3130	1549	1504	1653	2638	1997	3504
			40.1797	2237	1562	4117	3440	2008	1222	2698	2654	3334	4978	1939	8267	1354	2229	3533	1427	5973	1806	3070	3936	1720	3896	2171	2749	1429	3090	3635	1304	2792	3909	2694	1606	4587	2963	2446	5656	3739	2456	2925	3026	1570	1514	1614	2518	1950	3355
			40.7611	2152	1429	3850	3376	1915	1190	2595	2632	3120	4750	1803	7586	1267	2166	3394	1282	5600	1736	2954	3512	1624	3662	2098	2592	1403	2912	3435	1238	2646	3728	2530	1568	4267	3078	2397	5358	3482	2341	2843	2773	1526	1566	1661	2461	1888	3146
			41.3425	2115	1347	3666	3278	1782	1147	2520	2539	3053	4560	1718	6874	1210	2170	3208	1245	5338	1675	2829	3141	1640	3410	2016	2478	1384	2733	3165	1219	2566	3578	2472	1562	4131	3101	2346	5070	3381	2227	2715	2621	1560	1574	1670	2309	1909	2992
			41.9236	2062	1307	3435	3245	1699	1120	2640	2434	2864	4379	1629	6392	1197	2195	3064	1218	4963	1571	2702	2898	1664	3299	1918	2389	1288	2557	3134	1174	2589	3358	2339	1491	4022	2901	2318	4821	3235	2306	2666	2509	1546	1621	1640	2254	1872	2818
			42.505	1918	1355	3334	3077	1619	1061	2581	2272	2784	4235	1544	5912	1216	2269	2941	1110	4672	1562	2560	2899	1558	2971	1798	2285	1219	2443	2979	1131	2613	3154	2272	1426	3810	2611	2288	4597	3086	2248	2571	2453	1512	1562	1605	2128	1802	2795
			43.0869	1869	1307	3262	3053	1557	1026	2478	2189	2610	3960	1430	5389	1166	2261	2802	1072	4349	1494	2510	2822	1454	2802	1826	2285	1181	2334	2936	1104	2576	3010	2179	1374	3550	2443	2152	4323	3050	2128	2557	2397	1475	1526	1483	2014	1782	2578
			43.6681	1784	1283	3128	2891	1528	986	2477	1990	2469	3733	1349	5029	1178	2157	2691	990	4066	1421	2440	2826	1358	2610	1789	2288	1053	2158	2866	1064	2488	2850	2101	1310	3390	2232	2066	4069	2906	2002	2432	2347	1445	1498	1454	1930	1685	2330
			44.2492	1701	1387	2931	2886	1512	973	2378	1851	2302	3662	1317	4643	1142	2266	2629	973	3870	1371	2307	2797	1314	2526	1710	2195	1059	2077	2784	1034	2382	2733	2061	1259	3131	2157	1966	3795	2842	1922	2338	2334	1528	1472	1437	1866	1658	2275
			44.8306	1648	1338	3163	2654	1493	930	2272	1850	2096	3445	1227	4274	1061	2227	2474	888	3584	1286	2186	2637	1242	2328	1624	2029	1008	1941	2686	1000	2296	2656	1954	1174	3005	2048	1859	3637	2610	1746	2206	2286	1536	1443	1467	1750	1562	2189
			45.4117	1579	1390	3158	2539	1454	928	2222	1813	1966	3312	1186	4029	1042	2181	2379	869	3402	1272	2078	2483	1242	2211	1528	1859	1003	1850	2618	989	2189	2472	1896	1138	2890	2040	1768	3368	2477	1638	2131	2274	1509	1475	1446	1669	1501	2075
			45.9931	1483	1403	3058	2398	1419	872	2122	1731	1861	3102	1150	3714	1011	2062	2222	816	3203	1227	1954	2392	1291	2101	1467	1787	984	1766	2450	944	2155	2373	1830	1109	2723	1965	1669	3162	2315	1544	2082	2280	1494	1491	1454	1595	1386	1962
			46.5742	1378	1419	2853	2218	1339	830	2083	1635	1760	2826	1069	3406	960	1867	2074	752	2963	1128	1837	2326	1229	1899	1390	1630	912	1680	2243	878	2077	2166	1784	1051	2528	1875	1574	2890	2136	1445	2000	2122	1462	1461	1467	1482	1296	1786
			47.1553	1510	1584	2629	2222	1293	795	2011	1544	1645	2611	1030	3179	910	1810	1944	733	2827	1090	1731	2357	1194	1757	1341	1514	942	1608	2195	869	1968	2050	1712	1019	2453	1717	1464	2789	2006	1398	1902	2083	1646	1454	1387	1413	1266	1659
			47.7367	1478	1581	2488	2181	1242	766	1987	1531	1515	2458	922	3043	864	1746	1875	699	2672	1054	2075	2347	1147	1707	1237	1474	922	1518	2070	822	1998	1898	1638	955	2347	1666	1373	2571	1830	1355	1840	2002	1678	1418	1368	1325	1216	1523
			48.3175	1382	1555	2408	2080	1210	765	1939	1477	1432	2309	934	2851	835	1746	1830	669	2610	1075	1979	2370	1142	1629	1253	1466	909	1469	2003	848	1979	1822	1763	923	2232	1648	1326	2445	1768	1306	1774	1912	1640	1414	1338	1291	1174	1418
			48.8986	1347	1368	2210	1954	1224	744	1856	1405	1371	2099	854	2669	821	1627	1733	637	2470	1053	1888	2288	1107	1565	1173	1365	845	1397	1898	810	1875	1698	1688	843	2098	1605	1251	2307	1613	1195	1662	1832	1555	1350	1310	1226	1117	1318
			49.4797	1310	1358	2024	1922	1147	714	1834	1421	1208	1979	853	2467	787	1557	1683	619	2320	1032	1794	2274	1088	1485	1181	1323	867	1378	1896	790	1878	1670	1722	840	2054	1573	1181	2246	1608	1130	1651	1886	1558	1434	1285	1200	1085	1272
			50.0606	1250	1366	1938	1877	1091	693	1736	1347	1101	1909	806	2370	736	1494	1573	579	2219	987	1688	2222	1006	1430	1178	1267	826	1288	1797	781	1792	1547	1670	787	1909	1485	1126	2112	1515	1066	1538	1810	1512	1435	1254	1122	1022	1189
			50.6417	1253	1398	1814	1837	1080	680	1645	1322	1042	1837	763	2174	734	1411	1501	557	2101	947	1606	2202	1034	1381	1098	1214	798	1200	1672	765	1734	1494	1613	757	1746	1448	1067	2066	1419	1013	1494	1693	1349	1389	1290	1114	987	1082
			51.2228	1168	1427	1723	1770	1002	662	1618	1267	973	1738	770	2091	678	1339	1462	542	1958	909	1496	2205	974	1307	1066	1179	766	1152	1579	730	1645	1406	1582	718	1715	1438	1038	1968	1325	968	1413	1632	1286	1405	1296	1013	925	1026
			51.8042	1053	1531	1629	1699	933	594	1539	1176	938	1653	704	1994	648	1210	1424	523	1826	848	1323	2064	954	1237	1013	1074	747	1040	1458	685	1611	1318	1438	674	1622	1400	1069	1906	1264	917	1312	1560	1254	1354	1274	955	874	960
			52.3853	1000	1506	1562	1664	907	590	1461	1152	862	1526	677	1883	619	1152	1312	467	1898	792	1208	1978	917	1163	936	1018	693	966	1326	672	1493	1245	1366	618	1571	1326	1008	1803	1197	853	1269	1442	1208	1301	1229	909	835	888
			52.9664	947	1482	1550	1618	909	573	1464	1163	861	1485	650	1779	610	1144	1291	477	1877	835	1174	2048	893	1117	922	1003	659	965	1350	675	1486	1195	1379	643	1563	1312	989	1792	1182	829	1248	1437	1245	1386	1373	904	813	891
			53.5472	883	1371	1488	1579	846	560	1357	1130	834	1469	637	1754	576	1154	1266	453	1858	787	1125	1907	902	1093	906	970	624	906	1272	632	1475	1187	1338	555	1541	1235	971	1741	1126	819	1211	1429	1219	1427	1245	880	742	806
			54.1281	821	1347	1450	1523	803	528	1344	1147	914	1376	584	1654	557	1117	1213	434	1830	814	1110	1930	883	1053	880	936	629	893	1205	624	1416	1168	1323	558	1550	1136	898	1762	1093	779	1170	1357	1181	1410	1349	904	734	781
			54.7092	805	1261	1376	1493	766	522	1286	1147	914	1304	544	1616	536	1080	1157	419	1795	811	1048	1846	890	978	819	920	605	894	1176	603	1336	1149	1296	514	1544	1123	901	1704	1086	754	1125	1339	1181	1365	1149	822	696	774
			55.2903	760	1214	1370	1386	752	520	1253	1078	902	1258	515	1582	517	1014	1098	405	1733	779	992	1786	890	963	763	883	594	856	1096	581	1280	1122	1275	477	1558	1091	858	1691	1050	725	1070	1259	1133	1398	1059	802	698	782
			55.8714	742	1194	1318	1346	754	502	1194	1037	987	1272	522	1581	502	1003	1109	386	1782	720	970	1830	850	981	739	862	570	883	1115	550	1336	1118	1318	462	1694	1130	869	1771	1141	717	1069	1262	1134	1376	1043	872	694	779
			56.4525	731	1098	1277	1323	749	480	1141	1038	1048	1242	526	1698	504	955	1136	371	1818	710	925	1688	864	1002	722	837	558	898	1114	541	1430	1122	1322	450	1834	1142	888	1907	1206	749	1062	1254	1083	1366	1011	901	682	846
			57.0336	781	1107	1355	1373	768	472	1093	1067	1174	1378	562	2062	510	928	1245	371	2048	747	954	1704	843	1109	707	888	584	962	1152	531	1517	1182	1437	438	1941	1286	910	2096	1298	770	1088	1245	1024	1362	995	1061	733	886
			57.6147	829	1147	1410	1386	874	493	1069	1109	1331	1507	610	2626	544	920	1496	368	2374	752	1013	1749	846	1315	714	949	573	1114	1280	515	1570	1341	1642	584	2194	1520	1011	2477	1523	867	1184	1267	1046	1382	1008	1270	765	1066
			58.1956	952	1154	1600	1459	994	514	1064	1150	1666	1733	696	3472	605	955	1723	363	2811	798	1083	1850	866	1563	734	1085	598	1234	1446	528	1485	1493	1859	594	2578	1677	1147	3163	1835	965	1288	1301	1085	1427	1269	1693	850	1259
			58.7764	1080	1163	1805	1530	1152	541	1059	1261	2115	1986	830	4480	645	970	2149	341	3389	814	1152	1990	864	1899	765	1315	642	1392	1629	531	1374	1624	1970	549	3088	1866	1227	3758	2229	1098	1440	1349	1086	1459	1082	1765	926	1515
			59.3572	1288	1227	2094	1722	1309	613	1058	1336	2622	2494	1069	5534	726	1030	2570	352	3974	898	1274	2216	896	2256	827	1544	685	1558	1869	526	1354	1813	2141	571	3698	2027	1338	4198	2659	1261	1629	1486	1138	1458	1093	2021	1018	1760
			59.9383	1523	1277	2590	1875	1547	672	1077	1461	3230	3018	1278	6360	829	1126	3006	344	4667	1005	1384	2467	920	2792	944	1768	739	1664	2147	560	1341	1917	2283	571	4219	2142	1469	4624	3078	1386	1822	1584	1178	1453	1117	2307	1118	1946
			60.5194	1800	1334	3202	2150	1776	797	1099	1587	4008	3661	1509	7352	942	1216	3584	349	5379	1050	1525	2645	936	3302	1062	1987	830	1890	2442	586	1298	2098	2520	651	4709	2373	1605	4979	3365	1590	2019	1718	1226	1432	1122	2598	1200	2168
			61.1006	2027	1424	3763	2712	2088	886	1184	1869	4755	4202	1738	8418	1099	1266	4043	371	6232	1144	1658	2918	1003	3862	1227	2179	880	2082	2688	630	1285	2309	2654	778	5056	2574	1755	5504	3646	1750	2278	1866	1242	1438	1227	2870	1301	2325
			61.6817	2246	1514	4382	3406	2298	1013	1278	2136	5475	4728	1992	9299	1274	1496	4534	402	6830	1216	1840	3146	1085	4339	1458	2306	923	2198	2861	691	1309	2354	2696	867	5421	2754	1834	5592	3858	1870	2549	1981	1237	1456	1299	3094	1360	2522
			62.2628	2491	1613	4904	4134	2624	1115	1406	2347	6234	5242	2275	9806	1462	1619	4856	422	7323	1258	2002	3491	1181	4794	1741	2488	995	2234	2994	712	1424	2501	2872	931	5610	2837	1997	5768	4130	2027	2718	2122	1291	1458	1402	3294	1456	2664
			62.8439	2688	1669	5370	4907	2979	1235	1518	2526	6786	5742	2509	9923	1618	1781	5256	461	7810	1270	2205	3805	1256	5138	2090	2728	1050	2293	3149	749	1478	2608	3000	1013	5702	2909	2136	5920	4163	2038	2939	2259	1328	1525	1438	3482	1579	2730
			63.425	2816	1803	5838	5602	3293	1288	1654	2827	7150	6440	2698	10029	1782	1915	5491	518	8181	1338	2600	4299	1323	5341	2514	2968	1152	2362	3234	792	1683	2786	3187	1080	5698	2856	2248	5949	4294	2157	3197	2354	1285	1518	1581	3696	1621	2771
			64.0064	2803	1874	5979	6022	3590	1430	1782	2939	7358	6861	2768	9867	1888	2075	5648	550	8400	1435	2838	4683	1474	5344	3026	3259	1205	2470	3389	837	1824	2946	3262	1173	5669	2859	2331	5834	4406	2304	3411	2435	1352	1600	1680	3885	1723	2718
			64.5875	2872	2112	6066	6038	3882	1534	1866	3066	7498	6824	2821	9574	2032	2190	5696	584	8389	1618	3037	5075	1536	5194	3451	3477	1275	2466	3566	886	1982	3062	3387	1334	5541	2933	2485	5779	4550	2408	3592	2491	1331	1618	1770	4059	1790	2690
			65.1683	2869	2221	6053	5766	3990	1589	1976	3179	7504	6582	2678	9141	2053	2269	5686	619	8214	1696	3168	5093	1600	5008	3632	3438	1352	2498	3526	880	2198	3157	3442	1387	5344	2936	2525	5565	4499	2496	3771	2571	1326	1602	1856	4174	1827	2682
			65.7492	2832	2261	5891	5552	4109	1669	2053	3285	7405	6477	2541	8864	1984	2395	5589	691	8107	1627	3296	4917	1685	4822	3528	3387	1365	2458	3622	923	2531	3198	3554	1486	5440	2893	2459	5294	4536	2462	3946	2618	1315	1624	2102	4678	1848	2730
			66.33	2733	2328	5648	5270	4062	1701	2061	3256	7146	6069	2413	8314	1838	2419	5506	702	7720	1608	3262	4731	1744	4581	3461	3254	1371	2478	3560	902	2640	3203	3509	1354	5368	2771	2568	4917	4474	2451	4080	2594	1286	1627	2098	4451	1878	2574
			66.9108	2627	2298	5477	5022	4026	1677	2051	2955	6854	5760	2270	7806	1651	2445	5322	770	7245	1563	3294	4710	1755	4197	3387	3016	1325	2342	3397	858	2664	3098	3470	1322	5168	2685	2597	4558	4397	2405	4042	2634	1320	1581	2030	4314	1918	2445
			67.4919	2496	2325	5269	4834	3949	1606	2096	2854	6469	5490	2139	7326	1602	2467	5226	795	7010	1515	3333	4523	1674	4040	3269	2880	1312	2278	3286	861	2630	3114	3462	1346	5101	2682	2608	4394	4157	2422	3965	2544	1304	1610	2021	4267	1890	2426
			68.0733	2374	2378	5104	4606	3926	1574	2096	2795	6109	5242	1942	6864	1467	2443	5008	826	6642	1520	3270	4398	1672	3805	3370	2810	1322	2222	3181	845	2643	3022	3390	1354	4898	2557	2498	4058	4096	2376	3840	2531	1306	1573	2056	4040	1808	2269
			68.6544	2213	2331	4802	4221	3771	1442	2077	2645	6173	4914	1842	6306	1445	2432	4803	848	6125	1382	3126	4205	1608	3506	3235	2717	1262	2074	3082	818	2549	2939	3222	1304	4642	2454	2386	3662	3971	2288	3666	2459	1290	1520	2064	3763	1806	2112
			69.2356	2077	2358	4624	4082	3651	1376	2056	2642	5928	4594	1736	5850	1368	2386	4510	853	5822	1344	3101	4144	1541	3277	3109	2576	1221	2035	2973	792	2576	2814	3083	1320	4456	2317	2304	3376	3677	2277	3554	2395	1256	1558	2091	3549	1830	2043
			69.8167	1942	2346	4357	3955	3494	1310	2021	2755	5405	4432	1648	5339	1333	2333	4248	866	5522	1293	3056	4162	1475	3122	3003	2586	1195	2032	2901	770	2619	2779	3094	1309	4466	2272	2254	3246	3587	2208	3371	2366	1288	1514	2117	3405	1766	1874
			70.3978	1798	2430	4101	3802	3302	1218	1976	2661	5189	4160	1574	4896	1328	2314	3893	862	5149	1237	2994	4104	1416	2987	2800	2614	1147	1979	2838	747	2702	2579	3005	1299	4242	2190	2130	2990	3445	2138	3197	2328	1266	1486	2058	3272	1653	1717
			70.9789	1747	2509	3925	3603	3192	1173	1954	2570	4963	3848	1462	4504	1266	2280	3734	851	4922	1200	2859	3875	1374	2787	2542	2488	1098	1923	2714	758	2762	2504	2976	1250	4131	2093	2061	2826	3270	2069	3053	2370	1291	1416	2019	3173	1621	1598
			71.56	1642	2483	3651	3525	2984	1146	1952	2462	4746	3552	1411	4117	1195	2325	3542	826	4702	1170	2866	3781	1387	2638	2363	2392	1125	1963	2699	779	2778	2541	3088	1395	3947	2053	2062	2734	3254	2082	3011	2414	1291	1470	2350	3301	1597	1552
			72.1411	1531	2302	3384	3323	2778	1032	1856	2309	4458	3227	1338	3734	1082	2203	3330	803	4395	1038	2608	3666	1307	2475	2200	2178	1045	1843	2555	744	2739	2357	2878	1218	3893	1957	1915	2550	3061	1995	2840	2358	1294	1424	2058	2994	1478	1470
			72.7222	1418	2326	3149	3190	2627	986	1786	2221	4152	2968	1274	3400	1002	2133	3080	754	4264	995	2478	3637	1266	2280	2107	2053	968	1738	2410	757	2654	2221	2840	1130	3666	1830	1786	2389	2954	1963	2587	2310	1251	1413	1955	2792	1446	1354
			73.3033	1309	2227	2947	3005	2429	942	1766	2072	3890	2686	1184	3074	925	1979	2851	686	3944	923	2333	3624	1181	2171	1987	1930	912	1624	2269	714	2502	2150	2667	1018	3518	1770	1658	2218	2784	1890	2472	2224	1269	1328	1920	2536	1424	1251
			73.8847	1275	2245	2851	2901	2368	902	1741	2026	3795	2597	1152	2875	898	1950	2680	685	3789	906	2224	3501	1168	2038	1896	1845	891	1605	2173	712	2549	2117	2658	968	3458	1710	1610	2091	2643	1754	2336	2126	1278	1331	1848	2376	1354	1146
			74.4658	1194	2274	2691	2782	2218	864	1715	1973	3568	2517	1098	2714	872	1859	2515	664	3718	866	2142	3616	1128	1955	1861	1765	885	1571	2101	683	2589	2107	2776	1067	3298	1693	1536	2046	2592	1714	2285	2078	1317	1358	2045	2405	1317	1123
			75.0469	1152	2285	2557	2698	2098	826	1670	1970	3410	2410	1074	2533	891	1816	2362	635	3515	856	2029	3594	1101	1854	1838	1698	845	1485	2010	672	2579	2096	2875	1006	3298	1650	1408	2022	2454	1677	2130	2010	1262	1330	2072	2250	1240	1086
			75.6281	1061	2277	2464	2595	1971	811	1635	2005	3254	2248	1000	2331	875	1749	2242	632	3371	802	1858	3493	1102	1830	1792	1597	866	1432	1931	614	2586	1939	2682	941	3117	1621	1334	1882	2326	1584	1998	1971	1266	1288	1978	2051	1187	990
			76.2092	1040	2162	2307	2426	1862	762	1586	1952	3078	2048	952	2232	805	1683	2114	592	3216	784	1744	3458	1070	1766	1709	1478	808	1331	1813	638	2555	1893	2570	821	3160	1530	1277	1822	2202	1525	1910	1898	1272	1254	1859	1888	1163	963
			76.7903	989	2139	2195	2346	1720	706	1536	1891	2874	1920	917	2099	754	1659	1990	576	3077	762	1605	3432	1062	1640	1606	1408	803	1282	1750	595	2533	1794	2531	834	2954	1459	1214	1778	2186	1504	1781	1864	1227	1184	1723	1770	1093	914
			77.3717	941	2085	2112	2427	1646	674	1438	1789	2830	1789	930	1982	738	1624	1845	562	2973	765	1522	3544	1021	1509	1462	1269	776	1198	1637	565	2533	1742	2470	766	2853	1413	1179	1734	2261	1466	1763	1802	1238	1150	1688	1670	1054	872
			77.9533	894	2035	2032	2453	1616	640	1432	1765	2686	1694	864	1824	688	1558	1795	542	2851	763	1462	3418	958	1430	1360	1272	720	1150	1562	565	2488	1693	2381	752	2728	1350	1114	1627	2178	1382	1699	1789	1261	1101	1646	1557	1038	832
			78.5344	853	2067	1949	2494	1517	605	1357	1750	2512	1645	814	1752	677	1555	1739	501	2786	731	1486	3406	933	1363	1259	1179	674	1088	1496	547	2453	1634	2352	696	2715	1293	1035	1610	2174	1328	1632	1776	1210	1195	1520	1510	1034	806
			79.1156	813	1954	1859	2408	1470	587	1301	1722	2448	1557	797	1682	626	1437	1682	475	2712	722	1406	3363	906	1275	1155	1144	658	1048	1421	547	2386	1565	2325	686	2600	1354	974	1579	2091	1283	1509	1675	1170	1147	1485	1448	1002	744
			79.6967	789	1926	1782	2266	1382	563	1262	1718	2291	1510	746	1594	627	1421	1678	450	2640	702	1363	3370	970	1245	1125	1085	654	1008	1378	522	2421	1510	2325	675	2578	1366	947	1520	2019	1235	1422	1646	1187	1080	1458	1389	963	742
			80.2778	757	1856	1685	2222	1334	554	1206	1720	2222	1424	717	1504	563	1352	1592	448	2618	667	1312	3315	920	1182	1024	1048	632	982	1317	502	2394	1507	2330	651	2662	1410	894	1571	1992	1200	1421	1582	1170	1069	1432	1314	955	750
			80.8592	750	1906	1614	2253	1302	536	1194	1715	2243	1387	686	1450	566	1350	1536	438	2627	664	1312	3458	886	1168	1010	1040	611	1006	1277	509	2373	1520	2318	642	2720	1438	896	1634	2032	1155	1365	1558	1163	1030	1365	1302	942	733
			81.44	720	1899	1558	2176	1205	528	1158	1698	2173	1352	670	1451	536	1282	1466	451	2638	640	1243	3470	877	1187	982	1021	605	1011	1296	493	2275	1525	2331	627	2837	1461	872	1781	2088	1110	1291	1779	1142	995	1379	1306	942	757
			82.0211	698	1883	1522	2090	1197	533	1115	1685	2218	1347	658	1534	526	1299	1438	422	2784	629	1210	3474	851	1158	934	1018	584	1067	1328	482	2258	1555	2446	600	2954	1616	850	1891	2194	1138	1258	1750	1195	968	1382	1341	957	790
			82.6025	704	1806	1450	1965	1144	506	1118	1670	2240	1334	622	1667	514	1318	1434	411	2922	624	1126	3446	819	1155	901	1006	597	1109	1314	467	2238	1595	2451	592	3078	1795	886	2104	2382	1125	1237	1707	1146	914	1306	1386	989	829
			83.1839	730	1755	1496	1976	1130	494	1038	1715	2416	1354	618	1786	494	1250	1475	398	3184	622	1115	3621	821	1214	869	1045	582	1192	1395	469	2202	1646	2640	619	3338	2014	971	2371	2539	1149	1261	1678	1168	920	1346	1507	1053	960
			83.7656	781	1690	1538	1973	1146	498	1048	1789	2546	1451	638	2021	499	1251	1486	397	3528	648	1101	3672	797	1285	870	1094	586	1326	1485	467	2226	1750	2837	613	3530	2290	1061	2701	2795	1222	1310	1714	1197	869	1328	1634	1117	1077
			84.3469	821	1627	1640	2066	1197	491	1010	1866	2752	1501	680	2275	490	1251	1587	408	4011	680	1117	3774	808	1394	835	1181	634	1446	1595	462	2293	1829	3115	637	3630	2571	1186	3046	3117	1258	1378	1709	1219	888	1352	1797	1158	1205
			84.9283	912	1677	1760	2147	1309	518	981	1971	3181	1654	699	2533	518	1270	1664	382	4504	693	1147	3933	758	1512	842	1282	642	1608	1803	477	2360	1978	3310	659	3877	2819	1315	3421	3440	1338	1466	1819	1235	899	1363	1970	1214	1338
			85.5094	1048	1741	1987	2221	1429	517	941	2168	3622	1845	800	2781	534	1304	1818	410	5082	766	1222	4341	774	1707	813	1376	702	1798	2106	512	2406	2163	3592	680	4131	3149	1474	3802	3763	1454	1587	1922	1264	909	1414	2163	1312	1483
			86.0906	1122	1762	2224	2357	1627	565	973	2342	4035	2109	955	3206	542	1307	2029	398	5701	818	1346	4770	734	1966	829	1496	763	1997	2366	534	2478	2448	3947	693	4432	3414	1685	4107	4061	1552	1848	2016	1373	923	1509	2354	1403	1643
			86.6717	1253	1875	2469	2464	1770	584	981	2446	4550	2418	1083	3766	552	1381	2245	402	6251	910	1466	5102	722	2226	822	1608	832	2142	2714	579	2618	2683	4174	789	4618	3637	1898	4307	4358	1643	2096	2165	1395	960	1485	2603	1488	1827
			87.2528	1440	1995	2834	2578	1939	638	987	2501	5154	2707	1278	4323	611	1483	2437	390	6674	952	1650	5501	726	2440	838	1754	912	2315	2978	614	2787	2914	4523	854	4872	3834	2146	4483	4603	1755	2368	2285	1421	1019	1526	2774	1579	1998
			87.8339	1531	2096	3035	2741	2168	698	997	2650	5790	3053	1446	5040	642	1605	2565	402	7115	960	1917	5654	731	2670	877	1811	946	2408	3131	627	2933	3053	4862	885	4867	3914	2370	4658	4779	1829	2720	2390	1512	1027	1662	3006	1653	2050
			88.415	1704	2144	3346	2850	2360	739	1032	2885	6294	3291	1637	5758	674	1739	2704	405	7528	992	2158	5750	741	2912	955	1928	1058	2403	3347	672	3085	3218	5077	982	4907	3962	2531	4784	4904	1896	3074	2518	1571	1050	1698	3256	1739	2096
			88.9964	1842	2229	3552	2930	2582	818	1019	3133	7016	3606	1894	6262	782	1894	2770	413	7712	1066	2432	5774	794	3176	1048	2072	1093	2331	3466	741	3254	3344	5242	1038	4976	4040	2677	4694	4962	2005	3360	2581	1635	1056	1787	3506	1827	2163
			89.5775	1976	2277	3706	3062	2842	845	1122	3414	7621	3856	2051	6413	811	2040	2899	435	7914	1181	2776	5810	802	3370	1144	2248	1146	2291	3539	802	3386	3434	5365	1085	4874	4018	2752	4590	4946	2072	3757	2606	1680	1082	1843	3592	1962	2189
			90.1586	2026	2310	3819	3155	3048	904	1184	3493	8131	4176	2222	6320	872	2277	2949	446	8042	1237	3194	6022	824	3638	1243	2416	1184	2205	3560	802	3472	3458	5477	1174	4626	4053	2819	4510	4947	2157	4317	2750	1746	1104	1906	3763	2126	2138
			90.74	2130	2459	4035	3195	3120	1002	1245	3643	8261	4344	2362	6523	925	2466	2917	462	8117	1314	3574	6390	858	3698	1333	2702	1245	2158	3518	843	3464	3429	5560	1222	4496	3902	2848	4312	4869	2197	4576	2875	1832	1048	1910	3802	2134	2064
			91.3211	2210	2509	4192	3123	3262	1040	1341	3781	8526	4418	2427	6352	942	2702	2920	499	7802	1368	3749	6648	918	3698	1469	3042	1234	2134	3621	914	3590	3363	5632	1280	4318	3765	2830	4146	4795	2245	4915	2946	1822	1045	1978	3834	2230	1992
			91.9022	2232	2555	4358	3048	3210	1102	1387	3979	8323	4437	2403	6258	992	2886	2899	512	7346	1462	3981	6558	949	3770	1610	3309	1296	2045	3653	886	3587	3339	5677	1326	4229	3584	2837	3867	4670	2234	5149	3106	1910	1040	2013	3830	2248	1960
			92.4833	2290	2666	4490	2994	3203	1141	1429	3974	8037	4454	2314	6139	1013	2968	2896	558	7026	1482	4230	6330	994	3658	1774	3378	1232	1978	3514	893	3542	3291	5531	1344	4202	3498	2781	3720	4555	2253	5314	3032	1893	1048	2045	3746	2296	1891
			93.0647	2320	2635	4576	2898	3190	1138	1472	3886	7925	4363	2152	6048	1010	3067	2912	587	6658	1475	4286	6102	1122	3547	1886	3336	1298	1926	3376	893	3581	3301	5485	1426	4048	3362	2714	3538	4472	2256	5293	2987	1880	1034	2021	3611	2224	1848
			93.6464	2291	2619	4587	2742	3160	1174	1480	3824	7819	4221	2013	5826	1003	3080	2858	590	6331	1488	4406	5790	1133	3480	2075	3205	1258	1824	3267	891	3578	3310	5378	1398	3963	3176	2659	3248	4328	2264	5226	3037	1899	1056	2037	3515	2197	1718
			94.2275	2259	2536	4549	2670	3109	1171	1459	3762	7541	4125	1851	5630	1064	3171	2797	611	6013	1446	4454	5694	1195	3326	2206	3051	1245	1800	3224	878	3595	3202	5198	1414	3954	3125	2667	3115	4160	2214	5109	3075	1920	1043	2021	3398	2133	1616
			94.8092	2122	2518	4354	2558	3050	1171	1483	3646	7195	3941	1714	5376	1085	3186	2707	619	5774	1413	4426	5712	1238	3216	2318	2973	1235	1682	3138	850	3536	3138	5008	1453	3830	2978	2619	2922	4037	2206	4891	2986	1938	1035	2058	3208	2118	1597
			95.3903	2051	2554	4131	2466	2981	1158	1437	3610	6880	3698	1629	5131	1082	3243	2640	632	5448	1411	4259	5675	1197	3021	2307	2930	1173	1659	2926	813	3488	3158	4814	1398	3549	2790	2677	2795	3925	2158	4814	2968	1952	1014	2030	3102	2074	1491
			95.9717	1942	2477	3910	2422	2882	1170	1411	3550	6512	3578	1544	4867	1101	3277	2627	659	5147	1347	4096	5682	1181	2931	2298	2829	1123	1571	2811	814	3434	3123	4632	1384	3446	2720	2629	2672	3734	2110	4670	2826	1962	1005	2018	2920	1986	1397
			96.5528	1851	2496	3654	2349	2730	1120	1357	3547	6302	3394	1438	4627	1075	3288	2565	658	4898	1374	3950	5659	1240	2776	2221	2766	1069	1502	2725	771	3307	3021	4387	1309	3270	2598	2576	2531	3667	2109	4411	2805	2030	1003	1933	2789	1952	1322
			97.1347	1734	2438	3402	2314	2635	1101	1339	3480	6008	3261	1365	4258	1008	3227	2480	646	4627	1325	3637	5614	1206	2622	2102	2730	1035	1480	2570	747	3165	2832	4270	1291	3098	2690	2453	2426	3570	2032	4213	2818	2013	998	1856	2634	1920	1237
			97.7167	1602	2386	3240	2230	2526	1070	1306	3454	5904	3138	1306	3915	957	3205	2374	632	4392	1240	3448	5341	1179	2469	2098	2714	950	1384	2522	739	3042	2683	4010	1275	2973	2704	2395	2320	3406	1995	4104	2718	1995	957	1797	2528	1843	1139
			98.2981	1541	2381	3040	2222	2453	1006	1248	3368	5680	2946	1210	3675	944	3142	2306	605	4256	1221	3661	5152	1115	2306	1973	2590	928	1322	2394	728	2906	2563	3838	1227	2810	2651	2245	2208	3350	1875	3904	2600	1986	947	1794	2357	1821	1141
			98.8806	1501	2382	2885	2067	2368	947	1258	3333	5515	2798	1162	3386	946	3008	2222	642	4094	1202	3355	5016	1085	2144	1864	2504	893	1298	2226	712	2829	2493	3706	1190	2653	2530	2192	2086	3178	1856	3678	2499	1968	938	1765	2285	1710	1083
			99.4619	1406	2333	2730	2000	2237	891	1214	3248	5306	2618	1125	3054	955	2806	2106	600	3955	1102	3046	4925	1086	2026	1757	2370	872	1166	2149	720	2691	2379	3520	1176	2629	2392	2082	2032	3098	1734	3526	2366	1938	904	1733	2131	1595	1019
			100.044	1350	2336	2595	1934	2144	850	1174	3222	5259	2622	1061	2819	968	2688	2024	586	3816	1082	2834	4909	1043	1861	1642	2269	778	1114	2053	675	2626	2310	3517	1120	2510	2294	2016	1947	2976	1669	3288	2269	1910	894	1728	1978	1546	1002
			100.625	1288	2354	2454	1806	2046	835	1142	3248	5006	2416	1050	2590	933	2525	1882	573	3678	1050	2662	4808	1069	1744	1595	2133	800	1130	1944	670	2507	2206	3277	1090	2387	2150	1926	1845	2838	1576	3080	2166	1891	882	1738	1877	1504	950
			101.206	1246	2318	2382	1741	1962	779	1144	3174	4870	2280	984	2395	877	2379	1800	566	3493	1048	2453	4710	1043	1654	1522	2054	790	1090	1864	651	2490	2107	3248	1032	2371	2040	1875	1789	2754	1522	2891	2134	1910	835	1714	1800	1474	885
			101.787	1165	2306	2184	1674	1853	754	1085	2987	4658	2086	957	2200	819	2298	1739	549	3314	1058	2291	4611	1027	1523	1438	1894	779	1016	1766	600	2381	2136	3066	998	2307	1944	1813	1739	2618	1438	2757	2040	1816	827	1677	1664	1357	837
			102.369	1131	2254	2078	1608	1720	694	1077	2902	4451	1909	901	2024	789	2144	1645	533	3149	989	2171	4654	1030	1432	1338	1744	734	1006	1698	578	2272	2043	3043	965	2264	1858	1747	1699	2515	1381	2682	1989	1894	773	1645	1570	1374	805
			102.951	1059	2184	1946	1578	1611	691	1050	2774	4266	1771	866	1891	766	2074	1608	504	2995	933	2078	4550	982	1331	1277	1664	710	944	1584	590	2238	1981	2947	942	2211	1800	1704	1728	2478	1325	2474	1891	1858	816	1629	1494	1290	749
			103.534	1002	2134	1830	1530	1442	658	1034	2747	4114	1638	829	1787	736	2024	1506	530	2838	893	1933	4426	979	1258	1187	1554	690	934	1534	560	2237	1915	2894	901	2146	1734	1678	1634	2374	1261	2362	1822	1898	766	1598	1432	1272	730
			104.116	931	2062	1707	1491	1370	638	994	2683	3968	1510	810	1717	722	1898	1475	510	2827	845	1800	4216	952	1176	1078	1474	670	917	1453	552	2157	1861	2728	907	2112	1690	1618	1634	2310	1230	2242	1786	1882	784	1554	1326	1227	696
			104.697	920	2032	1605	1464	1301	597	962	2576	3749	1408	797	1606	683	1795	1437	506	2680	830	1686	4149	925	1102	1013	1418	635	877	1395	552	2064	1789	2656	886	2002	1664	1552	1680	2262	1146	2149	1722	1917	746	1533	1285	1181	667
			105.278	845	1949	1518	1458	1272	587	938	2507	3730	1386	781	1557	634	1789	1392	467	2683	821	1606	4061	898	1042	936	1330	610	866	1349	530	2021	1693	2547	850	1982	1661	1472	1659	2256	1091	2104	1718	1979	744	1531	1226	1134	664
			105.86	819	1856	1435	1459	1200	579	904	2507	3648	1328	746	1528	637	1734	1382	467	2651	816	1555	3970	891	1005	902	1298	576	910	1262	525	1904	1736	2486	800	2010	1675	1406	1757	2262	1042	2008	1642	1902	720	1443	1182	1160	664
			106.442	805	1813	1416	1422	1168	557	866	2512	3470	1315	702	1469	600	1610	1330	424	2632	906	1467	4064	878	974	843	1237	586	933	1226	502	1853	1741	2517	766	1918	1803	1338	1850	2341	1000	1918	1594	1896	701	1453	1110	1115	653
			107.025	778	1763	1333	1426	1147	555	856	2496	3379	1320	691	1515	589	1546	1318	419	2622	898	1410	4074	861	968	822	1222	595	950	1202	488	1766	1707	2510	752	1888	1886	1373	1952	2342	1040	1882	1590	1830	674	1426	1096	1115	662
			107.606	795	1659	1302	1443	1106	534	821	2470	3382	1286	666	1595	568	1507	1272	426	2616	882	1374	4176	862	936	806	1218	554	992	1206	483	1733	1669	2581	734	1858	2096	1371	2088	2382	1051	1829	1541	1850	704	1403	1106	1163	686
			108.188	765	1650	1291	1416	1066	506	819	2440	3330	1251	648	1696	558	1467	1248	419	2728	867	1310	4443	805	962	797	1221	579	1066	1157	456	1645	1680	2622	720	1910	2354	1357	2195	2403	1080	1786	1530	1806	690	1442	1093	1166	672
			108.769	766	1600	1267	1448	1024	490	821	2522	3362	1269	600	1771	571	1442	1250	395	2875	861	1267	4422	806	955	792	1213	579	1094	1224	464	1605	1725	2813	726	1955	2622	1395	2352	2502	1104	1762	1480	1806	659	1453	1144	1195	762
			109.351	800	1637	1251	1475	1064	499	819	2594	3462	1315	581	1949	562	1371	1219	394	3098	837	1262	4405	808	966	766	1254	558	1189	1262	466	1587	1790	2896	720	2066	3040	1445	2546	2605	1179	1706	1467	1784	661	1355	1126	1243	798
			109.933	822	1638	1310	1488	1026	469	787	2683	3603	1366	574	2022	534	1362	1283	371	3261	859	1213	4344	776	1027	763	1270	571	1256	1309	474	1622	1861	3021	691	2235	3405	1576	2762	2762	1290	1662	1450	1827	666	1334	1190	1232	894
			110.515	862	1608	1370	1517	1046	482	765	2760	3758	1525	597	2173	531	1334	1232	376	3442	883	1221	4450	782	1144	755	1363	584	1354	1387	467	1653	1869	3200	747	2453	3818	1738	3043	3026	1430	1734	1491	1826	640	1331	1259	1333	970
			111.096	934	1658	1427	1562	1085	486	733	2930	4002	1589	582	2360	528	1360	1299	384	3830	862	1222	4514	768	1190	752	1384	606	1474	1522	472	1706	2030	3472	726	2550	4130	1853	3379	3181	1558	1690	1568	1922	629	1366	1322	1402	1099
			111.678	1003	1656	1522	1669	1086	482	722	3030	4190	1755	602	2568	554	1362	1442	376	4187	909	1267	4592	760	1336	746	1445	616	1542	1635	482	1728	2080	3638	733	2827	4554	2045	3555	3363	1701	1762	1629	2043	656	1395	1426	1515	1261
			112.26	1122	1696	1637	1755	1131	491	728	3339	4531	1954	659	2797	586	1394	1534	358	4728	917	1315	4730	755	1531	728	1544	659	1622	1824	482	1805	2179	3894	776	2934	4653	2176	3750	3530	1800	1870	1750	2158	634	1438	1507	1627	1424
			112.841	1245	1750	1902	1811	1192	517	701	3587	4890	2110	677	3003	606	1419	1678	384	5238	934	1358	4821	760	1736	730	1595	704	1720	2045	496	1939	2336	4040	800	2928	4798	2421	3854	3592	1896	2056	1931	2339	621	1518	1693	1706	1509
			113.423	1370	1746	2128	1898	1314	538	686	3685	5259	2269	757	3349	661	1547	1878	379	5710	984	1386	5042	738	1960	712	1651	768	1773	2280	502	2056	2424	4366	826	2883	4910	2598	3974	3686	1920	2234	2072	2418	629	1627	1766	1798	1626
			114.004	1579	1800	2326	1978	1398	552	662	3962	5638	2546	787	3834	747	1602	2075	350	6264	1074	1474	5224	726	2205	709	1683	816	1818	2485	523	2189	2594	4598	909	2898	4997	2858	3998	3802	2003	2382	2282	2546	662	1693	1902	1936	1738
			114.586	1739	1835	2456	2144	1451	568	704	4112	6110	2760	877	4456	826	1781	2230	381	6669	1203	1563	5632	720	2506	714	1787	891	1861	2752	550	2342	2763	4805	958	2878	5090	2994	4038	3898	2043	2589	2475	2634	677	1779	1954	2069	1858
			115.168	1877	1848	2570	2246	1603	613	670	4286	6517	2958	896	4982	886	1917	2443	373	6824	1299	1616	5901	734	2782	726	1851	974	1880	2931	586	2421	2922	4957	1046	2829	5078	3171	3965	4029	2074	2770	2651	2670	682	1954	2138	2166	1837
			115.749	2066	1869	2701	2320	1648	662	709	4358	6944	3147	942	5334	946	2138	2648	382	7130	1352	1725	6424	744	3086	725	1950	1021	1954	2987	606	2485	3030	5131	1118	2778	5066	3314	3917	3984	2090	3030	2822	2659	696	2050	2326	2288	1946
			116.331	2197	1906	2880	2402	1736	678	749	4515	7139	3349	1006	5549	1053	2250	2861	373	7181	1400	1786	6702	733	3283	758	1978	1083	1909	3019	635	2477	2973	5152	1146	2722	4933	3418	3810	3928	2077	3226	2949	2662	670	2158	2338	2418	1899
			116.913	2338	1931	3002	2429	1794	762	768	4600	7266	3610	1042	6088	1134	2386	3066	394	7155	1485	1890	6618	768	3530	803	2120	1042	1882	3131	650	2528	2960	5136	1246	2693	4798	3482	3691	3797	1992	3390	3102	2643	707	2269	2397	2478	1866
			117.494	2438	1994	3166	2363	1875	797	814	4573	7486	3894	1138	6323	1218	2582	3219	402	7054	1552	2000	6301	789	3728	819	2110	1064	1778	3115	667	2504	2979	5029	1304	2614	4635	3506	3571	3830	2008	3466	3211	2651	698	2266	2432	2466	1803
			118.075	2512	2006	3330	2365	1981	830	845	4643	7646	4003	1122	6440	1354	2730	3296	400	6957	1570	2102	6194	805	3827	902	2158	1083	1709	3027	701	2491	2898	4973	1346	2547	4488	3502	3467	3845	1966	3608	3222	2688	736	2318	2370	2493	1776
			118.658	2592	1998	3510	2400	2072	906	867	4534	7686	4070	1141	6429	1370	2869	3432	408	6910	1600	2195	6067	798	3958	978	2189	1085	1669	3016	688	2483	2829	4806	1402	2504	4219	3486	3277	3670	1936	3563	3296	2659	749	2334	2389	2446	1738
			119.239	2603	1995	3688	2362	2139	960	891	4462	7770	4170	1222	6379	1381	2877	3440	403	6723	1611	2318	6054	834	3949	1098	2317	1066	1653	2947	720	2448	2779	4643	1459	2379	3949	3416	3162	3640	1939	3582	3298	2726	768	2275	2357	2394	1672
			119.82	2587	2107	3878	2288	2227	1000	947	4357	7597	4102	1309	6245	1357	2968	3541	422	6549	1640	2424	5930	862	3918	1264	2456	1070	1595	2922	720	2462	2698	4427	1450	2258	3712	3338	2987	3510	1882	3542	3192	2758	814	2205	2346	2381	1622
			120.403	2611	2141	3878	2203	2270	1094	995	4227	7469	4046	1384	6182	1330	3086	3686	427	6264	1643	2510	5910	928	3774	1536	2552	1021	1531	2909	747	2467	2563	4261	1510	2182	3550	3242	2838	3397	1894	3542	3101	2680	842	2170	2256	2314	1547
[truncated: 2 more columns]

## Sheet: Na1
		TopCount Data
		Imported from combined file C:\Rachael\rb151217\plate0589 at 12:38:39 PM 22/12/2015DeRandomized Data
			File	plate0589	plate0589	plate0589	plate0589	plate0589	plate0589	plate0589	plate0589	plate0589	plate0589	plate0589	plate0589	plate0589	plate0589	plate0589	plate0589	plate0589	plate0589	plate0589	plate0589	plate0589	plate0589	plate0589	plate0589	plate0589	plate0589	plate0589	plate0589	plate0589	plate0589	plate0589	plate0589	plate0589	plate0589	plate0589	plate0589	plate0589	plate0589	plate0589	plate0589	plate0589	plate0589	plate0589	plate0589	plate0589	plate0589
			Plate No	plate0589	plate0589	plate0589	plate0589	plate0589	plate0589	plate0589	plate0589	plate0589	plate0589	plate0589	plate0589	plate0589	plate0589	plate0589	plate0589	plate0589	plate0589	plate0589	plate0589	plate0589	plate0589	plate0589	plate0589	plate0589	plate0589	plate0589	plate0589	plate0589	plate0589	plate0589	plate0589	plate0589	plate0589	plate0589	plate0589	plate0589	plate0589	plate0589	plate0589	plate0589	plate0589	plate0589	plate0589	plate0589	plate0589
			Label	Control	Control	Control	Control	Control	Control	Control	Control	Control	Control	Control	Control	Control	Control	Control	Control	Control	Control	Control	Control	Control	Control	Control	Control	Na1	Na1	Na1	Na1	Na1	Na1	Na1	Na1	Na1	Na1	Na1	Na1	Na1	Na1	Na1	Na1	Na1	Na1	Na1	Na1	Na1	Na1
			Well / Region	A1	A2	A3	A4	A5	A6	A7	A8	A9	A10	A11	A12	B1	B2	B3	B4	B5	B6	B7	B8	B9	B10	B11	B12	C1	C2	C3	C4	C5	C6	C7	C8	C9	C10	C11	C12	D1	D2	D3	D4	D5	D6	D7	D8	D9	D10
			ZT Time
			12.0708	4565	4472	6763	3352	5267	4088	4485	5077	4875	5064	7536	3229	6219	5056	5053	3397	8224	4392	5392	3352	1643	3216	5832	3717	5984	8427	3696	6128	4336	7211	5528	2579	2939	6021	4173	4675	2709	6544	5104	3600	3920	3488	2629	3533	3403	6133
			12.9281	4501	3965	5957	2805	4939	3829	3968	5035	4528	4373	6579	2979	6000	4560	4152	3424	7291	3813	4259	2771	1392	2869	5469	3027	5099	7477	3181	4933	3664	6445	5395	2336	2715	5224	3661	3779	2469	5493	4563	3472	3352	3203	2051	3301	2469	5501
			13.7853	4133	3805	5123	2816	4771	3533	3768	4771	4424	4037	5811	2859	5640	4251	3795	3445	6696	3349	3736	2552	1408	2619	5072	2776	4912	6971	3069	4275	3541	5851	5104	2261	2707	4845	3400	3584	2376	5147	4861	3360	3304	3136	2304	3136	2272	4944
			14.6428	3667	3483	4475	2795	4544	3205	3485	4240	4077	3525	5123	2496	4832	3965	3629	3224	5928	3003	3320	2445	1459	2472	4533	2611	4693	6192	2800	3784	3603	5083	5061	2272	2544	4408	3144	3493	2269	4728	4629	3024	3240	3037	2152	3000	2160	4339
			15.5	2984	3048	3851	2589	4571	3029	3283	3685	3597	3016	4579	2203	4275	3531	3147	3019	5064	2611	2789	2195	1411	2248	3885	2400	4555	5360	2696	3432	3288	4357	4931	2288	2381	3952	2811	3320	2152	4061	4472	2587	2904	2744	1971	2685	2029	3464
			16.3569	2509	2685	3293	2443	4069	2728	2965	3160	2981	2520	4181	1899	3667	3072	2784	2640	4187	2208	2347	1995	1237	2131	3413	2355	4387	4301	2456	3008	2997	3445	4635	2243	2253	3360	2416	3013	2128	3189	4363	2221	2659	2395	1784	2325	1795	2813
			17.2144	2213	2467	3013	2549	3813	2371	2739	2757	2477	2272	3725	1675	3208	2779	2565	2368	3464	2027	1944	1792	1256	2016	3080	2395	4613	3731	2413	2600	2848	2827	4309	2243	2187	3029	2152	2723	2125	2829	4168	1984	2496	2216	1680	1992	1613	2360
			18.0717	1896	2211	2624	2219	3419	2203	2493	2336	2149	2005	3309	1557	2632	2576	2280	2125	2899	1728	1715	1635	1205	1819	2696	2339	4299	3096	2256	2376	2669	2515	4019	2040	2021	2739	1981	2643	2309	2592	3915	1707	2339	2117	1576	1768	1496	1971
			18.9294	1789	1987	2315	1992	3080	1917	2384	2053	1691	1829	2917	1389	2453	2344	2152	1837	2381	1608	1459	1520	1152	1779	2424	2275	4003	2552	2189	2203	2611	2256	3712	1888	1909	2400	1789	2419	2197	2299	3627	1533	2147	1949	1525	1621	1352	1653
			19.7867	1568	1813	2027	1883	2864	1773	2173	1808	1453	1688	2685	1197	2136	2107	2027	1573	2016	1483	1320	1411	1077	1635	2211	2064	3659	2083	2085	1960	2467	2000	3499	1779	1789	2117	1589	2243	2117	2024	3264	1339	1997	1776	1483	1477	1285	1429
			20.6444	1469	1600	1800	1765	2605	1619	2067	1552	1248	1595	2373	1040	1952	1979	1931	1352	1629	1376	1163	1288	1027	1475	1963	1856	3376	1811	1952	1675	2456	1765	3139	1739	1656	1968	1451	2061	2101	1725	2947	1184	1893	1592	1456	1328	1181	1299
			21.5022	1283	1443	1509	1645	2365	1411	1936	1352	1107	1432	2144	920	1683	1739	1787	1229	1307	1232	1027	1168	1011	1325	1779	1749	3059	1536	1848	1573	2355	1637	2957	1573	1507	1805	1328	1904	2013	1544	2752	1075	1723	1392	1357	1235	1053	1083
			22.3606	1147	1304	1323	1477	2195	1288	1808	1189	979	1288	1928	837	1525	1568	1667	1061	1104	1141	971	1091	949	1123	1627	1707	2816	1347	1744	1467	2283	1427	2733	1429	1421	1619	1149	1651	1939	1328	2416	957	1605	1283	1160	1109	979	1019
			23.2181	1013	1192	1184	1467	2040	1131	1736	1053	936	1165	1680	773	1384	1403	1475	939	939	1048	803	1043	915	1000	1509	1600	2584	1131	1755	1339	2173	1253	2373	1301	1328	1453	1099	1483	1867	1147	2203	904	1411	1205	1213	997	915	888
			24.0761	960	1128	1128	1395	1901	1072	1627	984	867	1096	1576	664	1323	1299	1349	813	829	1016	757	1005	843	885	1419	1539	2376	984	1723	1291	2139	1181	2195	1235	1269	1395	971	1309	1787	1019	1976	853	1307	1117	1208	973	891	819
			24.9336	909	1091	1051	1421	1835	957	1621	917	765	1056	1443	651	1213	1189	1173	731	744	947	683	981	856	861	1355	1451	2173	960	1792	1227	2171	1112	1979	1192	1216	1333	957	1245	1765	1019	1931	749	1213	1099	1091	851	867	776
			25.7908	859	971	960	1280	1752	885	1411	891	709	1016	1381	605	1096	1136	1000	680	640	893	603	888	816	784	1192	1379	1864	808	1864	1171	1941	1027	1907	1096	1115	1176	981	1099	1720	835	1723	699	1096	973	1101	829	837	744
			26.6486	755	944	939	1232	1651	869	1360	840	683	920	1283	531	1005	1005	907	603	595	824	581	843	736	712	1064	1285	1707	717	1712	1075	1869	952	1883	1035	1048	1085	872	968	1507	749	1512	632	976	909	997	757	805	672
			27.5067	752	888	877	1136	1555	779	1187	840	635	880	1197	472	925	965	829	539	496	755	512	803	685	643	925	1099	1584	696	1560	1088	1776	859	1712	965	1037	1003	795	880	1419	701	1357	605	915	883	909	747	757	733
			28.3653	672	760	797	1043	1445	709	1136	725	624	843	1139	440	851	843	776	485	445	677	515	739	632	573	877	864	1427	651	1365	997	1661	816	1667	867	989	915	845	744	1331	605	1187	565	853	789	947	680	691	691
			29.2236	677	765	789	955	1413	621	1029	723	587	819	1080	411	776	835	720	432	400	667	525	667	637	549	776	853	1195	637	1224	920	1483	773	1467	813	899	856	773	701	1179	533	989	491	771	781	861	661	643	688
			30.0811	717	784	773	928	1408	699	1040	776	603	957	1088	485	883	872	792	496	427	736	520	712	672	589	712	949	1256	773	1309	1003	1507	901	1528	837	907	893	776	744	1176	571	1069	512	829	824	896	728	677	853
			30.9397	832	771	856	888	1403	731	1029	901	949	1120	1197	661	1053	1003	971	515	456	789	595	739	605	661	621	979	1288	1061	1304	1133	1560	1088	1765	813	909	931	787	824	1168	592	1021	507	936	960	867	744	712	1149
			31.7972	1123	811	1147	893	1520	909	1184	1181	1408	1451	1547	933	1456	1272	1299	629	613	933	760	923	613	848	629	1208	1507	1656	1381	1309	1659	1515	2232	861	997	1115	899	907	1184	648	1056	557	1040	1160	912	944	797	1675
			32.6547	1528	928	1616	1069	1661	1224	1376	1704	2069	2051	2037	1437	2011	1797	1835	864	923	1243	1085	1165	680	1203	725	1312	1912	2581	1477	1645	1811	2315	3123	941	1125	1536	1181	1165	1381	845	1213	688	1285	1576	981	1232	987	3013
			33.5128	1920	1112	2173	1221	1867	1595	1717	2397	2616	2707	2683	2803	2816	2419	2336	1072	1301	1557	1688	1536	763	1616	928	1533	2517	3755	1611	2099	1944	3411	4389	1005	1384	2107	1573	1493	1509	1040	1357	923	1560	1963	1053	1939	1240	4243
			34.3708	2368	1416	2861	1589	2360	2120	1973	3077	3291	3357	3395	3397	3747	3195	2696	1155	1664	1856	2269	1883	949	1992	1181	1771	3173	4928	1885	2584	2208	4309	5792	1141	1632	2816	2016	1923	1731	1229	1483	1112	1893	2389	1048	2648	1440	5168
			35.2286	2741	1691	3437	1949	2755	2848	2301	3664	3789	3688	3832	3651	4336	3845	3205	1333	2120	2075	3032	2187	1133	2323	1451	1971	3653	5944	2029	2949	2435	5195	7184	1256	1899	3557	2389	2221	1864	1517	1651	1408	2221	2933	1176	3459	1648	6016
			36.0869	2805	1763	3675	2085	3264	3168	2592	3923	4040	3595	3928	3685	4616	4211	3653	1363	2301	2171	3685	2200	1152	2579	1717	2155	4043	6149	2144	3155	2677	5504	8293	1341	2051	3589	2573	2376	1880	1637	1845	1555	2501	3080	1240	4016	1835	6328
			36.945	2744	1856	3571	2157	3360	3307	2824	3768	4101	3395	3837	3400	4605	4136	3805	1339	2320	2248	3936	2352	1211	2536	1827	2269	4099	6072	2307	3179	2787	5371	9021	1419	2091	3424	2677	2357	1920	1835	1832	1624	2640	2992	1229	4072	1925	6157
			37.8031	2523	1829	3195	2195	3365	3107	2944	3315	3947	3128	3693	3123	4376	3520	3680	1309	2349	2109	3829	2307	1352	2424	1848	2195	4067	5805	2368	3109	2693	4941	9293	1408	2176	3235	2699	2339	1824	1779	1949	1715	2280	2891	1256	3827	2221	5835
			38.6611	2360	1867	2963	2117	3312	3000	2856	2973	3557	2944	3493	2792	3992	3192	3648	1139	2325	1981	3632	2229	1387	2347	1792	2045	4077	5275	2347	3000	2632	4576	9288	1397	2264	3072	2611	2168	1757	1592	1931	1584	2267	2744	1248	3528	1984	5035
			39.5189	2077	1709	2587	2061	3363	2859	2776	2797	3211	2731	3347	2595	3555	3019	3419	1109	2112	1755	3293	2275	1323	2061	1800	1960	3987	4800	2299	2843	2547	4123	8672	1355	2229	2768	2411	2067	1693	1509	1928	1507	2243	2547	1267	3152	1768	4232
			40.3769	1963	1653	2512	2005	3184	2707	2613	2672	2813	2520	3208	2459	3293	2808	3171	1061	1981	1643	3195	2157	1253	1917	1691	1909	3768	4339	2261	2755	2491	3693	8456	1227	2115	2488	2237	1997	1605	1515	1688	1459	2285	2435	1253	3021	1675	3525
			41.2353	1829	1464	2379	1899	2997	2520	2504	2413	2483	2293	2939	2261	3027	2656	2947	984	1883	1525	2952	2059	1091	1773	1643	1757	3357	3803	2205	2568	2333	3296	7592	1197	2080	2456	2197	1843	1512	1413	1552	1384	2187	2176	1459	2813	1565	3104
			42.0936	1677	1416	2141	1827	2987	2411	2477	2221	2147	2173	2760	2077	2832	2539	2832	957	1720	1371	2645	1901	1088	1661	1520	1725	3251	3512	2125	2328	2288	3051	7016	1149	2085	2251	2128	1760	1456	1373	1557	1216	2069	2096	1403	2664	1493	2701
			42.9519	1509	1312	2149	1640	2845	2328	2331	2067	1765	2024	2592	1864	2576	2267	2688	891	1557	1267	2419	1725	1221	1579	1440	1637	3037	3136	2005	2243	2152	2795	6949	1144	1981	1949	1893	1637	1397	1328	1453	1112	1891	1952	1421	2339	1472	2376
			43.8097	1429	1445	2053	1565	2731	2251	2208	1840	1629	1835	2453	1755	2461	2019	2491	877	1491	1144	2224	1645	1213	1499	1312	1531	3053	3181	1941	2072	2091	2728	6200	1128	2059	1832	1867	1531	1315	1309	1368	1027	1773	1891	1395	2133	1483	2149
			44.6681	1352	1453	1885	1440	2453	2088	2112	1693	1467	1765	2275	1605	2256	1875	2349	800	1352	1096	2069	1571	1211	1424	1253	1451	2755	2915	1859	1952	2088	2589	5645	1048	1987	1720	1691	1451	1237	1245	1248	939	1797	1741	1325	1997	1339	1965
			45.5264	1232	1355	1739	1424	2437	1981	2011	1541	1376	1613	2125	1456	2165	1707	2203	771	1243	1056	2016	1579	1123	1299	1152	1475	2547	2685	1795	1973	2085	2395	5203	1037	1947	1683	1584	1429	1197	1168	1181	867	1688	1621	1312	1915	1307	1781
			46.3847	1133	1355	1619	1400	2197	1795	1907	1397	1347	1549	1973	1293	1957	1587	2053	707	1208	997	1885	1432	1107	1232	1093	1416	2424	2387	1725	1933	2072	2125	4736	1032	1888	1533	1445	1312	1157	1173	1163	813	1552	1541	1371	2077	1229	1616
			47.2431	1043	1299	1568	1349	2157	1752	1835	1315	1189	1384	1787	1189	1835	1587	1917	675	1069	1003	1755	1349	1147	1144	965	1421	2248	2149	1688	1816	2003	1965	4323	928	1749	1389	1341	1227	1056	1096	1093	707	1509	1464	1397	1699	1229	1421
			48.1011	917	1264	1504	1309	1989	1645	1691	1219	1155	1272	1680	1112	1680	1523	1680	680	997	915	1584	1275	1053	1053	883	1344	2101	1923	1691	1744	1976	1835	4019	880	1731	1323	1301	1195	992	1051	984	651	1405	1347	1349	1499	1227	1261
			48.9594	837	1179	1355	1253	1891	1515	1592	1197	1059	1392	1573	1008	1603	1395	1653	629	909	819	1453	1176	1027	915	816	1331	1984	1731	1603	1629	1949	1736	3755	872	1723	1309	1235	1147	944	1016	899	629	1272	1309	1403	1429	1133	1195
			49.8178	789	1109	1283	1152	1747	1413	1568	1179	1013	1248	1544	909	1480	1349	1488	600	875	784	1368	1128	965	883	763	1275	1885	1579	1584	1549	1920	1685	3608	835	1651	1256	1107	1136	931	1005	880	600	1336	1208	1368	1312	1104	1101
			50.6758	755	1029	1235	1136	1760	1445	1536	1157	939	1171	1421	832	1427	1251	1387	589	776	771	1296	1120	917	811	699	1219	1757	1419	1416	1568	1859	1624	3493	848	1704	1163	979	1080	829	1021	912	547	1293	1136	1259	1283	1013	1008
			51.5342	680	1027	1133	1051	1672	1355	1445	1021	904	1107	1411	760	1299	1125	1283	544	739	779	1280	1083	915	771	701	1184	1685	1280	1392	1499	1880	1539	3371	824	1723	1051	939	1080	813	971	851	525	1109	1075	1227	1275	1024	947
			52.3922	637	917	1149	1040	1565	1264	1405	979	872	1085	1275	720	1264	1013	1272	541	704	736	1251	1024	901	728	648	1144	1600	1235	1333	1459	1797	1443	3203	800	1736	1027	909	1051	819	917	805	520	1091	1005	1155	1248	952	891
			53.2506	595	867	1045	979	1488	1213	1272	883	787	1005	1248	661	1189	960	1125	509	637	715	1147	984	848	677	643	1016	1477	1088	1184	1405	1717	1371	2997	763	1667	925	851	949	728	827	760	464	1144	944	1085	1173	931	861
			54.1089	595	843	1016	973	1392	1101	1237	813	763	1000	1176	632	1120	893	1096	453	621	720	1072	936	827	613	571	1037	1357	1091	1144	1312	1621	1275	2888	723	1555	917	859	877	736	757	707	485	1179	864	1109	1152	867	808
			54.9669	571	808	952	941	1341	1029	1205	821	773	989	1157	616	1048	837	1069	464	581	664	1040	912	808	589	571	968	1315	1021	1056	1312	1576	1235	2693	691	1469	853	808	883	675	739	677	437	1104	821	1112	1067	816	832
			55.8244	568	781	896	877	1339	979	1144	776	779	936	1163	579	1069	896	1109	461	565	653	1069	928	805	547	533	923	1277	1179	1021	1277	1507	1240	2555	643	1435	845	733	923	661	693	635	437	1064	819	997	1040	803	901
			56.6822	587	768	867	888	1301	952	1176	752	840	1035	1245	595	1163	957	1152	459	563	669	1019	899	795	525	507	1021	1347	1424	984	1331	1475	1309	2483	664	1376	861	763	917	675	651	600	464	1091	803	1059	1128	808	1099
			57.54	627	763	864	869	1365	885	1195	747	952	1107	1309	589	1283	1133	1240	491	573	744	1005	901	781	541	528	1125	1421	1792	984	1403	1416	1357	2403	640	1427	944	797	912	597	661	560	467	1147	819	1064	1200	840	1445
			58.3981	717	768	952	877	1264	955	1205	845	1259	1323	1496	696	1597	1411	1443	557	640	747	1061	944	835	576	493	1133	1587	2813	1021	1515	1451	1523	2544	621	1477	1139	824	995	648	675	568	501	1283	888	1101	1312	931	2000
			59.2558	885	795	1045	880	1288	995	1216	856	1595	1560	1859	915	2195	1896	1683	573	731	808	1136	1083	925	683	563	1277	1787	4059	1037	1723	1520	1813	2736	669	1547	1291	931	1043	645	707	597	549	1485	981	1133	1400	1043	2760
			60.1133	1075	813	1120	939	1360	1099	1347	941	1989	1899	2304	1208	2816	2352	2064	571	779	845	1264	1117	925	851	643	1296	2112	5376	1045	1917	1536	2061	2829	669	1659	1467	1011	1149	701	720	621	579	1672	1109	1205	1600	1211	3576
			60.9711	1331	992	1323	1003	1437	1245	1387	1067	2651	2221	2883	1637	3424	2725	2549	643	968	923	1475	1232	1037	1051	731	1603	2563	7131	1101	2203	1653	2469	3189	701	1720	1693	1165	1264	787	805	691	659	1931	1259	1368	1853	1445	4525
			61.8289	1648	1173	1573	1149	1568	1437	1515	1235	3339	2560	3355	2080	4072	3120	3136	640	1064	989	1741	1379	1176	1304	995	1797	3059	8771	1147	2475	1792	2864	3435	752	1987	1984	1293	1491	861	883	765	797	2029	1448	1440	2192	1728	5501
			62.6861	1893	1229	1853	1237	1651	1595	1568	1440	3904	2893	3763	2371	4320	3267	3485	725	1133	1021	2163	1544	1379	1584	1227	1781	3381	9640	1227	2829	1989	3213	3669	797	2115	2187	1451	1664	957	992	853	912	2120	1579	1544	2421	1947	6085
			63.5431	2016	1299	2101	1301	1779	1827	1643	1565	4280	3005	4144	2568	4509	3413	3773	749	1315	1040	2504	1717	1555	1784	1427	1816	3797	9640	1309	3067	2117	3485	3752	867	2235	2315	1675	1715	1003	1144	960	1045	2152	1669	1731	2680	2165	6283
			64.4008	2117	1381	2357	1381	1829	1931	1736	1813	4365	3123	4323	2709	4768	3424	3965	819	1419	1131	3064	1835	1643	1973	1451	1939	4043	9416	1413	3216	2251	3768	3968	928	2283	2256	1829	1779	1003	1304	1067	1237	2216	1691	1936	2811	2187	6248
			65.2589	2160	1395	2435	1451	1979	2069	1800	1971	4309	2907	4347	2592	4565	3211	3973	835	1472	1123	3608	1909	1608	2029	1451	2000	4152	8688	1475	3283	2283	4005	4069	995	2317	2019	2117	1853	1011	1373	1085	1304	2200	1691	2083	2893	2205	5963
			66.1172	2035	1480	2611	1640	2120	2152	1885	2013	4083	2845	4448	2472	4259	3003	4040	843	1629	1136	3723	2077	1731	2000	1517	1995	4235	7843	1592	3229	2347	4176	4072	1085	2403	1821	2163	1781	1045	1429	1131	1293	2245	1667	2213	2800	2179	5749
			66.975	1856	1520	2520	1605	2133	2205	1893	1957	3635	2637	4272	2312	3872	2880	3957	872	1635	1141	3616	2075	1741	1861	1480	2045	4045	7277	1645	3181	2355	4187	4141	1032	2368	1677	1976	1717	989	1536	1197	1288	2264	1608	2304	2776	2096	5315
			67.8336	1664	1584	2469	1661	2229	2163	1843	1864	3216	2469	4085	2067	3571	2749	3835	872	1669	1104	3600	2120	1683	1805	1547	2099	3947	6355	1747	3109	2272	4000	3995	992	2424	1733	1813	1755	1019	1597	1259	1347	2440	1557	2339	2677	2104	4875
			68.6914	1475	1616	2363	1736	2213	2133	1885	1760	2920	2269	3829	1917	3259	2621	3616	915	1659	1035	3512	2061	1592	1699	1517	2059	3835	5648	1789	2963	2267	3947	4069	941	2397	1669	1629	1763	1011	1565	1237	1397	2520	1488	2373	2613	2083	4504
			69.5492	1416	1531	2200	1683	2171	2080	1816	1552	2661	2029	3573	1699	2936	2384	3501	840	1619	968	3496	1981	1477	1531	1403	1989	3600	5045	1845	2877	2149	3776	3845	915	2275	1557	1536	1725	992	1581	1291	1424	2275	1373	2376	2608	2109	4155
			70.4067	1285	1485	2125	1685	2125	1941	1736	1467	2507	1917	3277	1475	2691	2163	3264	787	1629	912	3211	1928	1469	1405	1347	1885	3365	4512	1925	2787	2077	3557	3603	853	2181	1320	1475	1608	925	1547	1285	1403	2117	1224	2229	2451	1928	3979
			71.2644	1096	1432	1859	1648	2053	1797	1715	1317	2280	1736	3064	1373	2435	1936	2976	795	1611	853	2925	1829	1427	1315	1259	1869	3189	4032	2019	2667	2088	3315	3392	765	2040	1307	1387	1541	904	1435	1253	1312	2021	1192	2224	2320	1875	3672
			72.1222	1080	1405	1829	1627	2019	1669	1672	1157	2056	1581	2803	1251	2299	1781	3445	797	1680	835	2600	1696	1339	1248	1203	1771	2904	3669	1893	2587	1987	3107	3101	755	2088	1267	1299	1501	891	1397	1301	1296	2035	1131	2200	2213	1837	3360
			72.98	984	1501	1728	1603	1963	1541	1640	1125	1896	1560	2667	1184	2117	1669	3168	789	1613	843	2509	1608	1267	1152	1168	1816	2685	3299	1899	2563	1989	2987	3024	752	2109	1189	1261	1477	875	1315	1344	1285	2024	1077	2227	2136	1725	3261
			73.8381	867	1483	1571	1557	1869	1517	1525	997	1813	1424	2451	1096	1933	1440	2821	795	1659	779	2347	1509	1475	1072	1104	1603	2453	2848	1848	2427	1933	2712	2832	701	2093	1139	1147	1429	840	1307	1323	1245	2003	1037	2117	2029	1624	3072
			74.6961	835	1408	1467	1531	1827	1453	1541	963	1755	1355	2285	1008	1787	1405	2459	757	1589	760	2245	1392	1453	1037	1043	1544	2304	2683	1909	2264	1853	2531	2669	712	2101	1096	1099	1443	848	1299	1293	1280	2013	1013	2099	1944	1576	2859
			75.5536	803	1448	1395	1568	1672	1325	1432	875	1629	1269	2123	899	1661	1320	2187	709	1576	717	2083	1301	1325	941	1040	1400	2184	2429	1885	2107	1792	2371	2421	645	2011	1051	1096	1403	829	1203	1243	1189	1899	880	1995	1843	1384	2821
			76.4111	757	1459	1341	1512	1581	1261	1467	813	1472	1155	2075	872	1520	1208	2088	704	1629	701	1995	1243	1253	923	1043	1400	2083	2269	1824	2027	1733	2251	2344	635	1909	1035	1051	1341	779	1229	1309	1149	1829	867	1901	1832	1347	2677
			77.2686	680	1424	1283	1480	1539	1157	1440	784	1424	1120	1947	813	1445	1136	1909	627	1576	677	1896	1216	1235	856	933	1339	1979	2045	1773	1925	1669	2149	2189	627	1781	987	1008	1261	837	1256	1344	1093	1717	824	1912	1699	1307	2541
			78.1258	651	1363	1147	1475	1557	1045	1427	752	1304	1091	1819	739	1312	1128	1845	653	1589	624	1760	1157	1117	808	891	1288	1885	1899	1733	1867	1611	2072	2059	592	1645	936	1056	1176	733	1184	1312	1024	1651	792	1901	1605	1245	2485
			78.9836	624	1368	1080	1387	1493	979	1408	693	1205	1072	1709	637	1269	1083	1736	637	1501	651	1747	1136	1021	757	869	1293	1752	1821	1771	1819	1525	1952	1891	613	1592	915	989	1080	715	1147	1363	1000	1632	824	1829	1624	1208	2541
			79.8419	605	1235	1048	1349	1461	947	1429	677	1224	1024	1637	637	1240	1064	1707	635	1528	619	1621	1085	995	715	856	1227	1744	1765	1736	1685	1432	1891	1816	584	1621	896	928	1080	728	1016	1352	973	1544	768	1720	1560	1149	2579
			80.7	565	1259	1024	1403	1357	832	1392	653	1184	971	1544	603	1189	1136	1723	613	1544	645	1533	1032	904	667	875	1165	1651	1728	1765	1720	1437	1787	1747	536	1611	888	941	1077	696	944	1277	957	1533	749	1725	1539	1067	2587
			81.5572	560	1205	984	1392	1304	829	1437	667	1120	979	1483	584	1144	1147	1595	632	1547	648	1477	1003	899	683	803	1187	1600	1829	1704	1616	1395	1747	1720	576	1656	883	939	1056	648	917	1235	971	1573	691	1675	1547	1040	2715
			82.4147	571	1219	963	1389	1283	797	1400	616	1157	941	1387	555	1163	1267	1600	603	1592	651	1392	968	861	611	755	1179	1595	2024	1688	1597	1371	1755	1752	528	1677	981	931	1005	672	861	1299	965	1560	680	1675	1616	963	2803
			83.2731	621	1173	936	1411	1264	776	1491	605	1256	1019	1376	544	1232	1523	1605	592	1563	643	1347	997	891	613	680	1227	1659	2416	1731	1541	1363	1808	1704	504	1717	987	971	1056	651	859	1280	1027	1589	637	1613	1744	989	3245
			84.1311	699	1165	944	1419	1229	784	1563	613	1397	1027	1363	549	1357	1907	1709	611	1549	648	1387	941	936	576	696	1245	1760	3104	1781	1597	1379	2000	1792	523	1613	1075	1011	1064	619	827	1299	976	1621	640	1549	1875	976	3808
			84.9889	853	1168	939	1469	1256	789	1725	632	1664	1152	1427	589	1531	2395	1787	603	1576	683	1376	971	995	592	693	1307	1861	4184	1827	1627	1341	2288	1856	517	1632	1184	1083	1083	651	856	1363	1035	1709	669	1685	2149	992	4685
			85.8469	1040	1229	960	1573	1259	803	1824	656	1984	1312	1555	677	1813	3037	2149	624	1707	693	1395	1061	1181	613	704	1357	2117	5712	1939	1760	1411	2781	2040	579	1608	1373	1283	1101	664	869	1483	1115	1755	725	1808	2421	1048	5627
			86.705	1272	1413	1021	1709	1248	835	2085	712	2432	1517	1661	776	2155	3709	2419	643	1797	763	1456	1147	1387	683	808	1373	2499	7184	2051	1888	1477	3379	2208	605	1619	1675	1373	1187	688	877	1573	1107	1888	749	2032	2675	1131	6811
			87.5628	1637	1584	1067	1787	1301	925	2165	800	2896	1707	1861	939	2453	4213	2987	659	1907	867	1509	1259	1496	757	907	1640	2955	8536	2253	2037	1515	4040	2496	611	1707	1776	1683	1267	720	848	1704	1224	2035	824	2635	2947	1403	8008
			88.4203	1891	1731	1211	1941	1355	1029	2395	869	3288	1928	2099	1115	2739	4573	3523	664	2203	936	1680	1413	1643	885	1032	1771	3501	9379	2421	2232	1579	4792	2765	696	1829	1915	1805	1304	789	875	1965	1405	2139	947	3149	3243	1645	8845
			89.2781	2109	1928	1323	2125	1477	1155	2475	1053	3629	2181	2427	1320	2931	4832	4048	669	2587	1059	1835	1691	1691	1040	1259	1928	4045	9632	2592	2592	1656	5499	3061	768	2021	1965	2051	1437	888	933	2133	1440	2373	1029	3472	3424	1976	9227
			90.1356	2296	2160	1491	2197	1576	1237	2685	1173	3765	2405	2709	1560	3144	4917	4341	693	2824	1117	2003	1859	1752	1235	1419	2115	4656	9707	2787	2699	1747	5893	3341	891	2195	1979	2301	1565	995	1011	2349	1472	2493	1061	3653	3576	2168	9416
			90.9933	2336	2355	1688	2501	1648	1371	2797	1312	3760	2552	2907	1789	3245	4888	4571	760	3085	1165	2261	2067	1981	1376	1605	2157	4763	9285	2933	2757	1752	6328	3541	947	2344	1909	2227	1619	1040	1064	2456	1640	2653	1091	3995	3760	2387	9837
			91.8514	2283	2435	1907	2717	1731	1443	2880	1533	3584	2616	3077	1915	3211	4600	4685	747	3016	1195	2363	2184	2104	1512	1739	2200	4845	8613	2947	2728	1776	6333	3592	992	2501	1992	2197	1864	1093	1141	2437	1680	2688	1037	4187	3840	2651	9581
			92.7089	2157	2432	2053	2915	1816	1525	2805	1597	3320	2531	3075	2064	3067	4312	4539	741	2912	1104	2459	2304	1944	1640	1728	2216	4651	7624	2979	2664	1776	6101	3627	981	2592	1787	2179	1939	1141	1291	2555	1621	2621	1024	3992	3571	2677	9403
			93.5667	1963	2509	2125	3179	1845	1533	2661	1813	2963	2416	3040	2005	2824	4056	4248	848	2816	1107	2544	2381	1805	1669	1667	2032	4440	6789	2904	2544	1664	5891	3557	987	2544	1755	2080	1920	1117	1541	2451	1629	2491	947	3800	3203	2616	9083
			94.4242	1712	2435	2245	3173	1813	1525	2555	1691	2803	2213	2877	1859	2587	3792	4149	829	2936	1080	2621	2352	1675	1573	1595	1944	4168	6163	2979	2397	1659	5667	3507	979	2563	1733	1984	1957	1144	1947	2589	1683	2443	909	3859	3027	2472	8733
			95.2814	1549	2379	2080	2907	1819	1483	2451	1491	2443	1976	2643	1685	2208	3565	3723	912	2941	1037	2608	2248	1595	1483	1520	1757	3877	5467	2851	2139	1544	5357	3267	920	2453	1560	1928	1883	1155	2224	2531	1645	2403	853	3877	2835	2315	8296
			96.1394	1349	2371	2019	2787	1888	1467	2328	1405	2309	1808	2528	1600	2035	3309	3493	920	2928	1000	2565	2157	1632	1403	1467	1637	3568	4891	2749	2027	1491	5477	3224	885	2483	1528	1824	1795	1213	2368	2368	1608	2261	837	3733	2939	2243	8064
			96.9972	1221	2389	1779	2776	1795	1379	2205	1240	2133	1627	2312	1408	1861	3056	3221	864	2811	933	2421	2029	1547	1251	1435	1555	3256	4373	2653	1856	1437	5448	2995	816	2389	1435	1688	1677	1096	2248	2163	1549	2128	773	3429	2787	2029	7629
			97.8547	1109	2299	1696	2781	1717	1219	2016	1152	1989	1461	2195	1253	1736	2848	2973	869	2709	923	2307	1837	1493	1136	1360	1467	2949	3877	2589	1653	1317	5144	2936	768	2187	1344	1648	1595	1035	2083	2045	1507	2053	757	3107	2707	1893	7325
			98.7128	1035	2328	1571	2883	1672	1147	1899	1085	1781	1325	2008	1173	1637	2637	2765	883	2704	912	2251	1717	1411	1085	1309	1419	2720	3517	2517	1544	1275	4637	2819	709	2048	1363	1600	1544	992	1971	2056	1427	2075	712	2912	2667	1739	7347
			99.5708	952	2149	1472	2891	1621	1088	1861	997	1571	1245	1848	1085	1555	2427	2656	904	2563	912	2189	1603	1344	1067	1221	1360	2485	3131	2395	1456	1173	4045	2744	691	2045	1291	1483	1507	944	1901	1944	1483	1997	693	2877	2621	1597	7115
			100.428	901	2080	1429	2731	1576	989	1787	965	1533	1144	1683	1088	1443	2219	2557	939	2552	864	2109	1461	1320	1093	1168	1448	2304	2789	2355	1368	1160	3768	2613	648	1880	1173	1408	1445	928	1891	1867	1400	2013	656	2760	2467	1464	7125
			101.286	853	2117	1333	2528	1437	891	1616	883	1416	1056	1539	1008	1357	2069	2392	979	2472	763	2029	1363	1323	1072	1157	1256	2128	2539	2208	1325	1147	3493	2437	608	1776	1152	1331	1272	947	1971	1877	1416	2064	605	2704	2189	1373	7152
			102.144	827	1992	1253	2376	1445	824	1651	872	1323	1035	1395	933	1213	2019	2203	976	2339	720	1880	1253	1264	1040	1069	1141	2029	2368	2067	1261	1059	3309	2221	563	1605	1053	1277	1168	931	2053	1763	1416	1955	595	2499	2104	1277	7152
			103.002	784	1963	1171	2317	1416	800	1605	840	1275	971	1272	845	1136	1864	2144	931	2312	667	1797	1171	1245	1000	1051	1117	1968	2093	1928	1248	1043	3037	2155	573	1496	989	1224	1096	920	1925	1805	1443	1747	576	2229	2157	1197	7043
			103.86	773	1917	1139	2352	1299	749	1499	765	1213	896	1221	805	1045	1797	2016	947	2307	632	1557	1093	1232	896	1024	1051	1867	1931	1827	1187	965	2917	1984	528	1453	1027	1171	984	875	1675	1720	1424	1661	541	2021	2080	1112	6731
			104.718	776	1891	1085	2301	1256	720	1485	707	1171	843	1131	755	1024	1704	1909	885	2288	600	1493	997	1184	848	1003	1003	1811	1741	1789	1128	973	2736	1856	523	1397	992	1059	899	840	1611	1707	1371	1528	549	2013	2160	1091	6467
			105.576	699	1837	1008	2227	1227	664	1520	683	1099	840	1112	696	1011	1627	1843	888	2357	595	1397	931	1128	816	917	976	1707	1640	1763	1117	981	2547	1787	501	1336	989	1024	896	843	1488	1707	1355	1440	536	1885	2197	1091	6243
			106.434	648	1781	965	2131	1181	685	1453	627	1077	792	1048	637	928	1651	1741	1016	2307	608	1317	853	1085	760	907	939	1659	1579	1683	1064	925	2347	1640	501	1296	920	1019	845	784	1371	1701	1320	1373	488	1736	2160	1013	5963
			107.292	613	1768	925	2099	1163	621	1488	632	997	765	1021	597	923	1755	1677	1032	2317	576	1299	843	1101	720	840	851	1573	1493	1667	1027	920	2280	1613	507	1355	891	989	872	771	1344	1667	1347	1341	488	1576	1995	997	5691
			108.149	576	1763	867	2139	1131	624	1432	632	1067	760	949	587	880	1867	1632	1064	2243	595	1232	848	1013	677	784	891	1488	1504	1680	1011	864	2141	1555	499	1309	867	971	832	747	1333	1627	1307	1397	483	1493	1925	899	5445
			109.007	611	1720	872	2107	1155	589	1491	635	1125	773	947	589	856	2096	1656	1072	2248	587	1309	819	1024	677	819	915	1525	1592	1699	1069	891	2189	1637	549	1275	944	1107	864	741	1397	1693	1352	1443	472	1445	1936	896	5464
			109.866	605	1699	800	2019	1141	592	1589	653	1235	803	904	560	861	2365	1653	1093	2333	613	1269	781	1093	651	821	907	1555	1837	1701	1112	872	2331	1709	576	1291	939	1091	872	699	1427	1848	1429	1469	499	1472	2043	856	5629
			110.724	640	1701	797	2000	1069	608	1688	675	1357	915	883	603	845	2805	1576	1053	2312	597	1253	781	1093	627	856	888	1499	2107	1752	1112	824	2448	1739	576	1208	989	1123	869	685	1411	1835	1424	1467	461	1440	2067	816	5744
			111.582	805	1757	824	1997	1064	605	1720	701	1731	1040	941	635	917	3405	1800	1056	2512	637	1291	795	1117	659	869	1024	1619	2811	1824	1264	877	2867	1984	651	1232	1021	1112	861	723	1363	1893	1528	1664	483	1624	2277	795	6413
			112.439	947	1805	851	2029	1141	645	1899	680	2080	1173	933	672	984	3984	2059	1029	2648	717	1309	869	1243	672	955	1136	1731	3661	1925	1413	899	3560	2235	731	1219	1112	1104	901	736	1347	1920	1675	1683	525	1653	2677	843	7187
			113.297	1096	1843	867	1955	1115	672	2000	635	2389	1307	1019	720	1083	4336	2131	1011	2459	832	1347	840	1237	715	1059	1187	1811	4493	1981	1504	899	4245	2496	827	1179	1168	1203	888	699	1261	1925	1739	1747	627	1677	2923	893	7795
			114.155	1296	2043	909	2152	1197	760	2163	648	2789	1517	1115	811	1195	4803	2504	1040	2507	931	1496	877	1307	813	1109	1357	2117	5509	2152	1619	909	5181	2821	989	1256	1243	1299	899	792	1261	2160	1915	1808	725	1819	3195	992	8701
			115.013	1373	2221	1045	2176	1240	845	2245	675	3237	1789	1317	901	1280	4917	2883	1072	2349	995	1587	939	1272	885	1120	1357	2408	6179	2333	1704	963	5936	2981	1123	1285	1357	1499	965	861	1307	2304	1928	1819	763	2040	3059	1056	9424
			115.871	1501	2451	1160	2123	1323	1013	2451	776	3395	2024	1440	968	1347	4931	3168	1104	2325	1008	1792	995	1144	1019	1115	1533	2760	6413	2472	1779	965	6611	3117	1275	1349	1421	1576	957	939	1264	2301	2067	1837	787	2163	2920	1251	9947
			116.728	1507	2741	1344	2389	1355	1197	2629	869	3456	2395	1648	1059	1477	4728	3376	1104	2389	976	1987	1072	1160	1069	1131	1531	3112	6509	2552	1867	984	6912	3067	1336	1397	1493	1781	1016	925	1376	2349	2101	1779	736	2291	2888	1371	10037
			117.586	1547	2976	1512	2435	1467	1269	2776	976	3459	2549	1883	1248	1472	4445	3595	1083	2459	1064	2240	1123	1205	1200	1168	1696	3416	6429	2691	2000	1043	6896	3237	1389	1445	1656	2003	1117	1043	1440	2309	2216	1867	771	2565	2957	1520	10421
			118.444	1560	2872	1691	2469	1515	1397	2696	1072	3232	2648	2115	1296	1512	4235	3669	1056	2488	1077	2411	1168	1216	1291	1179	1864	3552	6000	2677	1981	1088	6997	3365	1456	1525	1680	2176	1205	1099	1565	2256	2237	1867	773	2744	3091	1691	10389
			119.302	1491	2765	1904	2584	1568	1504	2619	1168	2984	2717	2269	1443	1536	3856	3816	1093	2632	1072	2576	1229	1176	1451	1277	2013	3629	5536	2680	2045	1107	6912	3408	1411	1531	1629	2304	1379	1125	1683	2312	2259	1829	747	2872	3176	1824	10013
			120.16	1435	2747	2019	2723	1627	1523	2555	1371	2736	2616	2296	1565	1549	3624	3744	1149	2856	1109	2829	1288	1344	1563	1360	2043	3640	5085	2627	2152	1136	6861	3397	1376	1597	1667	2229	1469	1213	1864	2331	2488	1848	765	3083	3341	1867	9768
			121.019	1288	2845	2077	2661	1664	1563	2451	1469	2512	2493	2307	1619	1693	3296	3608	1165	2653	1184	2971	1365	1520	1725	1496	1952	3557	4669	2523	2157	1203	6557	3344	1339	1677	1573	2131	1501	1331	2032	2160	2597	1819	771	3352	3493	1907	9611
			121.876	1197	2909	2075	2755	1643	1525	2259	1587	2307	2381	2243	1576	1669	2963	3397	1277	2496	1136	3032	1347	1717	1845	1597	1800	3429	4133	2389	2141	1224	6296	3187	1256	1667	1419	1928	1464	1323	2152	1984	2469	1792	723	3533	3144	1877	9213
			122.734	1136	2957	2059	2728	1707	1464	2117	1451	2189	2232	2128	1637	1643	2763	3240	1312	2547	1208	3011	1472	1632	1936	1768	1688	3248	3709	2333	2080	1168	6056	3003	1171	1659	1309	1808	1525	1259	2131	1944	2275	1771	728	3360	2848	1872	9061
			123.592	1080	2971	1987	2627	1619	1435	2035	1376	2067	2157	1979	1648	1576	2539	3155	1320	2629	1243	3112	1571	1416	1763	1677	1755	3048	3397	2240	2003	1093	5803	2941	1056	1605	1272	1707	1475	1203	2064	1893	2251	1723	739	3195	2560	1757	8696
			124.45	907	2803	1789	2533	1568	1339	1869	1253	1907	2013	1765	1491	1477	2285	2723	1371	2640	1117	2973	1539	1277	1512	1440	1411	2840	2909	2120	1787	1029	5368	2696	1035	1525	1104	1709	1389	1131	1872	1869	2173	1621	661	2944	2320	1600	8296
			125.308	819	2864	1661	2523	1528	1269	1747	1184	1829	2003	1669	1424	1373	2173	2637	1435	2808	1083	2896	1531	1237	1389	1411	1360	2619	2627	1968	1688	952	4795	2509	981	1512	1035	1587	1339	1077	1715	1875	2187	1608	627	2707	2331	1547	8165
			126.166	755	2608	1573	2488	1443	1160	1619	1125	1811	1928	1517	1384	1299	2027	2429	1363	2704	1035	2701	1483	1277	1325	1397	1283	2440	2293	1936	1509	976	4309	2365	963	1360	1045	1608	1277	1048	1619	1829	2133	1603	621	2643	2421	1405	7960
[truncated: 2 more columns]

## Sheet: Na2
		TopCount Data
		Imported from combined file C:\Maria\rb2150813\plate0565 at 15:35:49 18/08/2015DeRandomized Data
			File	plate0565	plate0565	plate0565	plate0565	plate0565	plate0565	plate0565	plate0565	plate0565	plate0565	plate0565	plate0565	plate0565	plate0565	plate0565	plate0565	plate0565	plate0565	plate0565	plate0565	plate0565	plate0565	plate0565	plate0565	plate0565	plate0565	plate0565	plate0565	plate0565	plate0565	plate0565	plate0565	plate0565	plate0565	plate0565	plate0565	plate0565	plate0565	plate0565	plate0565	plate0565	plate0565	plate0565	plate0565	plate0565	plate0565
			Plate No	plate0565	plate0565	plate0565	plate0565	plate0565	plate0565	plate0565	plate0565	plate0565	plate0565	plate0565	plate0565	plate0565	plate0565	plate0565	plate0565	plate0565	plate0565	plate0565	plate0565	plate0565	plate0565	plate0565	plate0565	plate0565	plate0565	plate0565	plate0565	plate0565	plate0565	plate0565	plate0565	plate0565	plate0565	plate0565	plate0565	plate0565	plate0565	plate0565	plate0565	plate0565	plate0565	plate0565	plate0565	plate0565	plate0565
			Label	Control	Control	Control	Control	Control	Control	Control	Control	Control	Control	Control	Control	Control	Control	Control	Control	Control	Control	Control	Control	Control	Control	Control	Control	Na2	Na2	Na2	Na2	Na2	Na2	Na2	Na2	Na2	Na2	Na2	Na2	Na2	Na2	Na2	Na2	Na2	Na2	Na2	Na2	Na2	Na2
			Well / Region	A1	A2	A3	A4	A5	A6	A7	A8	A9	A10	A11	A12	B1	B2	B3	B4	B5	B6	B7	B8	B9	B10	B11	B12	E1	E2	E3	E4	E5	E6	E7	E8	E9	E10	E11	E12	F1	F2	F3	F4	F5	F6	F7	F8	F9	F10
			ZT Time
			12.0275	3784	4984	6392	6528	3091	2445	3672	3691	1904	2864	2189	4152	1909	1888	8624	5448	5048	3805	5597	3035	2568	4421	3525	3659	2040	1368	1712	2840	2360	1264	2139	2283	1421	2939	2509	1763	1800	1709	1008	1883	2291	2637	2445	2107	1843	2397
			12.8708	3277	4344	5765	6080	2653	2067	3280	3053	1669	2283	1904	4160	1592	1779	7435	4933	4365	3147	4752	2627	2155	3949	3235	3277	1872	1251	1579	2619	1987	1131	1877	1947	1248	2563	2141	1573	1619	1544	979	1739	2099	2317	2168	1856	1477	2109
			13.7267	2984	3925	5309	5912	2325	1811	3125	2747	1669	2072	1736	3984	1320	1664	6400	4336	3869	2683	3792	2397	1741	3589	3069	3093	1736	1189	1408	2411	1837	1029	1547	1699	1109	2283	1875	1301	1360	1416	955	1517	1909	1989	1992	1608	1299	1869
			14.5831	2779	3515	4387	5600	1992	1549	2944	2477	1539	1976	1584	3816	1203	1531	5611	3816	3493	2488	3192	2267	1560	3323	2851	2909	1592	1101	1232	2253	1656	920	1432	1560	1053	2083	1656	1251	1240	1219	960	1365	1701	1768	1797	1467	1096	1736
			15.4383	2563	3005	3768	5283	1656	1405	2672	2376	1491	1824	1456	3416	1128	1467	4600	3325	3021	2304	2560	2120	1384	2995	2635	2608	1339	971	1104	1992	1501	851	1227	1379	933	1973	1509	1104	1115	1072	891	1227	1579	1640	1621	1400	960	1539
			16.295	2301	2528	3083	4829	1379	1333	2392	2043	1555	1653	1373	3003	1099	1403	3880	2989	2600	2005	2187	2040	1285	2576	2533	2469	1168	891	1043	1784	1376	821	1144	1320	888	1829	1448	1008	1037	923	888	1147	1443	1493	1485	1307	827	1405
			17.1514	1973	2203	2533	4344	1125	1160	2197	1925	1552	1424	1296	2741	1056	1293	3224	2771	2381	1685	1821	1827	1227	2328	2160	2304	1104	757	896	1600	1235	747	1029	1176	856	1613	1251	925	944	843	824	1045	1293	1331	1328	1115	789	1256
			18.0069	1728	1915	2179	3965	925	1075	1952	1875	1541	1323	1237	2509	1043	1245	2723	2456	2104	1507	1515	1637	1123	2003	1869	2165	931	664	805	1408	1133	712	917	1013	752	1440	1187	832	840	699	792	987	1203	1181	1285	1040	699	1101
			18.8628	1501	1680	1891	3600	784	952	1795	1784	1488	1208	1136	2317	1013	1136	2392	2248	1811	1323	1240	1557	984	1803	1691	2045	880	611	720	1245	1027	624	848	960	725	1315	1061	755	720	624	760	856	1027	1080	1117	915	635	976
			19.7183	1299	1395	1616	3379	648	824	1605	1643	1381	1139	1064	2125	987	1043	2013	2016	1557	1277	1077	1371	864	1603	1525	1944	816	533	616	1115	949	579	784	883	669	1157	979	733	656	573	685	800	845	925	1008	840	619	869
			20.5739	1208	1261	1445	3147	573	784	1496	1528	1371	1067	1037	1963	925	944	1779	1832	1403	1251	957	1299	821	1499	1483	1864	744	517	560	1029	877	571	776	792	611	1051	885	677	635	555	685	768	816	885	963	787	533	784
			21.43	1107	1157	1259	2816	483	669	1429	1384	1328	995	965	1848	925	907	1552	1691	1227	1099	792	1227	709	1347	1392	1773	675	445	539	949	803	544	653	781	539	957	808	669	565	445	619	701	773	821	917	709	493	693
			22.2858	971	1013	1131	2597	435	581	1331	1285	1349	957	899	1757	859	853	1373	1523	1080	1243	712	1117	635	1200	1275	1760	603	411	477	891	779	501	656	699	536	888	747	608	477	424	595	648	736	736	869	683	467	656
			23.1419	883	885	981	2360	347	539	1192	1181	1213	920	832	1584	856	771	1213	1421	957	1152	632	1005	592	1061	1211	1640	560	387	443	829	733	467	648	608	496	803	680	589	453	389	531	576	661	664	813	643	411	597
			23.9978	773	776	888	2139	325	496	1133	1085	1117	867	763	1499	829	771	1085	1291	853	1003	587	944	520	987	1077	1536	533	347	429	765	688	453	659	643	456	728	616	517	400	368	477	568	637	632	763	629	411	563
			24.8539	696	728	859	1949	309	475	1096	1000	1000	795	704	1419	784	725	965	1189	811	936	528	893	493	853	1035	1472	517	325	376	712	632	435	608	509	429	696	587	515	363	312	469	541	581	571	693	573	376	507
			25.7097	637	648	819	1789	285	437	1040	949	1043	821	731	1285	808	688	944	1080	741	915	491	848	517	808	987	1400	491	325	341	645	597	445	555	555	424	648	563	475	331	315	461	523	597	541	693	557	357	475
			31.0131	427	499	741	1565	293	328	704	544	576	581	528	1011	563	472	789	843	685	608	459	699	379	552	619	917	400	261	232	475	525	376	440	416	320	507	424	379	211	216	336	347	408	419	573	392	309	421
			31.8692	517	648	1048	2243	403	365	733	565	568	629	571	1173	587	531	1045	1091	968	696	643	797	539	675	661	987	475	333	261	557	637	387	517	477	315	581	467	499	237	227	328	347	424	459	725	435	339	565
			32.7253	685	848	1616	3344	584	517	875	648	557	677	683	1611	576	629	1443	1453	1309	845	891	1035	704	888	875	1168	603	437	331	749	827	440	659	576	392	760	571	656	309	293	312	347	504	565	909	509	405	728
			33.5811	941	1187	2432	4979	813	787	1035	728	579	736	877	2112	619	813	1981	2048	2000	1109	1272	1272	989	1152	1067	1467	885	597	397	1051	1171	525	797	864	472	1037	725	923	387	365	347	411	603	701	1144	595	491	883
			34.4372	1288	1563	3195	6821	1048	1171	1472	907	595	867	1021	2467	635	1075	2565	2752	2603	1464	1739	1608	1408	1472	1307	1771	1053	725	485	1357	1523	701	1019	1064	573	1317	869	1272	528	531	419	477	765	853	1357	675	528	1072
			35.2928	1539	1949	3840	8120	1288	1603	2016	1083	600	989	1163	2669	675	1331	3259	3440	3141	1776	2168	1984	1728	1803	1605	2120	1376	845	573	1669	1843	883	1213	1216	653	1576	1043	1509	635	659	421	576	888	1013	1549	747	613	1232
			36.1483	1821	2131	4243	8992	1424	2192	2384	1221	600	1064	1237	2805	701	1459	3619	4099	3459	2088	2469	2240	1941	2053	1795	2360	1541	859	624	1896	2027	1104	1331	1509	715	1891	1101	1520	787	725	461	621	955	1125	1656	797	659	1315
			37.0042	1853	2099	4080	8861	1365	2525	2528	1352	635	1083	1208	2627	704	1395	4464	4171	3501	2277	2629	2451	1896	2080	1840	2432	1509	909	632	2003	1981	1147	1339	1448	739	1947	1069	1592	872	725	483	664	1021	1171	1691	832	685	1349
			37.8606	1923	2005	3589	8131	1331	2557	2440	1389	621	1107	1197	2467	664	1280	4075	4221	3248	2333	2445	2675	1827	2061	1651	2528	1480	891	627	2011	2005	1120	1264	1389	733	1957	1059	1525	816	699	475	683	1061	1160	1707	837	688	1328
			38.7164	1840	1875	3061	7613	1341	2408	2272	1333	637	1021	1123	2157	704	1205	3603	3829	2944	2099	2312	2528	1640	1949	1653	2539	1288	832	611	1949	1944	1061	1219	1357	723	1883	1021	1435	771	632	464	731	1080	1136	1648	784	659	1312
			39.5722	1733	1717	2739	6933	1184	2141	2227	1315	584	976	1032	1971	667	1096	3131	3429	2691	1901	2088	2280	1424	1864	1560	2587	1232	840	584	1805	1827	1003	1173	1240	661	1875	1003	1349	693	539	469	739	1069	1136	1600	757	640	1203
			40.4286	1525	1619	2443	6091	1104	1907	2067	1277	603	965	931	1701	648	1003	2872	2997	2403	1760	1888	2112	1192	1637	1475	2464	1115	784	541	1669	1709	944	1069	1117	672	1869	960	1325	664	496	443	725	997	1059	1560	744	592	1221
			41.2847	1437	1467	2224	5672	1045	1680	1888	1200	603	899	872	1597	595	936	2547	2688	2176	1563	1741	1979	1032	1619	1349	2365	1072	779	475	1515	1656	851	1075	1048	661	1723	928	1117	592	475	427	712	1027	1016	1464	736	600	1133
			42.1408	1317	1501	1949	5115	981	1552	1851	1067	573	888	808	1424	600	867	2243	2419	1944	1499	1600	1795	936	1488	1229	2280	955	693	472	1315	1557	784	1053	979	581	1656	811	1107	544	429	413	699	955	973	1408	731	584	1136
			42.9972	1293	1435	1821	4525	931	1488	1797	1035	563	861	781	1344	573	853	2072	2213	1709	1376	1464	1693	797	1523	1165	2171	944	677	461	1259	1533	723	1035	931	573	1648	840	1051	501	397	451	693	947	1005	1360	744	659	1096
			43.8531	1171	1299	1723	3960	797	1341	1725	992	568	795	704	1240	528	848	1824	2008	1581	1341	1344	1517	736	1395	1104	2051	901	632	445	1136	1405	691	1032	861	557	1472	781	1016	493	373	427	675	960	984	1312	659	704	1048
			44.7092	1203	1219	1549	3613	741	1197	1688	933	549	789	723	1168	531	832	1707	1861	1421	1259	1299	1485	677	1315	995	1891	893	592	408	997	1365	643	1005	880	517	1453	765	909	483	355	421	677	957	920	1224	685	664	949
			45.5642	1125	1181	1368	3267	656	1075	1568	936	576	773	659	1088	496	795	1531	1723	1317	1152	1179	1315	643	1224	869	1739	816	552	413	968	1347	605	976	864	496	1376	712	861	440	320	405	659	923	909	1213	627	659	979
			46.4186	1072	1099	1301	2936	645	1037	1523	888	533	723	645	1016	483	808	1435	1709	1256	1032	1120	1229	595	1112	811	1720	771	515	389	856	1203	589	965	792	515	1349	715	853	413	304	403	637	888	872	1171	637	667	976
			47.2744	1021	1035	1195	2605	592	952	1515	861	541	723	645	960	456	760	1373	1584	1171	995	1083	1205	584	1099	776	1667	765	507	363	800	1131	520	899	899	459	1269	709	795	371	320	400	619	859	837	1080	595	661	968
			48.1308	1011	952	1096	2312	552	915	1419	840	512	696	587	907	464	739	1261	1560	1117	880	981	1099	544	1059	685	1581	736	491	323	739	1093	483	840	680	477	1219	683	749	395	285	395	613	808	787	1051	605	637	971
			48.9875	960	912	1069	2123	520	837	1357	757	507	715	576	920	424	757	1155	1456	1080	835	952	1013	512	1056	648	1475	699	448	301	717	1011	493	824	667	557	1181	643	701	347	272	395	605	797	715	973	587	648	909
			49.8428	877	1115	971	1901	496	795	1267	715	488	699	555	872	440	733	1128	1371	1005	784	912	965	499	939	627	1451	613	461	283	659	965	464	811	659	413	1075	659	653	365	245	381	581	805	776	936	608	661	931
			50.6989	835	1021	941	1715	443	771	1219	709	453	656	541	875	437	728	1019	1339	981	733	853	904	480	955	581	1376	619	429	269	616	909	459	747	589	413	997	611	640	344	256	373	555	773	723	947	605	637	867
			51.5547	787	928	920	1597	427	733	1192	688	437	699	507	837	437	685	968	1357	915	675	763	837	475	813	576	1320	584	400	272	565	869	456	691	587	408	957	576	619	312	245	360	536	720	640	875	608	608	835
			52.4106	739	848	883	1451	384	720	1131	683	421	709	509	760	405	717	933	1240	888	659	795	765	472	781	523	1299	592	387	269	587	829	405	685	576	363	928	507	605	293	235	360	475	755	680	824	605	605	869
			53.2667	699	773	824	1392	405	637	1093	651	424	712	453	709	395	677	872	1152	821	651	728	709	427	728	485	1237	536	347	245	613	765	421	632	552	379	845	515	592	288	240	376	469	763	621	829	589	624	739
			54.1231	616	701	792	1352	357	589	1003	608	392	669	469	680	363	709	859	1072	797	616	691	712	432	693	477	1109	539	320	221	571	696	387	619	547	339	835	483	552	240	248	355	453	781	584	800	560	581	776
			54.9789	608	635	760	1333	384	560	952	571	389	704	448	635	341	672	816	1029	845	605	651	643	429	664	443	1088	475	301	224	536	699	371	560	509	336	747	456	504	227	245	365	443	733	597	792	565	573	683
			55.835	573	621	704	1448	363	525	968	536	379	643	429	637	344	637	821	984	819	592	645	645	440	635	408	1061	491	299	213	547	664	371	517	549	355	755	456	728	240	221	344	419	704	539	803	520	525	699
			56.6908	560	581	752	1755	368	493	915	499	349	643	413	632	323	645	803	1053	803	571	635	653	429	645	397	1088	509	315	211	536	677	339	531	539	304	773	437	1016	221	211	331	408	723	544	805	504	565	635
			57.5467	576	576	819	2293	371	507	877	499	333	643	376	733	309	635	859	1133	827	560	627	677	432	675	408	1187	536	301	195	579	717	355	501	536	325	717	435	1128	221	205	328	387	675	517	824	539	515	627
			58.4022	597	605	936	2968	352	480	851	464	333	619	413	883	307	688	909	1408	808	555	672	731	464	747	400	1304	576	339	213	595	784	379	568	528	325	739	483	1104	221	211	331	413	688	557	904	531	541	627
			59.2581	765	632	1131	3971	389	499	981	464	296	635	411	1125	315	736	1069	1813	899	595	728	933	541	861	432	1635	656	411	216	693	941	464	568	589	339	837	549	1139	245	237	347	464	717	589	912	552	533	675
			60.1139	912	739	1411	4944	413	539	1109	483	309	616	464	1325	320	867	1395	2299	936	656	805	1080	699	1024	453	1811	725	419	237	803	1019	573	571	672	400	885	677	1205	264	261	344	459	704	725	1040	571	584	715
			60.9719	1157	896	1744	5648	496	589	1259	512	307	629	541	1483	355	995	1771	2640	1109	808	995	1232	763	1211	509	2021	824	536	272	904	1077	701	659	717	419	933	768	1365	301	288	371	491	712	867	1109	587	589	736
			61.8275	1373	1035	1992	6120	605	715	1403	552	299	688	608	1664	363	1173	2184	3059	1283	939	1171	1541	923	1469	653	2109	984	600	293	1131	1155	840	731	771	467	1059	896	1408	376	328	416	533	787	933	1203	632	603	819
			62.6833	1541	1248	2240	6312	739	819	1608	587	312	827	749	1752	392	1328	2464	3480	1504	1160	1429	1712	1011	1741	808	2253	1168	669	355	1192	1205	949	781	803	579	1112	1011	1595	485	392	424	661	845	1000	1304	651	632	877
			63.5383	1640	1352	2339	6464	856	1032	1763	661	296	1008	797	1853	403	1328	2747	3744	1635	1451	1693	1867	1123	1888	973	2432	1285	731	389	1283	1261	979	893	893	547	1293	1104	1709	533	392	445	720	851	1056	1384	741	635	939
			64.3947	1680	1376	2373	6331	941	1320	1864	707	320	1291	816	1864	424	1312	2800	4064	1787	1661	1880	1872	1091	2019	1085	2493	1344	768	443	1392	1331	947	965	907	571	1355	1152	1755	595	413	475	779	973	1069	1405	763	645	1037
			65.2503	1621	1427	2381	6064	1016	1477	1917	765	317	1592	837	1773	413	1256	2784	3800	1792	1805	2005	1819	1101	2067	1117	2480	1411	837	445	1461	1405	928	1032	947	645	1371	1208	1765	669	453	520	827	1011	1040	1464	803	669	1032
			66.1056	1523	1381	2293	6053	1040	1653	2013	864	315	1709	875	1768	435	1299	2797	3661	1832	1893	2091	1664	1048	2048	1240	2411	1448	848	480	1445	1573	925	1107	981	592	1523	1205	1808	680	456	531	821	1075	1069	1555	811	701	1131
			66.9608	1475	1360	2355	5568	1075	1723	2064	925	325	1813	797	1667	467	1344	2747	3331	1789	1928	2075	1621	981	2051	1243	2389	1437	861	509	1432	1579	891	1077	928	637	1576	1227	1843	707	453	555	824	1085	1032	1440	848	755	1155
			67.8169	1413	1304	2181	4949	1077	1725	2040	973	307	1917	789	1451	480	1251	2560	3184	1733	1744	2016	1480	928	1909	1160	2213	1416	840	496	1341	1667	832	1083	901	600	1539	1155	1717	707	467	547	819	1112	949	1427	907	739	1165
			68.6719	1325	1168	2109	4523	1051	1699	1949	907	315	1925	728	1323	459	1256	2453	3011	1640	1555	1941	1403	816	1856	1072	2141	1339	781	507	1307	1712	768	1029	824	592	1507	1144	1661	680	461	544	819	1141	955	1381	867	707	1200
			69.5283	1320	1104	2000	4283	1016	1608	1949	968	304	1957	699	1237	443	1269	2349	2848	1611	1571	1797	1269	779	1779	973	2061	1261	827	467	1307	1723	752	1029	843	563	1616	1061	1696	685	461	536	789	1115	904	1392	840	731	1149
			70.3842	1211	1040	1880	3832	973	1597	1976	955	304	1952	667	1136	419	1283	2237	2584	1563	1517	1749	1200	725	1691	933	2013	1176	837	464	1283	1659	680	979	848	544	1696	1085	1709	731	456	507	760	1085	800	1405	880	709	1163
			71.2406	1125	997	1741	3499	923	1467	1584	981	317	1965	621	1053	389	1227	2101	2387	1592	1488	1624	1088	664	1573	821	1888	1112	789	459	1141	1597	632	939	808	605	1784	1072	1736	723	413	493	795	1091	789	1443	832	720	1136
			72.0978	1019	968	1675	3080	909	1299	1547	960	315	1928	589	968	379	1264	1933	2147	1475	1451	1520	1085	664	1493	816	1840	976	755	437	1101	1488	611	931	848	624	1784	981	1675	800	392	496	757	1027	736	1416	832	688	1067
			72.9528	1005	939	1560	2763	901	1248	1547	952	301	1893	547	893	349	1181	1771	1963	1376	1360	1421	925	667	1413	765	1667	875	747	435	1091	1400	549	837	736	629	1688	952	1632	803	368	461	701	1011	701	1320	840	717	1019
			73.8078	960	867	1461	2509	835	1067	1555	979	301	1773	523	867	360	1163	1627	1800	1277	1293	1304	923	624	1312	765	1600	872	744	413	1059	1339	563	837	725	595	1643	907	1536	789	363	472	733	1005	704	1331	805	819	987
			74.6633	896	864	1389	2267	827	1005	1600	1045	317	1696	517	800	349	1067	1523	1728	1232	1197	1248	891	589	1267	696	1509	829	683	421	984	1331	525	835	755	627	1520	883	1523	739	360	493	747	976	699	1256	816	872	992
			75.5189	901	856	1317	2072	773	973	1581	1072	325	1704	523	725	325	1083	1408	1589	1195	1085	1197	851	544	1171	667	1459	811	712	421	963	1227	512	797	723	627	1528	904	1440	741	363	544	821	987	680	1187	800	835	963
			76.375	800	768	1243	1851	747	944	1461	928	325	1693	480	685	320	1032	1331	1475	1117	1035	1128	837	544	1093	637	1413	749	648	379	963	1123	469	789	696	595	1443	893	1475	699	336	563	832	955	667	1133	763	755	912
			77.23	784	728	1163	1741	725	899	1349	875	317	1597	488	659	333	1053	1240	1360	1096	1035	1069	784	504	989	581	1347	696	688	355	917	1061	451	787	669	549	1437	821	1419	640	341	552	835	987	640	1109	776	744	904
			78.0864	720	699	1085	1611	691	872	1304	848	299	1536	477	659	301	1027	1152	1259	1011	957	1035	784	483	968	579	1317	659	669	368	909	1061	424	755	672	821	1299	789	1427	576	339	547	803	923	632	981	739	723	893
			78.9417	667	656	1091	1525	635	821	1195	795	293	1512	483	600	296	1032	1139	1152	936	885	976	717	523	904	544	1317	632	691	344	872	1037	429	733	691	1021	1355	784	1283	547	336	533	765	912	608	992	696	640	845
			79.7975	656	661	1043	1563	616	816	1432	781	301	1483	461	613	299	1005	1080	1112	885	840	909	656	499	904	528	1259	611	712	333	880	931	413	656	645	813	1453	733	1264	504	315	533	739	829	592	909	691	651	835
			80.655	632	616	1011	1619	600	803	1408	768	296	1485	432	589	285	1011	1053	1093	904	827	907	640	483	808	515	1245	573	688	315	805	933	376	651	563	741	1592	688	1288	475	301	533	699	835	595	859	664	584	789
			81.5111	613	592	968	1723	573	779	1157	744	272	1411	413	635	256	992	1032	1083	821	768	853	640	456	792	453	1208	568	704	304	816	923	392	640	571	635	1571	675	1259	469	301	488	619	797	555	829	669	568	757
			82.3667	661	568	987	2059	563	739	1035	755	280	1421	413	675	232	1008	992	1155	851	763	835	605	443	752	453	1224	557	672	293	755	899	392	637	635	608	1440	651	1176	445	277	517	589	776	541	837	619	555	752
			83.2228	677	595	997	2587	515	781	960	760	275	1397	392	765	253	1008	1003	1251	813	717	840	619	427	832	461	1251	557	645	291	752	920	368	605	611	501	1397	643	1216	432	275	461	600	771	539	885	589	568	715
			84.0789	760	616	1069	3320	552	723	947	717	253	1435	411	880	216	987	1016	1429	856	744	869	645	413	909	477	1331	541	592	285	789	992	424	587	563	523	1315	627	1285	416	280	472	555	696	528	875	632	541	704
			84.9344	811	688	1232	4107	581	736	968	701	261	1467	421	1045	235	1003	1104	1752	925	776	968	656	392	989	520	1483	525	603	288	827	947	464	581	549	472	1253	683	1317	427	259	435	541	715	525	944	645	533	707
			85.79	979	837	1376	4928	589	755	1027	763	261	1523	448	1280	264	1085	1264	1957	944	781	1032	739	403	1139	568	1699	573	627	291	853	1024	568	608	611	472	1243	688	1379	427	285	435	496	749	523	1077	656	512	741
			86.6458	1181	1037	1563	5824	664	824	1275	864	253	1531	456	1453	280	1133	1531	2280	1067	827	1248	864	448	1352	667	1917	616	723	325	880	1093	635	587	613	475	1227	733	1405	448	285	437	483	741	584	1152	741	533	752
			87.5014	1397	1283	1771	6408	693	928	1507	811	248	1616	523	1661	291	1203	1933	2683	1141	891	1395	1005	517	1501	872	2179	635	752	331	920	1101	757	637	624	501	1144	808	1448	485	312	461	533	765	595	1293	805	547	763
			88.3575	1547	1571	2016	6923	789	1032	1728	883	253	1717	600	1840	333	1325	2261	3136	1328	1048	1587	1133	573	1680	1059	2381	752	845	395	971	1128	883	704	693	544	1197	880	1485	491	315	467	523	835	613	1405	835	576	845
			89.2133	1680	1797	2219	7133	848	1253	1885	984	269	1827	613	2003	344	1453	2685	3528	1480	1189	1960	1149	651	1939	1248	2517	835	904	416	1085	1203	899	733	731	613	1283	923	1613	507	344	472	539	851	661	1397	869	547	888
			90.0697	1819	1923	2360	7411	915	1429	2136	1008	269	1955	707	2059	365	1533	3059	3909	1693	1344	2344	1240	715	2136	1507	2629	960	984	456	1179	1312	944	733	736	648	1320	1011	1832	584	392	477	597	901	659	1445	859	576	939
			90.9253	1851	2045	2581	7205	1037	1725	2355	1107	275	2051	736	2144	437	1515	3189	4133	1936	1539	2861	1333	747	2419	1581	2752	1091	1011	496	1176	1411	923	840	789	675	1432	1096	1888	691	403	504	672	981	773	1461	853	619	973
			91.7817	1824	1997	2677	6832	1168	1965	2747	1099	288	2173	736	2115	501	1528	3267	4200	2136	1709	3325	1416	787	2611	1563	2739	1192	1093	507	1235	1576	907	859	805	720	1493	1227	2016	781	443	536	744	1032	843	1528	888	627	1085
			92.6364	1744	1784	2768	6176	1235	2288	2960	1133	293	2237	749	2024	560	1496	3224	4149	2227	1869	3621	1339	776	2576	1533	2643	1365	1117	525	1259	1755	824	899	837	723	1669	1259	2083	861	469	576	755	1069	923	1539	907	667	1117
			93.4919	1595	1552	2840	5581	1251	2504	2789	1197	283	2112	781	1965	595	1469	3088	3907	2240	1925	3621	1192	757	2523	1469	2456	1376	1083	579	1219	1792	787	925	832	715	1643	1259	2032	891	499	573	755	1131	936	1445	933	637	1085
			94.3475	1472	1464	2848	5101	1280	2757	2584	1227	269	2099	736	1856	584	1453	2896	3728	2248	1861	3451	1152	757	2504	1381	2243	1448	1059	576	1219	1912	741	936	829	675	1653	1277	2077	949	525	605	808	1176	947	1496	941	635	1107
			95.2039	1365	1296	2613	4627	1269	2741	2421	1184	267	2085	693	1717	563	1360	2755	3480	2128	1909	3253	1088	744	2392	1264	2040	1397	1029	560	1205	1923	653	987	805	635	1712	1261	2024	925	533	589	819	1192	947	1440	899	664	1072
			96.0597	1253	1275	2429	4168	1203	2605	2288	1165	293	2043	653	1533	520	1317	2485	3243	2107	1741	3104	1003	675	2280	1160	1877	1325	1000	560	1128	1920	643	989	845	696	1755	1211	1947	928	544	629	795	1163	995	1464	917	664	1125
			96.9161	1187	1200	2189	3667	1133	2411	2336	1117	280	2027	640	1387	544	1296	2352	2928	2011	1584	2867	981	635	2117	1096	1720	1301	936	565	1139	1840	573	949	829	651	1693	1184	1915	888	552	621	797	1160	987	1456	920	659	1016
			97.7725	1080	1117	2101	3325	1136	2280	2333	1139	269	2011	589	1288	504	1299	2213	2608	1872	1451	2701	965	571	1925	1056	1589	1189	885	536	1123	1752	565	981	811	645	1765	1136	2029	901	555	616	760	1141	976	1464	885	672	976
			98.6292	1013	1067	1909	3096	1109	2088	2152	1077	280	1859	576	1200	459	1301	1984	2360	1739	1304	2461	971	600	1781	1003	1525	1133	864	525	1077	1675	547	952	773	632	1827	1163	2077	899	539	576	787	1104	989	1397	856	669	989
			99.4856	944	992	1664	2811	1112	1864	1952	1043	280	1800	507	1109	459	1219	1827	2099	1576	1133	2240	976	523	1656	923	1405	976	861	485	1099	1611	496	947	784	653	1848	1096	2053	880	544	581	685	1099	1027	1320	803	659	933
			100.342	901	992	1549	2504	1077	1744	1816	1005	275	1747	528	1005	440	1128	1685	1941	1432	1040	2115	1019	523	1568	904	1328	944	853	469	1064	1621	499	925	728	616	1797	1083	1933	949	488	587	701	1043	1024	1360	851	621	965
			101.198	907	912	1456	2349	1024	1648	1779	981	253	1744	509	933	443	1077	1613	1800	1344	984	2005	1035	512	1432	845	1219	848	808	453	995	1563	488	901	709	587	1720	1048	1693	971	475	568	675	1061	1136	1272	821	627	941
			102.055	803	872	1435	2123	960	1499	1648	1027	259	1688	483	819	376	1021	1453	1621	1227	907	1864	1003	563	1349	795	1152	776	813	405	1032	1453	472	904	696	573	1568	981	1664	928	456	533	672	965	1184	1237	832	619	963
			102.911	795	837	1272	2021	960	1384	1605	1080	256	1669	453	829	387	1019	1365	1496	1131	803	1755	965	648	1261	773	1088	771	797	405	973	1379	429	835	976	579	1568	949	1640	920	459	533	685	957	1107	1160	827	624	995
			103.766	768	760	1189	1880	872	1317	1584	1136	248	1549	475	776	365	981	1269	1365	1059	752	1773	928	595	1149	765	1053	736	789	389	960	1320	427	856	1128	616	1429	899	1600	832	448	603	709	989	1125	1080	816	664	941
			104.623	728	749	1195	1859	872	1283	1533	1088	261	1512	472	760	379	1064	1219	1293	1019	723	1640	917	547	1093	715	1011	664	800	368	923	1256	413	851	979	653	1360	880	1480	773	405	600	672	968	1077	1021	749	677	909
			105.478	720	704	1059	1771	853	1267	1504	1077	248	1453	469	709	347	1035	1181	1245	965	677	1560	931	509	1037	701	1043	637	733	368	888	1197	381	848	880	640	1307	811	1411	765	395	560	645	901	1085	957	747	605	837
			106.335	645	691	1016	1843	840	1235	1501	981	240	1464	467	733	355	1040	1155	1221	912	635	1509	891	520	949	693	1059	616	683	381	853	1112	373	859	763	587	1240	813	1301	715	368	520	653	869	1003	968	744	584	800
			107.191	659	675	971	1869	816	1232	1544	941	259	1464	427	741	320	1045	1099	1205	869	632	1467	880	464	968	664	968	627	691	355	811	1115	368	853	715	573	1163	739	1283	677	371	528	600	859	1000	877	659	539	792
			108.047	707	645	931	2149	784	1221	1523	915	293	1387	411	752	336	997	1040	1179	832	627	1413	893	445	933	629	1003	587	635	325	843	1107	376	784	669	541	1117	773	1296	605	363	501	627	829	960	909	669	515	768
			108.903	723	659	960	2560	763	1099	1611	869	301	1400	387	872	317	981	1048	1208	800	645	1357	901	403	955	579	1061	611	627	320	813	1061	392	864	637	520	1043	691	1208	581	339	472	627	773	907	901	685	512	768
			109.759	835	707	987	3259	739	1069	1715	920	280	1437	419	989	309	1011	1056	1288	813	640	1363	992	392	1008	587	1112	581	605	320	797	997	432	819	659	555	1016	707	1203	555	309	491	605	741	880	944	643	509	728
			110.614	885	840	1088	3861	731	1019	1771	917	277	1443	411	1139	320	992	1133	1424	773	645	1333	1027	387	1125	635	1123	584	584	307	803	997	451	779	624	533	976	688	1155	528	312	496	531	776	885	957	648	483	672
			111.471	1080	933	1280	4640	768	1000	1981	976	261	1544	427	1336	325	1059	1275	1565	827	693	1389	1128	376	1299	709	1221	584	584	325	797	1011	536	776	603	501	955	691	1133	528	317	453	504	693	904	976	715	528	675
			112.326	1208	1085	1501	5563	835	1013	2123	1019	256	1632	432	1565	331	1056	1488	1741	845	760	1509	1173	403	1448	808	1323	565	643	309	800	1003	611	789	659	493	912	659	1133	509	317	424	477	723	859	960	715	541	699
			113.182	1368	1331	1789	6008	885	1032	2325	1088	269	1821	472	1949	381	1165	1781	1963	925	893	1629	1248	413	1675	1027	1429	595	648	299	811	1053	699	813	677	507	915	667	1091	483	320	408	501	675	877	971	747	587	683
			114.039	1587	1581	2160	6445	891	1083	2509	1123	264	2056	456	2264	376	1216	2120	2243	1000	928	1757	1283	397	1837	1221	1667	624	685	352	840	1085	808	821	707	541	957	707	1101	493	309	405	501	723	864	979	765	603	701
			114.896	1720	1856	2477	6576	989	1168	2787	1245	269	2264	504	2608	435	1349	2269	2547	1123	1088	2003	1240	424	2061	1443	1792	648	760	384	861	1165	851	824	752	544	963	749	1136	480	336	381	491	723	880	1013	805	592	733
			115.753	1925	2040	2781	6664	1099	1339	3136	1328	267	2472	549	2859	499	1424	2579	2811	1352	1253	2456	1277	475	2248	1632	2011	752	808	429	915	1293	963	851	771	624	992	848	1176	507	368	395	555	803	965	1035	808	829	803
			116.609	1963	2096	2976	6712	1147	1555	3544	1416	272	2653	560	2792	555	1437	2731	3080	1547	1437	2853	1269	501	2456	1797	2171	864	912	443	947	1443	963	851	827	659	1093	928	1315	512	400	411	579	829	1000	1035	891	803	869
			117.465	2024	2056	3181	6573	1203	1917	3683	1517	307	2704	605	2760	595	1413	2792	3323	1784	1608	3288	1248	507	2659	1869	2291	976	960	493	995	1611	984	901	864	693	1203	989	1424	507	448	424	605	811	1019	1013	973	808	931
			118.321	2059	2013	3163	6173	1272	2187	3768	1581	301	2875	667	2712	653	1432	2861	3440	2016	1851	3669	1229	525	2728	1787	2483	1144	1000	520	1040	1656	936	896	872	760	1317	1069	1411	547	485	437	613	861	1024	1021	893	827	968
			119.176	1979	1904	3109	5736	1299	2536	3800	1643	328	2803	661	2691	659	1373	2872	3600	2192	1976	3931	1221	549	2763	1723	2549	1347	1003	525	1064	1835	904	904	904	813	1469	1104	1523	624	488	464	608	848	1056	1035	912	800	1003
			120.031	1856	1787	2928	4979	1299	2912	3691	1715	339	2784	704	2680	669	1371	2755	3667	2331	2024	4139	1163	563	2792	1629	2632	1451	1099	560	1059	1795	827	880	952	835	1555	1253	1611	664	565	451	608	893	1075	1008	952	819	1061
			120.887	1781	1749	2779	4624	1243	3165	3453	1613	323	2773	667	2560	637	1456	2720	3571	2443	2040	4299	1197	592	2683	1541	2456	1453	1037	573	1139	1896	821	928	923	848	1747	1315	1656	752	571	483	621	968	1043	1027	955	869	1072
			121.743	1552	1613	2653	4125	1219	3448	3184	1536	344	2587	669	2408	651	1456	2576	3379	2413	1971	4168	1168	613	2581	1379	2245	1488	1035	600	1067	1867	784	944	872	904	1747	1392	1664	824	555	501	661	995	1064	1019	909	848	1043
			122.599	1371	1525	2357	3749	1157	3341	2963	1477	320	2331	629	2224	669	1573	2275	3147	2293	1768	3885	1195	541	2547	1304	2083	1381	957	597	995	1795	680	957	851	917	1861	1320	1539	869	555	512	629	987	1067	920	893	808	992
			123.455	1267	1445	2165	3467	1115	3125	2669	1347	344	2256	635	1997	675	1539	2077	2909	2205	1664	3408	1187	483	2357	1232	1872	1301	952	632	1053	1805	635	949	851	965	2029	1248	1669	875	547	523	640	1064	1093	1003	899	827	963
			124.312	1144	1341	1955	3229	1117	2861	2544	1272	331	2115	629	1845	627	1461	1893	2741	1987	1480	3053	1139	459	2187	1163	1720	1245	917	651	1008	2027	635	917	819	976	2035	1168	1704	939	557	531	651	1035	1099	1096	877	869	875
			125.167	1133	1283	1840	2725	1061	2512	2451	1160	339	2077	587	1720	565	1389	1701	2429	1885	1325	2797	1136	469	2029	1107	1560	1088	880	656	981	2051	592	888	853	928	2051	1155	1635	909	533	520	683	1019	1109	1123	872	925	837
			126.022	1080	1264	1672	2491	1125	2339	2307	1053	333	1979	592	1520	555	1339	1563	2144	1683	1171	2504	1099	416	1811	1096	1467	1021	856	611	904	1952	579	885	840	856	1915	1147	1603	925	499	501	704	1019	1091	1211	915	981	843
			126.878	1021	1147	1549	2285	1136	2077	2248	1053	352	1880	581	1357	507	1312	1507	1885	1520	1085	2248	1101	389	1707	1027	1320	963	816	600	899	1968	539	832	845	843	1843	1197	1512	899	512	515	680	1040	1083	1253	957	1016	813
			127.735	992	1096	1488	2117	1080	1821	2141	1011	360	1715	568	1259	477	1307	1357	1715	1397	947	2147	1091	395	1600	952	1184	912	755	573	861	1832	536	792	859	877	1704	1101	1443	949	475	469	640	992	1048	1187	917	989	763
[truncated: 2 more columns]

## Sheet: Na3
		TopCount Data
		Imported from combined file C:\Rachael\rb151105\plate0478 at 05:25:22 PM 13/10/2017DeRandomized Data
			File	plate0478	plate0478	plate0478	plate0478	plate0478	plate0478	plate0478	plate0478	plate0478	plate0478	plate0478	plate0478	plate0478	plate0478	plate0478	plate0478	plate0478	plate0478	plate0478	plate0478	plate0478	plate0478	plate0478	plate0478	plate0478	plate0478	plate0478	plate0478	plate0478	plate0478	plate0478	plate0478	plate0478	plate0478	plate0478	plate0478	plate0478	plate0478	plate0478	plate0478	plate0478	plate0478	plate0478	plate0478	plate0478	plate0478
			Plate No	plate0478	plate0478	plate0478	plate0478	plate0478	plate0478	plate0478	plate0478	plate0478	plate0478	plate0478	plate0478	plate0478	plate0478	plate0478	plate0478	plate0478	plate0478	plate0478	plate0478	plate0478	plate0478	plate0478	plate0478	plate0478	plate0478	plate0478	plate0478	plate0478	plate0478	plate0478	plate0478	plate0478	plate0478	plate0478	plate0478	plate0478	plate0478	plate0478	plate0478	plate0478	plate0478	plate0478	plate0478	plate0478	plate0478
			Label	Control	Control	Control	Control	Control	Control	Control	Control	Control	Control	Control	Control	Control	Control	Control	Control	Control	Control	Control	Control	Control	Control	Control	Control	Na3	Na3	Na3	Na3	Na3	Na3	Na3	Na3	Na3	Na3	Na3	Na3	Na3	Na3	Na3	Na3	Na3	Na3	Na3	Na3	Na3	Na3
			Well / Region	A1	A2	A3	A4	A5	A6	A7	A8	A9	A10	A11	A12	B1	B2	B3	B4	B5	B6	B7	B8	B9	B10	B11	B12	C1	C2	C3	C4	C5	C6	C7	C8	C9	C10	C11	C12	D1	D2	D3	D4	D5	D6	D7	D8	D9	D10
			ZT Time
			11.9989	3555	4701	6480	995	3432	6235	4405	3707	4077	3016	5152	5243	3744	2939	5960	3077	5579	6245	4813	5395	5021	6624	5045	5656	1413	3600	2592	2787	2784	3403	3117	6149	5224	1520	1691	2208	2843	3157	2824	2597	2403	3157	3323	2736	1680	2795
			31.9225	437	765	760	464	1027	741	1077	539	907	923	784	811	717	480	877	592	963	741	499	701	904	1347	819	805	349	1395	1176	1069	968	909	1149	3416	2979	645	824	683	565	1061	1216	947	1240	931	1264	509	408	1091
			33.7464	901	1328	1736	464	2216	1728	1920	717	2269	2160	1853	1333	1739	963	1736	1101	1853	1608	1139	1568	1787	3096	2053	2643	365	1752	1251	1112	1099	939	1400	4291	4597	696	1085	739	728	1432	1392	973	1483	1045	1285	507	376	1405
			34.6042	1299	1640	2576	507	3336	2099	2272	869	3443	3179	2739	1728	2251	1301	2243	1405	2320	2232	1408	2251	2643	4152	2813	4000	360	1829	1296	1072	1149	933	1696	4328	4835	651	1307	776	869	1560	1539	960	1624	1080	1328	539	379	1576
			35.4611	1704	1939	3301	541	4517	2683	2547	1189	4715	3877	3328	1917	2667	1584	2683	1781	2901	2840	1699	2984	2933	5173	3384	4757	373	1880	1312	1139	1205	971	1936	4443	5192	656	1285	851	973	1680	1576	907	1779	1101	1411	563	379	1696
			36.3181	1936	1992	3872	536	5683	3037	2685	1395	5472	3931	3640	2048	2803	1808	2907	1957	3363	3288	1877	3533	3117	5568	3605	5069	352	1784	1339	1163	1243	979	2099	4331	5115	648	1248	829	971	1755	1624	968	1803	1176	1403	552	365	1712
			37.1758	2088	1992	4936	557	6445	3336	2696	1544	6056	3635	3808	2027	2661	1877	3053	2093	3661	3629	2075	3944	3101	5475	3883	5043	371	1752	1371	1149	1245	971	2232	4016	4960	643	1187	832	989	1811	1635	936	1864	1192	1360	547	373	1669
			38.0333	2221	1840	4755	616	6651	3293	2509	1571	5808	3320	3651	1984	2251	1859	3077	2192	3552	3379	2187	3984	2909	5115	3539	4485	333	1795	1352	1056	1187	989	2187	3755	5016	680	1216	835	981	1696	1595	888	1848	1317	1368	541	368	1539
			38.8911	2248	1659	4443	659	6669	3261	2269	1555	5229	2933	3192	1899	2139	1800	3029	2197	3424	3067	1936	3576	2637	4763	2899	3789	347	1797	1384	1005	1211	979	2045	3589	4560	720	1272	819	984	1600	1485	883	1899	1363	1429	531	341	1456
			39.7478	1853	1424	4248	643	6336	3024	2112	1600	4595	2544	2931	1744	1885	1707	2827	2171	3259	2800	1669	3184	2323	4197	2712	3344	336	1656	1357	944	1133	952	1976	3371	4181	712	1160	816	917	1539	1427	867	1832	1336	1307	499	349	1373
			40.6053	1317	1259	3733	597	5960	2667	1965	1501	4093	2235	2581	1568	1693	1595	2603	2043	2952	2483	1411	2955	2013	3213	2400	2952	301	1613	1307	928	1133	944	1877	3128	3899	685	955	816	893	1448	1347	787	1776	1296	1333	496	315	1309
			41.4625	1189	1147	3232	592	5507	2459	1944	1456	3955	2032	2275	1429	1544	1536	2480	1915	2717	2371	1224	2531	1845	2816	2189	2552	296	1568	1253	885	1067	989	1789	3000	3909	699	861	789	899	1408	1275	805	1755	1312	1261	507	341	1261
			42.3197	1157	1024	2853	563	4949	2160	1739	1368	3571	1792	2083	1381	1443	1477	2179	1728	2531	2117	1109	2445	1613	2509	1968	2243	301	1512	1213	867	1043	955	1720	2851	3760	699	728	803	837	1304	1133	736	1688	1208	1221	475	325	1333
			43.1769	1051	936	2504	568	4547	1915	1571	1317	3139	1693	1923	1312	1392	1696	2120	1659	2237	1957	1016	2312	1493	2291	1797	2125	269	1392	1176	821	1075	957	1611	2648	3683	675	709	773	848	1283	1064	704	1685	1163	1192	448	275	1219
			44.0347	1011	893	2243	496	4229	1800	1488	1232	2904	1517	1869	1189	1403	1664	1955	1568	2107	1832	947	2099	1363	2147	1715	1955	283	1853	1184	787	979	928	1509	2592	3419	688	707	757	808	1277	1040	677	1643	1171	1165	440	301	1232
			44.8925	883	776	2117	477	3773	1691	1405	1088	2627	1373	1840	1120	1320	1504	1827	1480	1973	1643	859	1923	1235	2037	1571	1877	272	1285	1133	728	923	949	1424	2469	3259	675	704	720	805	1243	973	651	1592	1115	1152	427	325	1301
			45.7494	773	731	1864	472	3443	1533	1259	1005	2352	1267	1763	1056	1192	1384	1611	1483	1755	1448	787	1683	1155	2088	1453	1653	248	1227	1064	720	912	1013	1293	2331	3085	680	640	677	707	1125	928	653	1451	1059	1011	395	320	1264
			46.6069	725	683	1845	472	3240	1509	1232	979	2107	1219	1680	1101	1221	1285	1547	1381	1675	1347	731	1611	1083	1984	1520	1651	251	1147	1136	680	917	1037	1272	2269	3053	691	656	680	760	1037	933	643	1483	1003	1008	400	323	1211
			47.4644	696	659	1699	451	2968	1312	1213	875	1952	1077	1760	987	1128	1173	1485	1296	1563	1229	701	1520	1035	1827	1467	1629	259	1064	1101	677	891	1048	1245	2173	2776	643	608	664	749	1011	859	571	1421	904	979	389	355	1040
			48.3219	685	621	1600	448	2829	1264	1117	856	1832	1075	1669	981	1059	1133	1549	1224	1435	1117	616	1336	979	1675	1432	1533	259	1029	1053	637	901	1037	1187	2139	2651	667	579	640	688	941	789	581	1387	872	888	349	357	944
			49.18	645	568	1523	445	2611	1176	1064	792	1651	939	1672	1027	1064	1088	1424	1165	1421	1085	552	1240	909	1491	1315	1499	256	949	1024	621	880	995	1139	2085	2517	664	531	621	667	915	787	525	1349	861	885	333	360	872
			50.0381	600	536	1405	451	2445	1125	1016	784	1581	896	1477	976	976	1032	1363	1080	1384	1016	501	1152	877	1315	1189	1301	267	933	1067	600	827	987	1016	2061	2365	691	464	571	677	864	744	507	1331	819	789	299	411	848
			50.8958	579	509	1368	453	2293	1051	1011	792	1493	899	1333	963	973	1005	1328	1043	1304	971	485	1069	845	1187	1163	1531	256	920	979	568	771	896	1003	2091	2293	677	429	552	645	819	736	485	1301	757	771	288	360	819
			51.7544	541	483	1352	453	2237	984	896	736	1477	880	1232	968	885	984	1205	957	1171	955	435	995	813	1093	1101	1253	243	885	952	528	731	904	925	2005	2152	627	419	544	608	835	693	445	1181	680	709	304	360	795
			52.6117	531	472	1253	432	2152	941	925	736	1371	915	1160	883	819	912	1115	944	1141	883	408	915	795	1035	1109	1133	240	829	912	501	693	861	904	1941	2037	669	429	531	592	760	677	456	1157	653	685	291	344	840
			53.4694	501	456	1163	427	2093	880	899	691	1256	904	1115	880	765	856	1037	848	1067	853	389	883	784	971	1131	1051	229	853	933	488	653	864	896	1963	1888	613	389	443	563	720	648	432	1168	645	709	267	323	781
			54.3272	453	421	1072	357	2059	808	877	659	1219	896	984	832	736	752	848	808	989	829	376	771	739	957	1045	976	213	813	845	437	592	797	856	1883	1763	560	373	413	536	627	616	405	1107	608	632	248	315	707
			55.1842	461	408	1080	357	2091	763	864	640	1187	851	960	736	715	728	851	744	987	824	368	803	733	955	1067	1179	208	832	856	475	603	797	869	1901	1797	565	395	392	549	691	632	397	1197	595	648	219	315	699
			56.0419	429	403	987	347	2155	712	821	576	1208	811	899	712	765	643	792	709	955	779	352	781	717	925	995	1013	192	875	797	408	571	749	811	1749	1728	533	371	365	493	624	592	384	1072	573	664	224	280	669
			56.8997	419	421	973	323	2437	709	835	576	1336	856	920	680	885	632	784	728	995	821	357	840	760	1045	1059	1152	208	981	797	413	640	733	816	1784	1771	496	400	368	515	656	635	389	1189	576	675	221	283	707
			57.7572	419	429	1008	325	2720	749	893	531	1453	965	928	688	1051	621	789	741	987	877	389	928	789	1224	1115	1109	192	1093	797	429	611	733	859	1963	1763	501	416	397	509	683	669	389	1227	568	731	227	243	683
			58.6147	389	507	1131	304	3136	832	941	528	1627	1179	1013	787	1443	680	835	733	1107	1037	400	1037	859	1595	1219	1173	211	1155	805	403	643	723	885	1827	2003	483	453	389	571	757	715	435	1168	512	704	221	251	725
			59.4731	432	565	1325	285	3725	1029	1013	517	1944	1493	1163	877	1896	819	872	821	1315	1323	480	1416	939	1941	1443	1395	195	1283	792	440	621	707	941	1768	2168	488	533	360	571	915	768	411	1357	565	685	211	243	712
			60.3314	459	739	1621	285	4291	1299	1208	557	2400	2035	1379	1128	2416	1024	1093	899	1627	1693	656	1925	995	2429	1768	2368	208	1421	811	413	709	707	984	1832	2363	483	653	363	616	984	880	459	1291	573	683	203	227	771
			61.1883	573	1016	2083	309	4771	1704	1419	643	3099	2440	1592	1435	2824	1533	1328	1125	2024	2203	883	2384	1037	3067	1947	2333	200	1744	869	427	707	789	971	1901	2413	456	749	400	675	1069	907	512	1408	603	707	213	221	808
			62.0464	725	1384	2749	283	5459	2080	1669	720	3707	2757	1944	1757	3181	1880	1587	1384	2459	2536	1147	2581	1072	3453	2272	2901	208	1648	837	448	691	803	963	1925	2427	475	901	435	787	1147	904	485	1328	589	720	211	221	821
			62.9042	947	1712	3515	293	6056	2547	1899	835	4219	2928	2251	2069	3341	2179	1909	1661	2899	2901	1501	2803	1168	3856	2677	3363	216	1645	875	453	685	784	1048	1992	2611	496	923	408	941	1128	904	461	1411	595	672	221	221	883
			63.7614	1197	1853	4067	320	6456	2869	2077	941	4483	2683	2432	2331	3384	2213	2181	1725	3187	3203	1875	3056	1155	3824	2883	3365	227	1653	851	464	717	907	1037	2043	2664	488	957	419	955	1112	917	456	1453	632	693	216	205	888
			64.6192	1280	1963	4285	320	6664	3040	2085	1040	4509	2336	2461	2419	3147	2344	2435	1797	3248	3389	2083	3315	1160	3912	3133	3579	200	1624	835	451	699	936	976	1963	2653	464	1008	445	931	1088	893	464	1408	651	653	245	205	856
			65.4772	1469	2040	4579	336	6859	3123	2131	1109	4357	2467	2363	2512	3011	2421	2643	1797	3240	3336	2232	3315	1141	4205	3483	3432	216	1560	845	437	693	1128	1005	1928	2624	469	1053	424	955	1029	907	467	1459	664	645	256	195	827
			66.335	1496	2008	4611	341	6765	3168	2069	1163	4053	2256	2200	2483	2760	2523	2875	1736	3155	3208	2253	3221	1187	4181	3360	3275	213	1501	837	419	661	1091	1075	1944	2667	440	984	432	960	1035	891	477	1443	648	648	245	195	843
			67.1925	1461	1899	4808	355	6600	3011	2024	1171	3736	2061	2027	2443	2555	2571	2891	1763	3000	3008	2283	3037	1152	3805	3136	2923	213	1507	787	435	736	987	981	1925	2507	448	976	424	955	1005	861	485	1405	603	707	245	203	827
			68.0506	1485	1736	4541	373	6395	2893	1968	1165	3485	1896	1907	2291	2549	2443	2939	1675	2829	2744	2200	2867	1120	3624	2883	2779	211	1475	827	427	696	995	917	1976	2445	443	960	432	981	965	917	499	1453	565	717	235	192	941
			68.9089	1461	1488	4021	360	6013	2819	1821	1152	3248	1717	1757	2067	2331	2283	2797	1592	2563	2605	2029	2603	1136	3429	2627	2656	197	1461	853	445	709	1008	960	1944	2317	427	947	461	909	939	837	453	1493	552	696	219	189	923
			69.7669	1296	1320	3667	363	5637	2696	1712	1077	2853	1688	1592	1824	2253	2187	2539	1680	2368	2389	1803	2448	1112	3213	2325	2315	200	1371	843	432	675	835	960	1891	2272	419	957	440	888	872	805	429	1493	571	704	259	173	899
			70.6256	1269	1211	3339	347	5259	2504	1579	1059	2632	1608	1421	1693	2104	2077	2333	1597	2224	2155	1715	2200	1037	2909	2096	2283	203	1275	845	424	624	827	877	1781	2176	464	891	435	872	835	773	440	1472	584	640	237	168	848
			71.4831	1211	1107	3056	315	4821	2336	1453	1037	2445	1403	1315	1509	1931	2016	2136	1504	2021	2003	1547	2040	976	2645	1869	1939	213	1256	792	397	608	755	829	1744	2104	405	896	411	840	845	755	456	1421	523	643	221	184	832
			72.3408	1155	1008	2853	317	4765	2240	1411	976	2339	1339	1171	1432	1896	1928	1939	1411	1901	1835	1440	1949	925	2483	1768	1859	216	1197	789	421	605	685	763	1752	2088	413	893	419	901	800	749	440	1432	507	613	219	173	805
			73.1989	1013	893	2637	291	4467	2053	1333	917	2115	1256	1107	1280	1701	1816	1739	1387	1725	1704	1317	1875	869	2197	1549	1792	203	1096	795	429	595	645	768	1720	2019	427	840	437	832	792	725	443	1408	480	659	221	187	784
			74.0564	947	872	2496	277	4245	1979	1256	909	1936	1131	1037	1224	1627	1723	1629	1331	1589	1549	1176	1773	853	1960	1405	1685	197	1037	795	400	611	616	747	1563	1957	429	851	397	784	739	717	435	1424	488	611	203	184	733
			74.9144	925	845	2315	264	4048	1867	1203	877	1867	1112	955	1120	1552	1659	1600	1253	1517	1443	1045	1709	843	1755	1301	1619	208	989	733	384	619	621	728	1581	1851	400	805	387	752	760	699	437	1397	475	584	235	173	733
			75.7714	832	795	2139	264	3776	1787	1128	904	1685	1011	907	1045	1483	1536	1459	1203	1413	1397	987	1589	811	1549	1227	1451	219	1029	704	379	605	581	648	1515	1880	427	824	408	768	733	661	413	1459	443	549	200	165	699
			76.6292	795	757	2045	269	3680	1611	1064	829	1595	947	840	928	1432	1531	1325	1139	1360	1293	875	1571	776	1451	1181	1835	200	949	667	424	568	568	653	1424	1763	421	800	365	749	701	651	416	1432	448	517	200	184	691
			77.4869	763	675	1835	237	3400	1501	1011	808	1504	909	771	840	1331	1437	1219	1107	1277	1152	816	1541	760	1341	1107	1467	213	928	629	395	565	525	565	1347	1725	432	763	379	680	672	635	419	1381	411	525	205	171	723
			78.3442	717	653	1656	245	3499	1429	968	797	1469	832	744	792	1272	1323	1104	1101	1224	1096	768	1387	765	1216	1067	1352	192	880	640	352	579	504	563	1349	1643	400	757	339	651	629	605	437	1379	376	531	176	152	688
			79.2014	707	613	1600	221	3432	1331	947	829	1451	819	680	763	1245	1259	1035	1024	1197	1032	688	1365	733	1147	1088	1443	229	848	595	349	565	472	547	1317	1627	395	739	347	635	611	587	437	1317	379	469	181	160	656
			80.0594	731	629	1608	227	3603	1296	941	835	1429	827	685	741	1277	1221	1011	1003	1152	1043	680	1360	749	1152	1133	1251	229	843	589	360	493	424	603	1301	1603	408	709	344	629	635	611	408	1381	411	472	184	163	651
			80.9172	693	592	1592	240	3755	1203	915	840	1467	840	643	744	1285	1224	944	963	1077	1037	651	1307	795	1149	1205	1232	213	864	539	376	533	448	581	1325	1504	421	749	312	584	603	595	405	1392	397	464	184	141	648
			81.7747	712	600	1579	221	4048	1112	896	800	1528	795	637	712	1400	1157	933	987	1029	1029	621	1227	813	1152	1323	1357	211	835	515	387	549	403	555	1261	1416	400	763	347	544	579	640	437	1413	365	488	179	141	637
			82.6322	637	613	1603	216	4384	1099	920	784	1560	869	645	688	1608	1144	904	952	1027	1099	555	1347	835	1248	1477	1312	197	811	507	379	581	424	547	1333	1384	392	731	341	528	589	624	443	1395	395	469	165	139	696
			83.4894	619	643	1672	219	4829	1032	941	760	1765	955	643	699	1957	1072	880	965	1045	1187	549	1432	808	1400	1603	1424	168	869	472	355	584	387	608	1315	1397	371	739	301	523	667	691	437	1373	381	469	163	152	680
			84.3469	651	677	1824	219	5269	984	1011	760	2064	1077	621	691	2352	1093	867	928	1059	1280	533	1467	867	1691	1765	1523	173	920	469	363	555	392	656	1309	1429	368	765	291	560	701	752	427	1347	400	453	155	147	656
			85.2044	627	739	1981	203	5811	1024	1043	773	2381	1280	688	763	2968	1120	907	952	1091	1509	531	1669	933	2048	1909	1611	192	904	459	395	549	392	672	1477	1467	384	787	307	533	811	781	504	1376	392	464	163	141	699
			86.0625	675	877	2339	203	6515	1037	1139	808	2928	1541	707	829	3603	1315	917	925	1141	1768	555	1987	1013	2507	2264	2027	184	845	445	387	635	421	707	1429	1565	368	848	320	523	819	749	544	1355	387	432	165	136	757
			86.92	720	1091	2944	197	6901	1115	1256	837	3653	1845	808	896	4059	1477	1027	981	1208	2237	656	2437	1067	3008	2669	2560	176	888	424	429	677	397	717	1408	1648	341	872	301	528	848	781	504	1381	397	429	173	139	821
			87.7772	848	1261	3811	211	7029	1261	1499	840	4328	2131	920	984	4320	1757	1136	1035	1336	2803	715	2869	1147	3595	2979	3235	189	848	456	405	683	429	757	1408	1741	333	899	296	544	864	733	472	1379	408	475	163	128	981
			88.6342	1051	1629	5139	213	7309	1469	1707	920	5069	2261	995	1168	4571	2136	1293	1117	1547	3221	864	3408	1293	4107	3453	4115	211	840	467	429	624	389	763	1453	1933	331	968	296	523	891	765	472	1488	400	485	157	141	1000
			89.4914	1320	2112	5712	192	7280	1744	1901	936	5459	2309	1141	1384	4656	2568	1472	1184	1771	3509	1059	3637	1381	4501	3824	5125	187	861	451	432	635	435	787	1437	1952	328	979	312	555	923	757	499	1395	403	421	152	149	1048
			90.3492	1448	2440	5885	219	6952	2120	1997	997	5931	2347	1275	1592	4693	2864	1696	1264	1939	3787	1309	3808	1437	4800	3893	5184	171	824	451	424	685	416	789	1419	2080	323	1005	325	509	864	784	549	1509	381	461	165	133	1013
			91.2067	1485	2704	5861	243	6896	2408	2061	1029	6013	2301	1312	1853	4696	2885	2072	1365	2096	3987	1627	3965	1557	4691	4083	5211	184	811	432	432	672	395	800	1413	2133	331	1008	357	539	851	725	531	1456	421	440	179	141	1029
			92.0647	1488	2947	5709	259	6485	2653	2155	1040	5467	2288	1363	1965	4501	2901	2371	1389	2181	4083	1907	4064	1619	4704	3829	4941	192	829	421	464	672	408	779	1408	2171	301	1005	352	499	803	685	501	1392	395	427	173	141	1085
			92.9222	1496	3109	5435	280	5773	2907	2123	1037	4896	2147	1376	2045	4133	2832	2685	1491	2205	4080	2195	4144	1611	4392	3600	4232	192	752	429	432	632	387	723	1381	2173	323	931	336	501	757	715	509	1413	416	424	160	155	1075
			93.7797	1573	3061	5357	272	5480	2907	2149	1045	4445	2053	1307	2080	3845	2864	2920	1475	2224	3912	2347	4011	1605	3877	3344	4021	195	715	448	413	611	363	755	1400	2160	299	965	336	501	701	656	555	1621	384	397	155	163	1048
			94.6367	1509	2912	5243	283	5128	2896	2131	1061	3867	1944	1277	2037	3507	2789	2992	1467	2211	3608	2408	3885	1533	3491	3032	3597	187	688	427	427	592	365	733	1464	2101	299	936	349	499	717	579	536	1493	411	416	160	157	1037
			95.4944	1592	2640	4709	304	4872	2883	2117	1011	3523	1741	1200	1888	3301	2848	2861	1413	2123	3299	2323	3504	1459	3259	2747	3267	184	656	437	464	592	373	696	1445	2120	299	947	371	475	672	597	512	1525	371	411	152	160	1029
			96.3517	1520	2336	4163	296	4536	2752	2091	968	3048	1581	1093	1693	3059	2717	2747	1344	2021	2989	2235	3285	1448	2883	2459	2944	192	589	421	467	555	355	709	1381	2115	269	899	339	435	672	552	496	1445	400	405	157	165	997
			97.2097	1325	2088	3747	291	4312	2581	1811	955	2757	1531	997	1525	2923	2611	2603	1240	1888	2744	2104	3117	1349	2621	2203	2827	187	579	395	467	541	360	707	1371	2112	296	912	333	464	635	560	464	1469	395	400	171	160	1032
			98.0678	1213	1933	3392	277	4077	2485	1544	925	2504	1469	944	1376	2747	2507	2349	1256	1672	2693	1989	3056	1221	2392	1992	2680	181	549	363	427	520	344	688	1352	2083	341	888	328	459	613	549	456	1400	381	365	171	168	1045
			98.925	1133	1763	3152	277	3819	2357	1371	907	2269	1373	875	1243	2467	2347	2136	1163	1600	2448	1792	2829	1147	2187	1741	2867	195	544	355	419	483	333	672	1344	2088	341	877	333	424	600	557	499	1336	357	333	165	176	1021
			99.7831	1125	1640	2917	245	3523	2176	1269	837	2085	1256	827	1149	2293	2171	1944	1104	1501	2157	1629	2640	1029	1925	1584	2261	195	477	341	427	456	291	677	1347	2093	315	835	347	424	557	475	517	1299	373	339	157	171	912
			100.641	1093	1549	2701	256	3293	2035	1171	797	1885	1315	792	1011	2195	2051	1784	1003	1440	1917	1536	2531	1000	1787	1376	2245	192	437	336	435	464	299	659	1384	2056	304	832	341	395	552	488	469	1312	360	312	165	168	917
			101.499	1171	1456	2507	253	3208	1981	1099	744	1784	1240	720	987	2064	1933	1635	997	1581	1864	1360	2387	944	1573	1285	1853	197	427	355	467	432	280	712	1381	2037	267	816	331	381	515	477	469	1325	336	317	144	181	875
			102.357	1149	1344	2443	232	3189	1787	1091	773	1675	1149	667	901	2008	1883	1517	960	1675	1771	1291	2267	936	1541	1179	2045	195	395	360	443	451	280	648	1357	2096	285	816	317	347	520	480	443	1320	323	304	155	171	859
			103.214	1021	1341	2315	219	3144	1605	1056	728	1605	1128	632	821	1931	1736	1453	936	1859	1645	1165	2213	909	1437	1139	1949	184	373	328	389	413	285	720	1355	1957	288	843	320	352	525	477	437	1245	341	296	149	184	829
			104.072	1024	1240	2205	216	3051	1427	976	728	1600	1029	616	816	1861	1589	1416	869	1640	1555	1048	2053	837	1341	1072	1613	213	355	339	400	416	291	685	1291	1947	272	843	339	347	488	445	437	1229	325	288	139	168	819
			104.929	947	1229	2136	205	3112	1325	925	712	1539	1005	571	747	1765	1488	1355	789	1477	1549	981	1883	805	1253	1069	1669	184	357	320	413	448	267	752	1299	1869	256	835	317	315	509	477	416	1181	317	277	149	160	776
			105.786	952	1176	2077	203	3309	1229	901	731	1568	1016	533	664	1765	1408	1229	720	1387	1488	941	1941	827	1205	1059	1573	168	328	315	389	408	272	656	1277	1773	283	829	307	291	493	467	421	1187	288	280	136	149	723
			106.644	952	1144	1984	189	3520	1229	888	685	1517	971	544	651	1744	1360	1133	667	1248	1432	851	1819	763	1149	1149	1472	152	307	299	445	413	283	592	1256	1651	253	837	283	283	477	509	371	1109	299	261	141	141	680
			107.502	976	1149	1965	197	3952	1165	899	672	1555	904	515	640	1773	1253	1085	656	1221	1440	829	1848	792	1139	1288	1741	179	301	320	405	429	280	581	1309	1603	264	840	275	291	488	501	373	1093	309	272	144	107	669
			108.359	925	1083	1979	187	4424	1133	888	675	1696	856	504	595	1717	1181	987	627	1181	1480	771	1816	749	1144	1333	1309	168	301	288	379	440	264	573	1288	1525	243	784	267	288	472	533	403	1061	301	264	139	115	624
			109.217	901	1099	1968	165	4997	1160	901	685	1869	976	525	571	1867	1165	984	643	1205	1600	739	1901	755	1272	1560	1541	168	299	283	381	424	256	573	1245	1459	259	811	291	277	509	576	467	973	285	280	136	117	640
			110.075	936	1067	2013	171	5829	1112	901	688	2189	1027	523	571	2000	1131	981	611	1288	1717	720	1965	779	1584	1864	1440	165	285	280	368	448	240	568	1219	1427	232	805	267	293	496	579	435	939	307	280	147	115	648
			110.933	955	1075	2227	176	6371	1096	952	715	2635	1211	509	597	2232	1187	1024	595	1352	1907	677	2096	760	1861	2232	1824	155	277	267	381	413	253	661	1197	1397	224	867	253	315	539	611	384	971	291	307	136	131	680
			111.791	960	1099	2363	192	6819	1104	1003	744	3245	1453	501	616	2365	1203	1064	611	1445	2208	653	2259	789	2315	2635	1469	141	317	256	365	395	232	653	1195	1405	224	867	261	309	523	565	373	941	285	296	133	109	675
			112.648	952	1152	2581	152	7472	1128	1115	725	3968	1589	512	648	2632	1307	1107	605	1480	2589	669	2531	768	2851	3088	1565	139	296	264	365	421	237	672	1253	1352	219	912	261	315	509	571	397	928	283	285	141	104	723
			113.506	1024	1240	2971	147	7771	1227	1280	773	4717	1819	565	720	2869	1403	1155	616	1539	2912	696	2949	776	3248	3520	1864	144	301	232	349	405	248	664	1195	1317	216	936	269	323	477	560	456	904	277	299	128	104	736
			114.363	1045	1488	3360	173	7749	1275	1400	784	5288	1931	560	840	2923	1488	1251	651	1595	3203	752	3381	816	3573	3912	2069	136	315	232	365	373	232	672	1192	1373	205	885	259	304	472	560	453	928	259	280	120	96	752
			115.221	1192	1832	3651	184	7547	1435	1659	824	5859	2181	624	904	3285	1747	1445	627	1773	3685	869	3781	856	3968	4195	2909	120	277	240	357	395	227	688	1165	1445	211	883	259	315	477	539	384	933	277	304	139	104	768
			116.079	1405	2347	4021	192	6909	1701	1912	840	5915	2381	715	1035	3373	1931	1637	640	2021	4037	995	4221	915	4477	4309	3195	115	315	259	355	392	221	685	1296	1453	211	888	261	309	464	499	373	909	285	283	144	104	816
			116.936	1592	2867	4219	224	6419	2045	2133	859	5757	2424	816	1192	3595	2192	1800	731	2219	4459	1317	4944	979	4957	4336	3736	123	301	272	384	413	227	691	1117	1493	200	885	291	336	475	517	408	907	275	301	152	107	797
			117.794	1733	3504	4189	227	6021	2381	2325	880	5384	2464	947	1293	3496	2269	2072	733	2459	4741	1552	5229	1019	5027	4211	3653	125	288	299	371	395	224	709	1059	1483	200	856	280	352	429	512	408	928	280	304	136	117	816
			118.651	1800	3949	4045	240	5525	2795	2384	851	4891	2400	1021	1403	3333	2368	2235	736	2736	4549	1872	4933	1128	4840	3923	3760	131	285	272	376	384	208	707	1056	1480	211	867	272	349	437	477	424	917	277	269	136	101	803
			119.509	1845	4392	3875	275	5016	3077	2453	819	4475	2413	1120	1475	3213	2427	2563	744	2840	4285	2203	4832	1165	4592	3624	3557	131	296	259	389	379	203	712	1141	1464	237	824	312	344	424	453	371	1019	277	283	160	107	845
			120.366	1795	4469	3565	312	4723	3216	2381	765	3941	2317	1171	1624	3117	2429	2627	835	2947	3899	2456	4707	1203	4235	3389	3477	123	288	248	395	384	203	693	1088	1451	213	832	309	325	408	477	357	912	256	269	131	101	811
			121.223	1677	4435	3283	301	4317	3157	2216	723	3549	2192	1221	1683	2925	2309	2779	789	2808	3475	2720	4712	1200	3917	3037	3224	112	277	240	437	352	200	680	1000	1405	219	845	301	320	389	424	357	907	251	264	125	109	765
			122.081	1637	4224	2965	317	4048	3088	2053	731	3229	2083	1211	1800	2941	2245	2843	789	2709	3360	2912	4640	1205	3531	2680	3149	120	277	224	408	349	203	667	1005	1373	216	813	307	323	371	456	333	941	248	256	133	93	776
			122.939	1568	3853	2731	325	3851	2851	1923	712	2912	1909	1189	1709	2808	2165	2728	819	2547	3128	2965	4565	1125	3219	2397	3157	131	275	216	397	333	197	683	960	1331	232	811	317	283	352	413	309	920	221	240	139	88	752
			123.796	1565	3533	2416	339	3549	2597	1768	675	2541	1827	1101	1595	2672	2019	2605	843	2384	2920	2843	4307	1072	2939	2099	2891	136	277	229	371	333	197	691	936	1341	237	749	285	269	355	397	328	931	229	243	136	93	744
			124.654	1531	3355	2333	312	3464	2355	1643	653	2323	1717	1043	1421	2333	1944	2504	784	2171	2675	2701	4064	1072	2589	1944	2616	112	280	219	411	307	192	749	904	1285	211	779	285	264	355	403	325	917	240	240	123	96	680
			125.511	1563	3163	2115	312	3293	2184	1448	632	2096	1619	965	1320	2224	1789	2245	757	2037	2411	2464	3877	984	2315	1728	2379	120	288	203	381	315	171	696	917	1251	208	755	296	288	325	373	315	909	219	245	112	85	683
			126.369	1443	2984	2000	304	3213	1992	1379	621	1907	1544	931	1216	2069	1693	2099	699	1829	2245	2285	3611	899	2093	1613	2272	123	275	211	347	293	195	680	861	1189	221	741	280	288	317	381	307	869	219	243	115	96	691
			127.227	1243	2656	1869	280	3040	1803	1235	584	1787	1536	861	1101	1949	1579	1960	707	1805	2067	2003	3696	803	1832	1416	2197	125	275	205	352	291	184	696	856	1205	205	723	269	253	333	363	304	827	224	227	117	96	635
			128.085	1139	2469	1789	259	2995	1739	1203	555	1739	1408	792	1040	1923	1456	1779	669	1595	1931	1864	3581	779	1664	1248	2277	125	272	211	363	291	171	712	837	1205	205	677	253	245	299	357	285	805	200	219	128	77	600
			128.942	1035	2205	1747	243	2904	1656	1051	576	1616	1347	776	936	1843	1352	1677	616	1504	1851	1616	3352	709	1547	1096	1875	91	267	213	328	315	168	653	835	1192	189	627	272	240	301	349	283	763	195	211	109	91	603
			129.8	981	2056	1627	240	2888	1597	997	552	1568	1323	720	917	1824	1269	1584	640	1379	1749	1499	3264	704	1400	1077	1749	93	235	195	309	285	168	661	771	1117	195	629	259	221	291	381	275	717	179	219	107	91	584
			130.658	1003	1997	1589	224	2987	1576	949	523	1549	1355	688	861	1800	1197	1571	592	1373	1712	1333	2992	683	1344	1104	1851	109	237	205	283	291	184	664	744	1053	205	613	245	216	301	376	245	691	200	205	123	75	560
			131.516	987	1979	1523	224	3091	1467	933	549	1525	1293	693	843	1803	1139	1483	565	1349	1584	1203	3043	648	1277	1083	1656	85	237	208	304	269	157	699	696	1032	189	576	237	192	285	400	269	659	203	208	109	80	563
			132.373	995	1869	1557	211	3357	1320	883	501	1480	1307	648	747	1653	1064	1429	536	1280	1565	1101	3083	677	1237	1067	1632	96	221	197	280	285	160	691	693	957	173	600	251	200	285	413	256	715	200	221	120	80	517
			133.23	955	1797	1485	208	3747	1213	832	525	1584	1352	629	741	1576	1011	1309	517	1240	1531	1043	2997	640	1187	1128	1440	88	213	197	277	267	152	733	693	957	176	616	219	179	269	419	251	643	211	205	120	75	501
			134.087	939	1696	1427	197	4021	1139	813	499	1605	1411	611	685	1461	997	1245	499	1221	1496	992	2952	629	1197	1237	1355	83	216	192	267	256	163	696	635	864	165	587	240	189	275	413	245	571	211	203	117	67	499
			134.945	888	1629	1429	184	4427	1051	843	531	1757	1536	605	653	1437	952	1208	493	1229	1541	891	2989	597	1168	1403	1445	85	192	187	259	240	155	723	651	856	168	592	219	171	277	413	248	560	208	195	101	69	496
			135.803	864	1515	1437	192	4440	1011	808	523	1987	1675	597	664	1459	912	1157	491	1205	1664	843	3037	600	1275	1584	1251	75	205	165	245	253	187	680	616	819	147	587	211	163	288	424	248	501	205	187	101	59	485
			136.66	869	1453	1491	189	4651	1003	845	525	2432	2035	557	640	1448	941	1109	475	1240	1877	795	3179	581	1488	1987	1384	75	205	165	253	253	171	731	624	763	165	656	205	152	293	395	259	493	229	184	109	64	493
			137.517	741	1240	1512	195	4248	931	776	493	2523	2083	525	611	1360	885	973	440	1091	1883	733	3219	568	1683	2197	1213	75	184	152	221	219	139	597	587	701	139	573	189	141	256	376	221	461	187	173	96	56	432
			138.375	933	1325	1736	187	4755	1040	931	552	3397	2757	571	643	1632	1037	1109	483	1259	2659	741	3931	555	2403	3213	1795	77	208	176	245	267	160	656	640	779	147	701	208	171	296	424	237	501	213	173	109	64	493
			139.232	989	1331	1848	173	5096	1019	984	573	3899	3203	587	669	1805	1083	1155	488	1304	3317	707	4355	573	2976	4093	2125	80	203	163	267	224	157	643	600	731	139	704	208	168	301	411	264	496	216	184	117	59	520
			140.09	1045	1392	2035	173	5389	1024	1085	597	4360	3587	661	739	1899	1165	1205	491	1400	3997	672	4976	581	3488	4853	2493	69	219	176	245	235	155	672	664	749	144	693	203	157	272	392	269	485	208	195	115	69	525
			140.948	1219	1560	2312	181	5627	1112	1149	632	4875	4091	733	747	2099	1293	1307	491	1515	4429	701	5248	640	4117	5635	2963	83	213	157	235	229	181	632	656	787	144	701	221	165	280	373	272	477	232	184	107	77	557
			141.806	1312	1704	2544	181	5483	1155	1157	629	5088	4483	869	811	2232	1341	1456	459	1704	4568	656	5232	653	4432	6019	3192	61	213	160	235	232	155	637	643	880	144	683	219	168	269	371	280	483	216	173	109	59	536
			142.663	1557	2064	2803	187	5363	1269	1368	672	5320	4224	1005	888	2336	1525	1568	493	1736	4723	672	5136	715	4789	6144	3653	61	197	155	240	227	155	629	616	827	139	685	208	168	253	379	267	512	219	163	109	67	557
			143.521	1859	2515	3104	200	5075	1357	1483	701	5371	4000	1136	947	2552	1691	1744	531	1672	4805	720	5293	749	4960	6141	4248	69	197	157	248	216	141	616	616	856	136	680	235	176	248	379	267	512	216	152	115	72	549
			144.378	1981	2917	3341	203	4563	1472	1672	723	5275	3795	1275	1075	2589	1821	1944	539	1667	4800	829	5243	840	4869	5872	4637	72	187	155	277	211	139	611	763	843	133	667	229	168	256	349	275	499	205	149	104	67	584
			145.235	2075	3235	3528	229	4277	1592	1771	741	5077	3765	1280	1141	2629	1843	2112	605	1760	4624	899	5112	896	4707	5389	4371	64	195	155	259	197	155	573	757	856	133	624	219	173	245	317	307	523	208	168	117	59	531
			146.093	2120	3453	3597	243	3944	1707	1907	736	4573	3845	1387	1229	2584	1861	2275	621	1891	4544	957	5224	947	4568	5091	4272	69	195	157	243	197	125	600	699	856	136	560	232	165	221	293	259	504	205	157	115	67	520
			146.95	1995	3723	3493	269	3637	1800	1995	747	4077	3459	1320	1293	2541	1936	2429	693	2061	4389	1005	5131	1013	4395	4544	3963	67	192	160	259	203	144	589	667	853	128	520	213	160	227	299	288	520	205	141	120	64	544
			147.807	1853	3813	3344	264	3363	1893	2077	784	3685	3197	1389	1277	2323	1928	2512	693	2243	4035	1141	4917	1072	4109	4008	3875	67	200	160	248	179	136	595	696	816	131	512	205	171	216	280	261	459	187	144	112	67	533
			148.664	1853	4021	3133	299	3251	1909	2080	797	3205	2944	1381	1336	2251	1909	2733	787	2413	3760	1152	4493	1123	3923	3576	3731	77	197	152	243	181	128	576	755	811	112	488	213	155	213	285	283	483	200	139	109	67	525
			149.522	1768	3904	2984	317	3045	1944	2085	837	2864	2843	1376	1365	2120	1885	2747	800	2584	3525	1240	4163	1264	3629	3141	3653	93	168	147	237	168	125	555	707	811	128	451	203	168	216	269	307	499	181	133	109	53	499
			150.379	1757	3680	2736	320	2813	1872	2037	811	2656	2960	1333	1344	2091	1832	2667	821	2712	3299	1312	3907	1432	3285	2901	3421	61	189	139	232	171	136	525	664	784	120	437	197	152	224	277	293	507	200	120	115	61	477
			151.237	1669	3373	2533	325	2741	1776	1915	733	2371	2656	1309	1307	1936	1701	2643	829	2600	3051	1309	3797	1413	3005	2560	3349	67	189	147	251	155	120	509	688	744	125	432	192	155	224	264	296	461	165	115	117	53	493
[truncated: 2 more columns]

## Sheet: Mg1
		TopCount Data
		Imported from combined file C:\Rachael\Rb160226\PLATE0722 at 05:54:51 PM 02/03/2016DeRandomized Data
			File	PLATE0722	PLATE0722	PLATE0722	PLATE0722	PLATE0722	PLATE0722	PLATE0722	PLATE0722	PLATE0722	PLATE0722	PLATE0722	PLATE0722	PLATE0722	PLATE0722	PLATE0722	PLATE0722	PLATE0722	PLATE0722	PLATE0722	PLATE0722	PLATE0722	PLATE0722	PLATE0722	PLATE0722	PLATE0722	PLATE0722	PLATE0722	PLATE0722	PLATE0722	PLATE0722	PLATE0722	PLATE0722	PLATE0722	PLATE0722	PLATE0722	PLATE0722	PLATE0722	PLATE0722	PLATE0722	PLATE0722	PLATE0722	PLATE0722	PLATE0722	PLATE0722	PLATE0722	PLATE0722
			Plate No	PLATE0722	PLATE0722	PLATE0722	PLATE0722	PLATE0722	PLATE0722	PLATE0722	PLATE0722	PLATE0722	PLATE0722	PLATE0722	PLATE0722	PLATE0722	PLATE0722	PLATE0722	PLATE0722	PLATE0722	PLATE0722	PLATE0722	PLATE0722	PLATE0722	PLATE0722	PLATE0722	PLATE0722	PLATE0722	PLATE0722	PLATE0722	PLATE0722	PLATE0722	PLATE0722	PLATE0722	PLATE0722	PLATE0722	PLATE0722	PLATE0722	PLATE0722	PLATE0722	PLATE0722	PLATE0722	PLATE0722	PLATE0722	PLATE0722	PLATE0722	PLATE0722	PLATE0722	PLATE0722
			Label	Control	Control	Control	Control	Control	Control	Control	Control	Control	Control	Control	Control	Control	Control	Control	Control	Control	Control	Control	Control	Control	Control	Control	Control	Mg1	Mg1	Mg1	Mg1	Mg1	Mg1	Mg1	Mg1	Mg1	Mg1	Mg1	Mg1	Mg1	Mg1	Mg1	Mg1	Mg1	Mg1	Mg1	Mg1	Mg1	Mg1
			Well / Region	A1	A2	A3	A4	A5	A6	A7	A8	A9	A10	A11	A12	B1	B2	B3	B4	B5	B6	B7	B8	B9	B10	B11	B12	E1	E2	E3	E4	E5	E6	E7	E8	E9	E10	E11	E12	F1	F2	F3	F4	F5	F6	F7	F8	F9	F10
			ZT Time
			12.6083	4178	3266	4003	5338	5411	4384	2464	4090	4966	3093	3682	3781	5666	5053	3518	3614	4339	4216	3336	3552	7098	3776	4882	10190	1717	2677	3334	2362	4402	8762	5307	3157	4158	4245	4278	4296	1704	1230	2514	3434	3752	8029	4392	2802	3690	1362
			13.5553	3413	2776	3376	4688	4938	3590	2010	3634	4403	2691	3141	2930	5243	4669	2926	2805	3707	3602	2797	3488	5674	3046	4238	8312	1629	2317	2893	2098	3782	7718	4395	2746	3635	3822	3477	3547	1533	1114	2179	3088	3350	6960	4010	2419	3298	1253
			14.5022	3226	2854	3296	4278	4414	3446	1878	3554	4154	2498	2838	2466	4826	4390	2992	3013	3454	3515	2474	3461	5030	2810	4010	7325	1594	2048	2656	2021	3363	6792	3944	2533	3342	3592	2955	3120	1477	1069	2149	2987	3074	6141	3656	2176	2922	1179
			15.4492	3018	2795	3034	3802	3986	3011	1786	3165	3787	2467	2656	2234	4090	4080	2824	3042	3174	3053	2341	3362	4154	2738	3558	6394	1523	1802	2370	1914	2970	6128	3594	2254	2930	3229	2491	2955	1426	955	2018	2885	2909	5144	3523	1910	2643	1082
			16.3956	2773	2634	2622	3578	3709	2534	1778	2851	3462	2414	2517	2053	3643	3595	2469	2728	3086	2755	2243	3221	3594	2459	3187	5406	1427	1613	2202	1861	2550	5568	3173	2048	2626	2958	2158	2627	1358	875	1947	2845	2680	4411	3158	1603	2341	1050
			17.3419	2430	2523	2410	3176	3366	2245	1648	2680	3139	2165	2280	1802	3301	3035	2189	2496	2925	2504	2062	3070	3149	2238	2874	4603	1384	1461	2048	1675	2296	4968	2854	1782	2314	2818	1888	2394	1422	811	1995	2723	2365	3872	2869	1474	2147	942
			18.2889	2229	2475	2344	2901	3059	2050	1432	2362	2800	1958	2139	1603	2966	2634	2147	2338	2805	2512	1774	2890	2861	2152	2562	3883	1238	1278	1899	1475	2157	4426	2528	1621	2066	2682	1678	2070	1280	718	1920	2480	2086	3413	2517	1286	1899	902
			19.2353	2042	2466	2136	2675	2837	2002	1286	2074	2550	1779	2000	1421	2683	2341	2027	2374	2739	2347	1552	2691	2461	1971	2389	3464	1184	1138	1891	1301	2093	3990	2370	1462	1931	2626	1472	1882	1098	650	1794	2240	1819	3093	2218	1170	1717	853
			20.1822	1880	2270	1880	2494	2570	1741	1194	1992	2256	1669	1886	1299	2341	2171	1707	2176	2746	2214	1405	2530	2171	1856	2158	3029	1066	1006	1874	1218	1947	3546	2074	1286	1763	2528	1317	1699	982	594	1670	2096	1557	2730	1931	1058	1544	813
			21.1297	1738	2186	1818	2323	2382	1494	1102	1778	2019	1534	1744	1206	2230	1947	1552	1997	2707	2130	1304	2352	2011	1762	1936	2670	971	925	1574	1099	1813	3181	1917	1203	1624	2440	1224	1506	899	571	1568	1899	1442	2483	1758	966	1394	792
			22.0767	1562	2163	1677	2186	2165	1403	1016	1667	1864	1419	1666	1144	2002	1704	1453	1846	2613	1957	1181	2248	1771	1579	1702	2416	882	822	1357	1037	1694	2854	1742	1131	1440	2138	1133	1368	848	530	1462	1757	1266	2195	1578	856	1266	720
			23.0236	1486	1987	1517	2098	1992	1310	979	1520	1710	1259	1646	1150	1861	1462	1315	1714	2437	1896	1043	2066	1526	1486	1554	2195	848	766	1232	950	1606	2610	1573	1037	1333	1899	1019	1234	814	510	1408	1637	1144	2072	1458	770	1190	674
			23.9703	1426	1851	1395	1890	1861	1168	899	1429	1598	1187	1589	1064	1672	1282	1182	1624	2336	1848	1022	1942	1414	1410	1422	1894	778	715	1154	898	1506	2410	1435	928	1190	1736	933	1134	728	504	1298	1501	1070	1955	1398	678	1077	630
			24.9178	1354	1741	1320	1779	1739	1075	858	1326	1496	1106	1582	978	1501	1210	1072	1494	2216	1726	930	1827	1250	1288	1317	1717	771	672	1070	826	1426	2213	1274	893	1123	1581	880	1075	675	482	1274	1398	1014	1760	1301	637	1011	597
			25.8647	1306	1678	1296	1784	1616	1005	798	1264	1398	1043	1550	949	1450	1154	995	1354	2024	1738	949	1677	1174	1202	1210	1614	718	638	1013	802	1374	2085	1203	859	1059	1496	792	973	606	483	1229	1250	986	1627	1293	605	954	574
			26.8114	1173	1507	1173	1637	1536	957	754	1144	1274	957	1442	806	1323	1037	923	1211	1880	1549	862	1533	1061	1206	1061	1438	670	616	987	733	1323	1854	1083	818	966	1366	726	832	584	470	1162	1214	912	1581	1190	584	872	546
			27.7589	1059	1414	1102	1554	1456	885	714	1083	1186	877	1363	723	1216	950	851	1134	1709	1446	818	1446	995	1190	966	1294	650	576	933	704	1230	1733	1016	779	955	1336	699	773	558	451	1096	1104	898	1451	1110	520	818	514
			28.7056	997	1320	1088	1466	1354	845	642	1002	1106	819	1277	658	1120	896	802	1074	1650	1339	786	1309	958	1149	912	1181	646	536	922	650	1190	1560	957	750	946	1269	672	762	514	442	1077	1069	883	1413	1126	515	806	491
			29.6522	946	1278	1048	1424	1322	752	627	990	1061	773	1232	648	1083	886	774	1069	1586	1296	755	1203	925	1088	891	1141	672	534	890	605	1195	1499	925	718	910	1245	648	725	488	422	1037	995	829	1365	1082	486	768	470
			30.5983	917	1272	1010	1406	1293	741	622	909	1006	763	1182	627	1098	878	741	1016	1581	1246	742	1152	907	982	845	1134	691	541	918	570	1190	1434	901	662	941	1218	670	738	466	408	1010	987	837	1320	1021	501	757	482
			31.5439	898	1218	990	1448	1304	771	584	907	1048	765	1154	590	1187	986	706	997	1656	1213	760	1146	941	1011	880	1150	765	562	920	555	1243	1462	955	707	1080	1155	818	795	453	419	966	990	891	1365	957	517	829	498
			32.49	998	1298	1088	1667	1355	806	654	968	1238	890	1147	605	1358	1294	690	1064	1864	1221	854	1240	1126	1192	941	1330	886	630	984	534	1386	1603	1112	787	1298	1086	1162	906	520	432	947	1080	1096	1696	930	606	1066	542
			33.4356	1120	1422	1358	1992	1597	885	739	1238	1634	1056	1235	701	1629	1874	741	1118	2320	1198	1091	1374	1536	1320	1186	1552	1096	760	1094	533	1811	1786	1310	962	1661	1146	1834	1150	571	469	971	1235	1328	2115	912	786	1422	666
			34.3828	1323	1610	1624	2397	2016	960	946	1619	2146	1328	1371	870	1842	2402	739	1226	2845	1363	1318	1485	2114	1576	1520	1845	1272	899	1179	574	2386	2042	1506	1197	2038	1133	2574	1309	675	542	997	1346	1605	2784	1002	970	1920	750
			35.3294	1498	1779	2069	2746	2568	1032	1059	1827	2525	1451	1470	1056	2070	2832	811	1376	3285	1429	1517	1666	2616	1680	1867	2174	1386	979	1187	566	2928	2222	1693	1373	2226	1160	3197	1478	766	600	974	1458	1717	3226	1181	1179	2294	864
			36.2764	1565	1933	2211	3067	3064	1130	1171	2070	2707	1582	1592	1171	2242	3096	861	1522	3549	1576	1742	1845	3074	1974	2152	2280	1422	1056	1242	547	3498	2483	1829	1486	2307	1198	3509	1562	784	658	1000	1565	1741	3603	1314	1278	2598	934
			37.2233	1642	2002	2016	3094	3341	1200	1280	2163	2754	1629	1691	1221	2328	3138	907	1576	3659	1718	1878	1899	3250	2286	2493	2403	1400	1099	1253	554	3971	2523	1854	1514	2309	1186	3402	1534	739	651	941	1638	1698	3722	1496	1338	2618	925
			38.1703	1562	2008	1858	3077	3346	1178	1354	2218	2669	1651	1779	1339	2267	2965	894	1517	3579	1800	1834	1968	3230	2170	2395	2411	1328	1066	1206	566	3938	2496	1848	1490	2317	1168	3093	1453	733	622	907	1598	1610	3638	1645	1298	2445	918
			39.1167	1507	1941	1811	2942	3238	1162	1290	2157	2538	1602	1696	1349	2256	2792	915	1514	3357	1710	1678	1954	3091	2027	2346	2376	1218	1008	1152	568	4064	2336	1770	1427	2208	1096	2808	1368	694	618	867	1533	1450	3298	1630	1211	2248	893
			40.0631	1453	1976	1741	2819	3149	1125	1278	2179	2365	1485	1659	1419	2083	2499	942	1443	3216	1675	1603	1846	2781	1933	2234	2248	1120	976	1080	558	3798	2098	1725	1312	2042	1104	2478	1331	677	589	832	1512	1344	3110	1594	1077	2062	832
			41.0097	1349	1910	1666	3152	2963	1114	1234	2011	2142	1358	1552	1245	1910	2242	883	1421	3030	1581	1434	1819	2554	1766	2090	2269	1098	941	1061	536	3510	1947	1630	1240	2118	1043	2216	1261	627	606	789	1362	1237	2744	1517	978	1902	789
			41.9558	1317	1830	1546	2909	2739	1067	1206	1928	1990	1341	1438	1090	1866	2083	853	1371	2802	1546	1366	1730	2259	1645	1992	2155	1032	894	1019	504	3152	1850	1510	1139	1997	974	1998	1211	587	595	747	1341	1149	2560	1430	882	1744	715
			42.9025	1235	1667	1464	2680	2581	1058	1166	1925	1856	1210	1350	1035	1795	1856	810	1298	2709	1563	1243	1693	2126	1565	1853	2029	968	848	966	510	2986	1738	1378	1085	1717	950	1810	1139	568	584	701	1237	1085	2347	1355	843	1637	691
			43.8489	1170	1619	1451	2587	2491	1005	1099	1790	1626	1213	1317	994	1731	1714	792	1197	2506	1490	1134	1650	1901	1494	1686	2136	934	829	952	496	2842	1632	1283	989	1528	914	1661	1024	525	574	685	1187	1016	2184	1323	760	1554	656
			44.7961	1112	1586	1450	2373	2354	995	1157	1587	1483	1203	1242	976	1627	1654	779	1192	2400	1406	1070	1677	1690	1442	1624	2066	880	818	891	509	2725	1509	1190	934	1430	845	1538	989	482	562	651	1130	950	1974	1240	715	1440	622
			45.7431	1056	1515	1406	2274	2226	933	1074	1560	1418	1154	1194	910	1525	1533	734	1171	2312	1448	1027	1667	1624	1344	1501	2106	845	754	819	494	2850	1394	1149	882	1320	829	1398	957	440	560	670	1070	901	1843	1158	651	1352	611
			46.6897	1037	1458	1339	2219	2126	893	1027	1469	1314	1131	1110	835	1398	1405	739	1174	2635	1342	994	1672	1552	1219	1466	2035	779	733	755	467	2509	1280	1098	867	1202	805	1291	963	387	525	650	1022	816	1701	1088	603	1229	586
			47.6367	1030	1318	1266	2072	1938	862	994	1381	1216	1026	1098	798	1430	1299	704	1224	2414	1259	965	1677	1381	1120	1328	1931	746	701	710	459	2296	1144	952	789	1122	787	1160	890	363	518	624	960	766	1634	1037	578	1195	544
			48.5831	947	1234	1235	2034	1926	846	952	1251	1101	1008	1038	792	1342	1189	693	1286	2240	1181	930	1688	1283	1045	1309	1789	722	694	728	416	2086	1056	901	746	1040	768	1131	840	358	520	634	858	715	1558	978	538	1104	565
			49.53	944	1155	1189	1933	1862	838	946	1205	1016	954	1053	733	1229	1093	744	1152	1984	1133	926	1573	1155	954	1250	1643	683	680	664	402	1976	962	872	696	917	747	1038	784	323	522	618	888	734	1520	901	470	976	541
			50.4772	901	1134	1133	1798	1747	858	901	1150	947	899	1018	749	1282	1022	778	1002	1837	1082	856	1469	1107	907	1213	1534	656	648	698	374	1859	962	861	640	861	717	973	760	326	509	611	800	714	1394	869	469	942	589
			51.4239	846	1142	1109	1658	1678	901	834	1120	909	861	1037	704	1163	976	739	981	1891	1032	811	1429	1010	896	1197	1482	611	683	682	370	1781	899	843	600	811	702	917	715	301	486	594	797	661	1285	832	467	886	570
			52.3703	832	1090	1088	1526	1536	950	806	1035	811	824	971	674	1082	915	702	1045	1861	965	819	1354	939	794	1101	1322	603	693	646	325	1664	840	826	554	744	666	870	659	290	453	570	920	627	1182	771	430	835	555
			53.3172	827	1022	1195	1466	1477	918	810	986	778	787	933	653	1043	886	709	1042	1752	917	763	1250	930	818	1043	1301	573	682	590	328	1558	803	814	522	709	629	829	642	285	424	549	837	614	1182	728	405	803	520
			54.2642	757	974	1091	1386	1451	803	763	930	749	776	872	626	1029	824	706	1034	1664	952	736	1187	851	754	976	1218	562	645	576	315	1546	834	846	518	690	600	810	613	274	440	539	731	606	1117	688	400	816	504
			55.2108	717	947	931	1326	1410	733	758	902	717	701	797	638	981	787	664	1051	1581	936	666	1075	838	717	915	1152	550	598	538	312	1541	816	906	510	637	584	802	579	283	424	536	651	616	1104	674	382	798	512
			56.1572	691	914	899	1267	1408	675	723	864	725	683	792	602	974	754	645	1053	1531	893	669	1098	842	733	875	1142	579	581	512	312	1685	821	994	486	622	570	829	621	280	398	518	608	643	1114	650	374	821	493
			57.1039	701	957	829	1248	1382	669	709	853	805	694	786	587	955	752	611	1050	1546	891	616	1070	898	752	872	1093	590	558	520	306	1872	906	1126	514	645	554	970	648	259	427	499	589	726	1194	624	386	842	528
			58.0503	683	976	832	1248	1349	680	757	869	949	707	802	581	974	765	592	1038	1590	914	630	1046	973	794	862	1043	677	592	547	322	2194	987	1331	573	656	558	1213	706	262	435	498	621	883	1309	664	418	946	552
			58.9972	678	1051	880	1309	1379	675	730	893	1178	742	814	555	1010	805	584	1024	1717	923	619	1067	1130	821	870	1070	787	624	562	346	2638	1189	1530	640	741	550	1541	827	269	448	525	624	1070	1430	693	459	1098	624
			59.9444	690	1152	990	1363	1454	717	763	941	1490	758	856	582	1112	917	624	1072	1872	842	584	1110	1387	832	950	1184	920	651	621	414	3093	1338	1771	738	798	557	1907	963	288	493	538	666	1314	1606	746	486	1379	755
			60.8908	704	1275	1096	1496	1686	830	803	1018	1850	787	898	621	1234	1114	698	1133	2115	894	614	1232	1731	864	1072	1394	1038	693	698	445	3402	1534	1958	805	933	573	2187	1109	325	581	558	670	1541	1782	819	558	1619	870
			61.8369	758	1352	1213	1618	1926	878	858	1149	2186	805	941	659	1509	1366	790	1318	2339	914	662	1317	1962	923	1158	1736	1102	750	786	507	3654	1709	2077	824	1040	622	2432	1219	381	637	570	739	1699	1877	933	597	1805	995
			62.7842	802	1475	1400	1675	2077	954	936	1274	2413	838	1021	725	1802	1584	938	1581	2637	926	677	1398	2211	1024	1320	2061	1186	866	816	595	3888	1837	2114	883	1134	645	2458	1317	418	701	597	789	1768	1925	1090	651	1901	1115
			63.73	837	1621	1658	1813	2141	1067	987	1291	2674	883	1059	821	2006	1862	992	1810	2933	963	730	1440	2402	1091	1528	2285	1202	890	893	667	3822	1899	2123	878	1261	635	2525	1342	470	726	603	867	1760	1949	1122	672	1888	1186
			64.6767	898	1758	1694	1872	2293	1237	1096	1501	2718	872	1099	925	2210	2162	1098	1894	3107	957	734	1482	2450	1120	1683	2395	1173	954	954	730	3851	1942	2048	878	1371	677	2469	1323	518	746	610	920	1714	1875	1168	702	1893	1250
			65.6231	949	1970	1675	1946	2269	1462	1162	1618	2661	859	1192	1016	2331	2406	1194	2011	3181	979	816	1504	2338	1174	1773	2694	1168	997	1006	834	3765	1934	2021	858	1429	674	2366	1298	514	786	579	973	1709	1786	1229	696	1795	1266
			66.5703	914	2085	1680	2054	2250	1597	1226	1626	2555	854	1234	1085	2490	2554	1235	2045	3214	1019	885	1584	2248	1200	1864	2874	1069	1067	1010	899	3595	1910	1906	858	1488	658	2216	1210	522	837	592	1006	1605	1715	1234	710	1690	1266
			67.5172	974	2270	1650	2141	2246	1558	1278	1642	2522	882	1318	1126	2651	2659	1262	2058	3395	1029	882	1722	2166	1280	1990	2973	1037	1202	1029	906	3533	1838	1906	824	1514	648	1971	1189	499	949	573	1014	1520	1741	1274	682	1696	1269
			68.4644	1010	2386	1598	2213	2123	1419	1293	1605	2326	1048	1341	1147	2538	2598	1285	2109	3565	1035	928	1765	1928	1285	2296	2952	973	1117	994	861	3504	1790	1806	774	1546	645	1797	1098	461	989	547	1059	1478	1640	1261	680	1605	1200
			69.4103	1022	2563	1520	2203	1965	1450	1336	1579	2122	1083	1341	1162	2509	2469	1283	2133	3685	1029	898	1734	1749	1283	2342	2774	938	1014	968	858	3346	1736	1757	778	1562	619	1683	1056	454	1027	538	1077	1403	1578	1203	653	1554	1131
			70.3567	978	2517	1419	2179	1891	1446	1373	1498	1926	1229	1320	1139	2390	2291	1246	2174	3360	974	902	1742	1587	1189	2090	2613	859	973	971	882	3117	1661	1712	696	1493	589	1518	965	456	971	518	1086	1288	1432	1157	651	1461	1085
			71.3036	1027	2458	1378	2131	1813	1461	1360	1446	1746	1261	1326	1078	2275	2200	1218	2203	3170	1005	853	1723	1530	1130	1995	2477	819	907	990	866	3064	1579	1560	645	1363	600	1418	917	432	931	493	1046	1261	1410	1158	626	1338	1005
			72.2497	1056	2416	1322	2094	1643	1514	1339	1410	1696	1266	1250	1032	2179	2078	1226	2190	3078	979	789	1747	1387	1080	1888	2243	779	808	1016	866	2904	1557	1573	640	1342	582	1309	904	416	885	498	1014	1203	1370	1165	611	1304	971
			73.1956	1083	2442	1262	1982	1586	1462	1315	1368	1578	1278	1317	1000	2043	1994	1206	2038	3114	960	736	1736	1221	1090	1814	2115	702	874	1030	854	2723	1464	1502	627	1267	573	1246	848	405	890	515	1005	1142	1307	1219	592	1256	941
			74.1425	1104	2488	1206	1954	1528	1333	1330	1314	1485	1368	1317	944	1901	1861	1147	2019	3128	949	699	1677	1154	1042	1843	2029	694	819	1008	848	2557	1394	1419	594	1237	536	1195	774	446	848	501	965	1104	1251	1278	618	1168	912
			75.0886	1144	2363	1237	1878	1429	1328	1368	1325	1390	1314	1274	928	1795	1675	1104	2054	2994	939	686	1712	1069	1030	1781	1901	643	800	949	850	2390	1315	1358	586	1136	552	1157	747	429	859	520	960	1064	1219	1338	598	1138	947
			76.0353	1152	2254	1208	1813	1309	1261	1366	1259	1336	1205	1224	912	1672	1592	1088	1992	2757	925	632	1638	1032	952	1629	1770	602	771	866	805	2240	1234	1341	582	1082	499	1093	722	512	806	486	914	1070	1083	1246	646	1117	874
			76.9819	1142	2150	1091	1752	1221	1234	1286	1299	1232	1162	1186	830	1594	1494	1035	1966	2635	896	621	1635	1024	902	1590	1608	597	717	842	746	2104	1200	1274	517	1062	488	1035	699	450	733	459	850	960	1062	1230	683	1029	810
			77.9286	1106	2034	1085	1674	1197	1174	1197	1254	1136	1160	1144	803	1486	1467	1027	1909	2538	883	584	1549	1038	878	1595	1488	568	707	819	757	2045	1179	1243	504	1005	475	1040	662	432	730	462	821	934	1051	1162	630	984	778
			78.8756	1050	2154	1099	1611	1128	1125	1218	1216	1058	1158	1190	749	1446	1363	1022	1877	2427	840	571	1517	1032	838	1550	1426	533	670	819	746	1998	1163	1230	470	978	475	990	621	422	701	450	826	872	1098	1115	618	974	749
			79.8228	1013	2050	1042	1549	1099	1096	1190	1210	1013	1125	1144	739	1405	1328	981	1798	2306	840	541	1437	984	810	1533	1357	550	680	827	718	2046	1210	1238	488	970	448	1046	621	438	654	429	789	822	1102	1058	531	970	744
			80.7694	1029	2006	1000	1499	1085	1066	1160	1229	1027	1064	1104	731	1334	1256	907	1789	2251	819	538	1458	984	806	1445	1291	560	662	760	709	2176	1232	1243	506	978	467	1120	635	416	664	429	824	858	1102	1086	531	1030	763
			81.7158	1026	2045	1022	1413	1056	1019	1150	1242	1040	1082	1066	736	1334	1259	904	1754	2122	816	539	1398	986	832	1406	1288	576	618	752	672	2421	1349	1310	530	990	443	1214	650	446	659	450	792	896	1123	1053	579	1142	746
			82.6625	1030	2070	981	1346	1011	976	1146	1211	1048	1035	981	722	1288	1210	920	1757	2085	771	528	1379	1074	806	1315	1280	627	635	738	677	2626	1400	1363	614	1070	456	1445	680	453	669	461	770	1018	1210	1034	565	1259	795
			83.6097	1046	2099	934	1328	992	1010	1194	1181	1109	1038	960	723	1299	1184	918	1774	2114	803	522	1347	1256	814	1282	1245	661	702	722	650	2893	1544	1478	664	1130	461	1698	766	435	718	483	752	1082	1314	1046	570	1434	896
			84.5578	1026	2130	995	1314	1154	1002	1184	1190	1179	1061	963	731	1253	1182	942	1754	2090	763	528	1371	1522	835	1272	1229	746	803	742	664	3358	1698	1624	736	1245	472	2022	867	475	752	510	747	1254	1482	992	598	1560	966
			85.5081	1029	2082	1094	1307	1174	971	1149	1182	1346	1125	944	722	1392	1211	939	1835	2106	744	554	1365	1795	896	1312	1250	790	827	770	683	3794	1854	1685	848	1379	496	2282	984	494	770	542	750	1390	1704	1058	622	1762	1016
			86.4569	1018	2122	1363	1341	1171	1018	1109	1229	1538	1179	1000	746	1491	1301	920	1939	2314	789	530	1373	2139	914	1382	1301	886	888	762	696	3946	1984	1774	947	1504	531	2437	1027	509	802	574	805	1515	1776	1109	662	1955	1179
			87.4039	1066	2214	1606	1478	1264	1016	1102	1253	1747	1294	1069	811	1774	1464	1029	2014	2696	803	558	1363	2547	962	1450	1413	920	885	797	720	3987	2083	1818	1085	1630	582	2531	1117	509	869	619	885	1606	1771	1134	728	2166	1283
			88.3517	1094	2400	1770	1584	1373	1093	1134	1270	2005	1437	1149	934	2253	1645	1194	2232	3198	806	611	1416	2714	955	1608	1632	970	896	832	749	4102	2154	1792	1120	1795	627	2533	1155	541	896	674	939	1670	1848	1245	810	2272	1381
			89.3017	1122	2506	1955	1701	1477	1109	1165	1325	2128	1538	1178	1061	2733	1877	1286	2502	3454	854	662	1496	2944	1061	1818	1810	1000	918	885	810	4141	2306	1779	1195	1859	701	2597	1206	592	942	694	1014	1784	1837	1306	875	2294	1434
			90.2494	1246	2677	2056	1818	1600	1216	1179	1382	2222	1658	1218	1285	3077	2120	1430	2661	3810	883	755	1544	3048	1165	1966	2008	1003	962	894	816	4091	2248	1739	1206	2030	734	2552	1211	622	1035	731	1070	1776	1878	1368	995	2186	1446
			91.1969	1384	2952	2155	1910	1707	1266	1200	1411	2384	1738	1318	1443	3331	2347	1523	2909	4006	912	845	1582	2814	1269	2166	2152	989	1013	914	826	3899	2154	1709	1184	2080	712	2483	1198	637	1077	779	1179	1766	1834	1378	1139	2134	1442
			92.1467	1462	3362	2256	2010	1755	1381	1253	1394	2422	1846	1427	1630	3672	2571	1578	3037	4067	934	958	1669	2709	1371	2422	2379	946	1040	1038	848	3666	2099	1627	1152	2110	690	2378	1186	648	1122	784	1278	1715	1752	1435	1179	2005	1405
			93.0947	1581	3893	2208	2126	1834	1453	1347	1394	2398	1931	1576	1866	3805	2840	1594	3219	4246	954	1038	1754	2573	1352	2622	2490	928	1088	1192	853	3499	2110	1546	1187	2122	683	2206	1149	635	1170	781	1323	1682	1661	1398	1198	1962	1325
			94.0444	1603	4278	2096	2214	1891	1514	1362	1323	2258	1920	1667	1816	3906	2986	1666	3208	4221	973	1134	1834	2357	1365	2704	2590	874	1030	1190	851	3341	2000	1498	1166	2051	648	1963	1115	606	1178	742	1253	1670	1608	1363	1181	1917	1293
			94.9931	1680	4718	1949	2238	1861	1598	1373	1326	2158	2045	1624	1773	3835	2979	1622	3101	4035	974	1182	1907	2224	1336	2616	2627	837	1027	1163	853	3309	1866	1477	1160	1986	619	1867	1074	605	1098	696	1285	1661	1630	1312	1134	1821	1309
			95.9411	1677	4837	1923	2259	1830	1549	1395	1235	2050	2032	1627	1715	3622	2870	1629	3059	4006	963	1163	1966	1982	1330	2510	2667	758	1027	1155	874	3221	1797	1405	1125	1925	600	1702	1010	595	1053	637	1288	1528	1602	1326	1150	1722	1246
			96.8897	1686	5008	1851	2245	1814	1555	1374	1238	1990	2082	1570	1622	3403	2640	1678	3088	3832	978	1149	1918	1848	1352	2402	2629	779	1013	1144	808	3157	1726	1382	1075	1802	595	1547	955	590	989	640	1256	1403	1454	1274	1072	1669	1232
			97.8392	1693	5018	1846	2170	1821	1552	1408	1240	1923	1954	1509	1482	3101	2395	1715	3214	3602	973	1054	1867	1765	1379	2336	2547	704	960	1155	822	3026	1638	1301	1021	1704	558	1442	925	586	958	605	1227	1355	1432	1298	1072	1565	1178
			98.7883	1739	5003	1714	2115	1901	1584	1374	1269	1715	1918	1480	1406	2856	2203	1683	3195	3469	896	1034	1760	1670	1373	2277	2466	667	938	1115	794	2840	1514	1230	995	1621	562	1355	859	600	941	590	1163	1283	1307	1261	1024	1509	1184
			99.7367	1842	4872	1635	2043	1822	1573	1334	1266	1635	1906	1490	1346	2634	2061	1613	3211	3389	912	979	1717	1550	1429	2224	2278	661	878	1149	824	2690	1482	1190	963	1531	528	1360	811	682	960	578	1166	1291	1243	1262	1016	1459	1138
			100.685	1770	4565	1622	1997	1794	1552	1254	1264	1515	1854	1405	1262	2414	1939	1462	3018	3277	869	909	1632	1440	1339	2162	2130	616	877	1102	856	2589	1418	1203	931	1459	517	1256	826	733	1000	592	1069	1224	1277	1304	981	1405	1070
			101.635	1693	4267	1646	1867	1742	1518	1240	1285	1403	1829	1394	1150	2283	1867	1462	2795	2989	834	874	1629	1323	1296	2059	1986	570	808	1042	878	2482	1347	1160	917	1349	491	1182	770	731	973	651	1021	1210	1310	1243	973	1374	1054
			102.584	1597	4042	1872	1789	1701	1440	1182	1278	1371	1837	1298	1046	2110	1770	1371	2558	2822	824	813	1517	1338	1230	1880	1915	558	786	1037	886	2390	1290	1112	869	1317	499	1130	755	667	835	643	939	1147	1205	1139	907	1323	1003
			103.533	1563	3803	1742	1709	1749	1299	1131	1221	1339	1726	1224	976	1992	1698	1374	2544	2744	782	782	1502	1301	1176	1715	1717	582	786	1267	866	2262	1266	1146	843	1240	488	1117	723	696	794	640	958	1144	1197	1109	893	1326	982
			104.482	1494	3483	1526	1624	1699	1248	1085	1226	1270	1710	1170	872	1866	1534	1288	2517	2595	752	758	1382	1242	1139	1558	1576	570	773	1398	811	2304	1242	1123	846	1160	466	1206	725	661	771	582	885	1080	1181	1053	878	1293	971
			105.431	1478	3214	1405	1643	1659	1234	1037	1242	1216	1654	1080	835	1757	1344	1200	2701	2470	731	688	1246	1213	1101	1498	1442	563	733	1400	798	2432	1306	1154	843	1155	454	1269	746	616	736	552	830	1078	1154	1016	819	1386	973
			106.381	1469	3066	1427	1624	1606	1234	1003	1227	1235	1557	1038	811	1685	1251	1114	2650	2397	709	667	1131	1222	1088	1490	1346	602	742	1395	757	2656	1427	1267	846	1147	480	1370	747	613	782	533	840	1120	1229	987	810	1493	1013
			107.329	1430	2907	1461	1517	1576	1184	982	1219	1139	1509	987	766	1634	1165	1093	2525	2363	707	640	1094	1587	1027	1498	1299	638	736	1370	771	2778	1456	1341	891	1158	466	1602	805	611	763	541	818	1190	1294	982	790	1621	1030
			108.277	1386	2870	1442	1384	1560	1158	950	1208	1118	1461	984	731	1590	1101	1080	2378	2296	723	611	1016	1574	966	1464	1290	706	699	1366	739	3051	1651	1446	941	1147	453	1776	902	579	859	568	827	1174	1406	939	806	1826	1115
[truncated: 2 more columns]

## Sheet: Mg2
		TopCount Data
		Imported from combined file C:\Maria\RB2150820\plate0529 at 10:37:56 25/08/2015DeRandomized Data
			File	plate0529	plate0529	plate0529	plate0529	plate0529	plate0529	plate0529	plate0529	plate0529	plate0529	plate0529	plate0529	plate0529	plate0529	plate0529	plate0529	plate0529	plate0529	plate0529	plate0529	plate0529	plate0529	plate0529	plate0529	plate0529	plate0529	plate0529	plate0529	plate0529	plate0529	plate0529	plate0529	plate0529	plate0529	plate0529	plate0529	plate0529	plate0529	plate0529	plate0529	plate0529	plate0529	plate0529	plate0529	plate0529	plate0529
			Plate No	plate0529	plate0529	plate0529	plate0529	plate0529	plate0529	plate0529	plate0529	plate0529	plate0529	plate0529	plate0529	plate0529	plate0529	plate0529	plate0529	plate0529	plate0529	plate0529	plate0529	plate0529	plate0529	plate0529	plate0529	plate0529	plate0529	plate0529	plate0529	plate0529	plate0529	plate0529	plate0529	plate0529	plate0529	plate0529	plate0529	plate0529	plate0529	plate0529	plate0529	plate0529	plate0529	plate0529	plate0529	plate0529	plate0529
			Label	Control	Control	Control	Control	Control	Control	Control	Control	Control	Control	Control	Control	Control	Control	Control	Control	Control	Control	Control	Control	Control	Control	Control	Control	Mg2	Mg2	Mg2	Mg2	Mg2	Mg2	Mg2	Mg2	Mg2	Mg2	Mg2	Mg2	Mg2	Mg2	Mg2	Mg2	Mg2	Mg2	Mg2	Mg2	Mg2	Mg2
			Well / Region	A1	A2	A3	A4	A5	A6	A7	A8	A9	A10	A11	A12	B1	B2	B3	B4	B5	B6	B7	B8	B9	B10	B11	B12	E1	E2	E3	E4	E5	E6	E7	E8	E9	E10	E11	E12	F1	F2	F3	F4	F5	F6	F7	F8	F9	F10
			ZT Time
			12.2406	3664	4763	4480	2024	4776	5723	5861	2651	4883	3341	3232	5152	3141	2571	4400	2997	2781	3875	4744	4120	4517	2048	7893	6357	4531	1843	3757	2899	3619	5045	2069	2733	3781	4301	3848	7696	3789	3173	2403	3336	2539	4496	2576	3267	3373	3608
			13.0967	3163	4000	3651	1760	4109	4563	4869	2277	3803	2531	2589	4725	2560	2075	3845	2749	2331	3256	3864	3355	3475	1701	6125	5947	4077	1584	3248	2507	3133	3763	1768	2277	3248	3376	3371	5323	3291	2592	2104	2805	2443	4099	2189	2587	2624	3237
			13.9525	2960	3491	3088	1608	3576	3768	4368	1995	3464	2373	2333	4389	2253	1885	3413	2525	2147	2883	3435	3056	3088	1528	5483	5208	3941	1464	3003	2443	2851	3312	1624	2157	2923	3075	3136	4160	3091	2387	2075	2597	2275	3808	1997	2336	2347	3061
			14.8081	2896	3120	2603	1349	3160	3307	3957	1808	3141	2307	2152	4112	1947	1704	3115	2243	1907	2528	3037	2808	2824	1371	5008	4669	3667	1435	2853	2309	2624	3173	1597	2037	2725	2968	2933	3587	2923	2301	1971	2429	2027	3448	1768	2125	2171	2877
			15.6636	2736	2789	2213	1224	2741	2896	3469	1597	2875	2189	2077	3939	1741	1600	2744	2085	1805	2277	2723	2704	2661	1331	4552	4165	3501	1251	2613	2285	2341	2933	1467	1976	2459	2917	2757	3117	2752	2093	1909	2341	1789	3149	1723	2040	2005	2760
			16.5194	2611	2459	1904	1037	2384	2432	2949	1445	2616	2024	1928	3685	1512	1472	2435	1872	1685	2059	2392	2469	2499	1221	3960	3603	3336	1184	2275	2045	2211	2616	1387	1853	2243	2725	2533	2635	2456	1960	1731	2115	1568	2864	1533	1971	1872	2501
			17.375	2365	2208	1603	901	2099	2123	2549	1283	2355	1893	1816	3397	1336	1341	2168	1632	1587	1885	2069	2192	2227	1163	3392	3160	3109	1123	2080	1931	1936	2400	1315	1653	2016	2528	2352	2107	2219	1800	1627	1957	1408	2515	1413	1821	1720	2288
			18.2306	2227	2000	1395	784	1928	1824	2203	1189	2147	1744	1696	3048	1152	1208	1888	1469	1440	1656	1827	2093	2048	1096	2963	2771	2891	1053	1867	1805	1800	2235	1213	1501	1896	2395	2085	1736	2059	1653	1443	1819	1237	2211	1309	1736	1555	2077
			19.0867	2083	1776	1189	723	1624	1584	1987	1056	1941	1581	1557	2813	1037	1083	1736	1277	1373	1571	1611	1811	1861	1011	2739	2435	2549	1000	1691	1643	1624	2072	1123	1443	1747	2264	1963	1576	1885	1528	1315	1707	1109	1917	1235	1619	1437	1917
			19.9422	2008	1581	1048	645	1512	1328	1805	968	1797	1459	1368	2613	931	1013	1552	1157	1245	1408	1488	1731	1669	955	2384	2189	2315	949	1509	1459	1467	1797	1032	1344	1595	2144	1811	1325	1717	1408	1176	1557	936	1717	1117	1512	1339	1760
			20.7972	1811	1475	936	576	1352	1152	1592	939	1640	1384	1253	2357	824	941	1421	1027	1184	1312	1328	1579	1579	875	2123	2000	2107	893	1363	1411	1328	1648	981	1237	1472	2040	1651	1176	1616	1288	1067	1445	891	1557	1008	1440	1187	1576
			21.6531	1677	1357	816	549	1245	1064	1435	901	1467	1264	1197	2192	752	893	1349	904	1123	1251	1147	1469	1451	816	1987	1752	1904	853	1200	1288	1171	1533	928	1128	1403	1965	1485	1019	1443	1208	968	1320	784	1411	973	1352	1163	1467
			22.5092	1613	1208	744	483	1125	957	1296	840	1379	1157	1139	1981	709	795	1259	827	1019	1123	1083	1296	1323	784	1819	1611	1803	797	1088	1173	1101	1387	851	1043	1320	1811	1387	920	1331	1133	883	1280	723	1301	904	1237	1077	1328
			23.365	1480	1051	677	424	1029	845	1163	771	1267	1112	1067	1829	648	739	1195	723	1000	1048	971	1216	1251	723	1685	1387	1680	760	1037	1107	984	1291	776	933	1168	1651	1253	843	1200	1019	795	1144	635	1157	792	1179	955	1240
			24.2208	1403	1037	621	421	995	784	1077	728	1104	1019	995	1707	603	669	1147	699	912	947	912	1104	1147	701	1523	1181	1597	720	920	1040	899	1147	707	856	1117	1563	1163	741	1115	965	741	1059	608	1069	717	1104	912	1107
			25.0764	1349	968	557	405	925	723	1000	720	1008	1000	920	1661	573	680	1051	619	912	907	773	1056	1080	659	1403	1107	1533	699	888	960	843	1107	680	787	1027	1464	1080	701	1061	885	688	1040	547	947	723	1013	837	1043
			25.9319	1267	888	544	368	904	685	933	704	1005	917	907	1539	547	659	1072	611	949	848	728	1011	1037	653	1304	992	1363	659	832	901	797	1027	656	755	989	1371	1053	613	984	875	656	931	525	877	683	987	763	963
			26.7878	1176	816	493	341	784	648	872	643	923	845	784	1389	509	584	1027	557	832	789	653	901	915	595	1184	885	1219	648	773	835	731	896	600	685	880	1264	957	515	917	781	629	853	459	840	613	888	712	888
			27.6442	1051	725	453	309	744	616	837	629	909	776	712	1235	469	549	971	485	749	741	581	837	821	517	1077	819	1163	592	723	731	653	827	547	592	800	1200	856	485	821	707	579	781	456	749	592	821	643	845
			28.5	1003	651	429	277	709	616	819	597	811	688	656	1211	445	525	931	480	709	669	592	789	773	504	1029	752	1035	587	677	691	651	728	488	576	736	1085	813	475	763	645	520	736	432	683	560	768	584	784
			29.3558	963	637	437	277	677	579	763	549	747	704	619	1144	427	488	893	427	659	640	576	741	704	464	957	667	949	531	621	621	592	667	488	533	680	1003	739	435	693	587	467	680	416	624	477	741	520	712
			30.2117	971	651	451	293	709	568	795	581	760	683	616	1104	421	477	845	432	643	629	557	747	667	437	941	704	891	483	576	563	557	613	429	461	653	949	667	432	632	555	456	653	389	603	437	701	496	635
			31.0672	1029	677	571	352	795	600	851	643	736	693	592	1163	421	469	917	448	653	659	611	696	691	419	912	805	816	456	552	528	504	560	403	408	579	867	603	429	600	525	411	568	400	571	392	637	437	579
			31.9228	1237	803	827	419	1173	717	1045	800	819	771	653	1315	517	517	1147	480	701	808	707	765	776	448	941	1125	792	429	493	488	480	520	357	408	568	861	589	421	579	448	379	552	347	568	365	581	421	581
			32.7786	1595	995	1304	541	1664	931	1301	1149	952	928	731	1648	704	608	1635	528	803	944	931	928	949	456	1112	1693	747	411	499	477	448	496	331	373	515	869	587	461	525	448	344	523	368	539	352	544	397	565
			33.6344	2043	1371	1901	792	2397	1264	1763	1712	1229	1187	893	2091	1008	848	2341	653	883	1125	1339	1139	1197	533	1365	2491	861	373	493	453	469	491	325	381	541	864	573	600	597	440	373	523	421	565	336	533	424	579
			34.4908	2496	1744	2515	976	3197	1776	2229	2213	1483	1515	1048	2592	1317	1059	2941	824	971	1392	1819	1411	1539	616	1704	3096	1035	397	552	480	499	504	373	392	600	984	635	848	723	424	397	552	541	632	347	544	472	683
			35.3458	2848	2045	2971	1115	3571	2115	2603	2661	1752	1765	1211	2909	1437	1237	3264	952	992	1547	2219	1643	1880	675	1989	3291	1248	419	699	544	581	605	419	448	691	1069	747	1213	888	501	464	603	813	747	371	549	536	795
			36.2019	2965	2227	2960	1157	3493	2200	2800	2899	1779	1947	1336	2987	1560	1368	3171	1019	1016	1603	2477	1819	2099	709	2251	3235	1555	451	899	680	672	733	467	496	869	1251	893	1603	1149	597	552	680	1211	909	413	579	667	963
			37.0578	2923	2232	2880	1256	3384	2267	2920	2976	1861	2021	1403	3008	1461	1429	3107	1093	997	1672	3064	1917	2304	685	2464	2992	1776	488	1088	715	816	805	525	629	1003	1472	1035	1936	1251	656	645	832	1672	1157	472	656	824	1176
			37.9125	2691	2160	2717	1141	2944	2168	2763	2827	1720	1984	1427	2773	1376	1360	2797	1029	976	1624	2589	2037	2443	683	2421	2675	1901	504	1235	821	976	907	592	645	1096	1624	1149	2021	1421	731	731	917	1912	1275	523	675	901	1309
			38.7686	2461	2011	2448	1096	2643	2080	2485	2565	1632	1797	1379	2461	1275	1291	2421	965	941	1549	2403	2032	2411	667	2291	2392	1973	565	1325	861	1040	1003	667	752	1085	1693	1203	1987	1461	779	744	987	2048	1424	552	664	963	1357
			39.6247	2339	1901	2165	981	2360	1912	2291	2403	1512	1744	1323	2272	1117	1211	2101	867	917	1368	2347	1971	2451	675	2109	2131	1981	547	1336	867	1059	987	637	773	1096	1685	1184	1920	1411	816	816	1053	1941	1475	605	704	1035	1411
			40.4811	2093	1835	1933	920	2096	1752	2019	2211	1365	1696	1291	2080	995	1157	1843	829	864	1272	2147	1872	2248	645	1971	1779	1859	581	1368	880	1080	1008	659	739	1008	1648	1200	1773	1357	755	808	1059	1773	1472	592	675	955	1413
			41.3367	1963	1656	1659	859	1888	1632	1816	2008	1261	1632	1157	1915	904	1128	1707	731	787	1128	1955	1779	2104	651	1736	1595	1771	563	1267	837	1067	952	651	725	968	1560	1107	1576	1267	747	800	1032	1616	1424	597	707	917	1357
			42.1931	1867	1544	1488	835	1789	1445	1619	1827	1227	1573	1104	1741	789	1043	1541	661	739	1035	1768	1669	1941	600	1547	1371	1709	552	1259	856	1008	923	632	691	920	1504	1091	1443	1232	715	733	1008	1512	1341	608	669	853	1320
			43.0486	1800	1360	1315	749	1661	1323	1459	1672	1192	1485	1024	1656	736	1013	1469	605	696	992	1632	1557	1840	573	1445	1203	1579	555	1168	781	984	867	619	661	883	1352	1016	1363	1136	720	728	981	1344	1259	568	677	784	1245
			43.905	1683	1232	1184	733	1581	1203	1365	1563	1133	1456	944	1531	683	968	1336	555	667	947	1475	1496	1675	512	1280	1053	1475	525	1112	715	923	827	603	640	805	1307	971	1189	1048	656	696	928	1195	1112	560	635	749	1141
			44.76	1597	1155	1080	635	1477	1029	1267	1413	1064	1459	885	1403	621	931	1277	515	629	899	1331	1360	1544	520	1165	952	1299	523	1037	653	875	805	581	608	752	1288	875	1088	925	648	643	859	1085	1077	531	608	717	1064
			45.6158	1533	1080	984	661	1307	1016	1224	1229	1024	1437	813	1280	584	917	1133	509	643	845	1243	1248	1496	477	1128	869	1275	507	989	640	800	704	547	579	752	1219	877	1029	885	584	619	840	960	1016	507	589	669	1035
			46.4714	1440	1077	867	645	1181	909	1101	1165	1077	1307	789	1187	571	869	1120	437	592	771	1112	1093	1408	496	1053	795	1213	475	920	595	779	683	517	509	707	1123	837	960	816	573	587	747	856	944	507	576	640	960
			47.3267	1371	1029	827	600	1093	843	1027	1093	1016	1253	688	1136	531	827	1083	421	571	747	1072	989	1384	453	1032	728	1160	469	859	568	739	621	517	501	653	1016	795	877	725	504	571	765	803	856	467	576	589	920
			48.1814	1320	1048	725	555	1077	803	928	1037	944	1152	691	1011	477	797	992	411	560	701	1003	939	1277	419	992	643	1040	429	760	528	675	581	499	485	603	1029	749	816	693	493	547	733	725	837	445	525	525	880
			49.0367	1251	939	683	512	989	768	888	968	909	1117	653	963	491	773	963	376	520	675	947	899	1115	405	915	611	987	416	709	493	645	547	445	416	603	981	717	739	651	461	477	664	683	800	421	565	525	803
			49.8931	1187	939	640	496	912	717	835	939	893	1088	685	872	419	749	867	363	515	597	880	832	1104	387	859	576	915	421	688	483	648	499	437	435	573	904	696	696	667	429	480	661	600	731	400	531	499	779
			50.7492	1403	931	605	467	896	685	803	917	899	1059	653	875	421	672	864	349	517	589	925	835	1045	376	843	531	835	389	627	459	627	459	408	395	541	821	661	635	576	403	445	592	563	669	381	504	432	744
			51.605	1427	901	568	443	880	672	733	853	843	1021	680	797	387	712	829	341	480	523	885	781	955	355	792	475	813	387	597	432	568	440	376	357	507	805	579	603	533	376	429	557	528	664	363	477	424	691
			52.46	1317	869	533	445	851	643	704	816	835	981	677	747	397	669	811	336	491	523	869	765	928	325	792	451	757	352	536	368	509	419	368	333	464	712	597	549	541	360	403	560	504	611	368	477	397	677
			53.3161	1192	837	501	424	755	608	669	773	781	968	651	707	379	616	789	317	461	461	781	749	875	325	771	408	709	355	523	376	512	368	352	328	448	688	536	523	483	333	408	485	456	587	333	432	373	680
			54.1719	1032	800	453	397	709	584	643	744	752	936	643	635	347	613	736	293	443	483	771	715	848	333	709	395	680	336	483	336	472	349	352	301	413	605	504	491	456	307	347	515	459	533	320	437	365	613
			55.0281	965	741	448	376	659	560	616	688	741	960	608	595	352	552	709	277	429	448	755	688	800	323	691	389	619	312	448	317	445	331	317	259	408	576	496	459	392	293	349	461	392	528	299	421	347	568
			55.8836	952	701	397	336	661	520	624	683	755	893	597	579	341	544	707	272	392	427	696	696	763	299	680	387	597	301	432	285	432	304	296	261	389	547	472	453	381	288	357	469	384	477	293	389	347	571
			56.7386	925	731	435	323	645	512	600	677	757	856	603	589	349	523	699	275	408	421	648	784	755	288	669	373	557	291	384	285	389	277	275	245	352	536	440	437	363	245	336	413	357	448	288	371	312	539
			57.5944	979	797	461	317	675	509	613	717	731	821	573	600	373	499	787	264	397	419	640	765	747	293	643	445	533	272	373	259	349	261	275	235	331	507	416	416	368	248	304	389	363	440	267	371	299	496
			58.4508	1125	864	584	360	747	531	613	776	787	867	549	733	472	517	987	256	419	472	653	672	773	291	656	605	517	251	376	253	352	245	253	221	317	469	400	389	352	221	288	403	357	432	237	349	285	488
			59.3069	1280	912	739	379	853	571	747	877	835	829	603	933	573	565	1197	272	424	499	675	624	891	288	664	787	491	251	341	227	328	235	259	203	293	448	403	421	320	221	291	344	384	440	235	357	275	451
			60.1633	1493	1016	1016	448	1061	677	800	997	965	891	619	1208	723	635	1672	296	488	605	731	659	1104	312	704	1027	523	240	352	229	317	211	245	211	307	448	392	413	349	195	267	363	392	443	237	339	277	435
			61.0189	1771	1133	1347	528	1371	765	933	1195	1144	1024	776	1395	944	723	2195	341	573	741	901	691	1285	320	779	1352	565	224	381	227	320	245	232	192	325	445	365	459	387	205	267	339	451	488	235	331	275	461
			61.8767	2099	1128	1696	605	1533	947	1155	1405	1285	1107	853	1685	1123	784	2816	395	693	864	1072	725	1589	355	877	1555	645	237	429	227	333	221	243	216	368	477	381	533	387	197	269	344	571	563	232	325	291	464
			62.7319	2296	1144	1984	707	1733	1107	1376	1664	1440	1189	816	1872	1291	811	3389	432	736	1016	1288	789	1811	376	1037	1739	707	275	499	221	355	248	248	224	429	488	427	672	464	211	288	368	707	629	245	347	299	512
			63.5872	2365	1155	2184	776	1888	1221	1552	1768	1531	1280	760	2027	1349	925	3691	464	869	1069	1509	896	1920	413	1235	1768	784	317	565	259	403	291	277	275	520	557	475	800	552	232	312	395	837	731	269	352	357	520
			64.4433	2424	1123	2371	800	1912	1267	1659	1856	1635	1323	821	2088	1467	949	3717	523	973	1115	1656	960	1968	464	1467	1749	829	384	592	288	432	339	275	280	613	600	501	896	605	272	347	416	909	800	291	355	440	552
			65.2994	2405	1123	2323	843	1949	1336	1763	1957	1643	1355	787	2184	1427	952	3712	552	1051	1192	1733	1056	1997	509	1619	1725	867	427	651	328	488	392	293	336	709	675	565	1021	696	296	424	451	992	853	323	368	451	648
			66.1556	2301	1080	2208	821	1912	1333	1760	1992	1651	1371	821	2051	1293	875	3523	565	1035	1216	1632	1075	2013	536	1699	1669	952	483	707	328	568	429	325	381	787	760	616	1037	757	360	459	488	997	933	344	395	504	712
			67.0117	2144	1013	1949	813	1907	1331	1781	1979	1653	1344	787	1907	1184	851	2968	528	1061	1227	1581	1085	2088	520	1659	1488	973	491	755	363	581	475	392	400	832	837	640	1064	773	400	517	512	1005	963	387	405	557	779
			67.8681	1888	992	1757	779	1864	1261	1667	1896	1659	1323	779	1765	1053	792	2621	515	1005	1104	1539	1013	2048	507	1731	1339	1008	547	784	363	627	496	384	435	888	861	709	1056	808	419	555	547	989	965	397	443	597	843
			68.7242	1760	952	1677	760	1808	1288	1589	1813	1629	1251	744	1643	936	763	2357	507	909	1045	1483	1064	1915	493	1600	1272	981	523	744	392	645	480	379	429	883	840	747	1077	779	448	563	525	917	907	448	448	587	869
			69.5797	1600	896	1560	760	1768	1208	1525	1768	1645	1171	736	1531	843	677	2168	437	883	987	1400	1000	1880	485	1544	1189	987	485	757	379	627	477	373	411	819	864	768	1085	765	477	603	579	832	883	443	504	579	899
			70.4356	1523	867	1424	704	1707	1163	1365	1715	1624	1160	688	1469	768	629	2037	392	821	920	1384	1024	1853	485	1445	1104	925	467	717	392	637	480	387	419	821	795	709	1064	731	456	589	549	816	867	429	523	552	888
			71.2914	1387	872	1301	701	1677	1131	1363	1645	1611	1120	653	1355	720	640	1888	392	781	909	1275	936	1741	445	1331	984	904	459	688	373	640	448	389	424	768	800	741	979	731	472	587	541	765	835	427	515	528	851
			72.1478	1341	856	1184	675	1483	1104	1235	1664	1565	1109	669	1269	645	560	1701	379	760	859	1195	880	1637	429	1195	928	853	435	664	365	589	435	357	379	717	739	680	957	675	461	589	509	691	797	421	501	528	827
			73.0042	1243	837	1131	667	1413	1051	1208	1541	1632	1035	669	1192	613	579	1712	360	752	811	1152	899	1504	424	1101	891	840	413	651	363	560	421	368	376	664	707	672	904	629	467	541	496	643	731	435	499	517	837
			73.8606	1165	853	973	632	1312	1067	1173	1381	1512	1061	632	1088	568	568	1573	331	701	768	1069	883	1451	408	997	851	787	373	611	336	549	395	371	355	661	701	635	864	600	427	504	475	621	677	416	512	480	776
			74.7161	1096	789	928	576	1245	1013	1099	1323	1515	1013	627	1019	496	547	1477	325	675	779	971	923	1296	395	968	808	725	368	547	293	499	368	344	325	605	664	608	789	555	427	483	427	573	653	381	469	443	768
			75.5717	1003	765	851	563	1144	1003	1040	1243	1445	1013	621	997	483	520	1416	315	656	693	931	920	1323	387	888	757	693	347	512	293	501	352	344	304	579	621	605	765	539	379	467	445	509	669	363	483	429	723
			76.4278	995	784	835	552	1067	947	976	1195	1392	1019	611	904	461	488	1355	309	637	653	851	827	1181	365	829	717	675	299	493	275	467	325	323	304	555	589	581	707	496	373	429	403	499	627	352	475	408	696
			77.2833	939	696	755	560	1029	957	907	1179	1381	968	579	827	432	493	1288	307	600	605	768	824	1147	360	792	680	664	309	459	277	459	304	331	288	493	573	523	667	469	349	424	389	493	603	341	464	373	667
			78.1394	899	680	693	523	917	869	877	1120	1280	936	565	787	379	483	1205	288	597	568	749	781	1064	352	749	632	613	264	456	251	435	288	304	291	509	552	531	624	419	312	408	373	429	560	341	475	363	651
			78.9953	832	672	640	477	877	845	875	1064	1261	989	552	736	341	467	1125	275	549	557	680	747	1061	339	701	611	589	264	403	219	424	253	288	259	459	525	499	581	429	323	395	352	411	533	341	416	339	619
			79.8517	789	664	597	453	824	829	816	1032	1216	949	555	709	355	453	1083	269	560	536	677	789	971	307	709	584	544	269	387	227	395	259	280	267	435	491	504	515	408	288	384	347	387	528	317	424	320	600
			80.7078	779	651	584	464	787	771	771	981	1216	941	493	685	312	424	1064	272	512	523	611	797	947	331	664	587	517	248	352	208	376	235	253	216	405	459	488	520	384	269	352	315	363	496	296	403	331	573
			81.5639	789	664	565	472	784	805	776	1024	1213	1011	523	661	328	445	1069	259	507	512	629	704	920	320	645	613	547	243	349	192	363	216	237	219	389	469	456	491	352	269	360	307	355	456	285	389	307	525
			82.4192	773	659	581	424	776	757	715	984	1232	987	483	701	339	429	1093	264	493	520	637	691	896	296	603	659	496	227	333	192	341	203	245	205	368	456	429	456	341	277	320	307	336	459	264	357	275	517
			83.2758	795	720	600	437	856	792	749	1005	1221	995	472	744	411	456	1168	264	499	536	643	667	885	317	597	851	475	216	291	197	312	216	213	192	357	408	400	472	299	251	315	285	307	432	240	365	277	501
			84.1319	867	741	661	440	957	768	771	1136	1256	1133	453	883	520	483	1395	280	520	592	683	717	901	299	589	1093	459	219	339	187	320	200	221	184	357	381	397	445	280	224	317	264	293	429	243	368	264	515
			84.9883	941	843	827	485	1093	848	813	1216	1304	1219	485	957	613	531	1781	267	552	640	661	717	984	312	603	1421	421	192	291	179	288	189	203	163	317	368	387	392	261	224	320	264	331	413	227	325	261	464
			85.845	1053	896	1029	549	1293	917	909	1389	1413	1365	549	1109	749	629	2397	301	608	712	744	688	1120	320	712	1675	437	181	291	184	291	165	203	165	304	349	357	379	280	216	283	237	323	392	211	328	248	477
			86.7011	1243	896	1264	619	1517	981	1064	1600	1520	1509	597	1243	880	757	3040	333	707	768	875	773	1277	333	869	2008	432	187	296	168	280	155	192	155	285	347	352	379	272	203	272	245	347	419	211	309	237	451
			87.5569	1408	944	1563	675	1749	1149	1269	1856	1629	1675	715	1400	1053	883	3837	411	781	829	1037	861	1472	381	997	2133	432	184	299	176	267	155	181	155	283	347	373	371	280	200	253	243	413	427	205	307	240	440
			88.4128	1752	989	1976	805	1955	1320	1451	2069	1768	1813	805	1651	1267	1019	4576	528	869	917	1205	944	1672	443	1149	2184	443	187	331	176	261	152	179	155	304	344	355	397	288	192	253	237	443	419	208	307	232	424
			89.2689	2072	987	2301	885	2131	1421	1797	2277	1965	1949	925	1859	1403	1141	5227	608	987	976	1373	1075	1888	491	1272	2200	467	168	317	179	275	147	195	168	293	357	357	459	312	189	253	237	536	440	203	296	237	451
			90.1253	2376	1115	2549	1008	2355	1563	1981	2525	2168	2045	1048	2168	1600	1213	5813	728	1040	1128	1592	1152	2016	528	1413	2280	501	184	331	181	261	149	192	176	317	357	373	499	336	197	253	269	595	491	232	291	237	443
			90.9808	2416	1035	2771	1083	2587	1643	2176	2701	2288	2099	1184	2400	1699	1232	5835	824	1091	1125	1736	1365	2080	555	1579	2240	573	195	384	203	288	149	208	192	339	413	392	541	328	208	245	253	664	504	216	293	256	469
			91.8378	2552	1075	2701	1080	2723	1691	2339	2669	2459	2200	1312	2432	1936	1184	5397	925	1157	1141	1880	1427	2061	549	1672	2056	627	216	384	224	301	173	195	224	355	419	411	595	331	245	261	248	688	501	251	317	269	488
			92.6944	2488	1040	2571	1101	2904	1771	2419	2720	2592	2325	1344	2349	1933	1141	4851	992	1227	1307	1984	1453	2216	555	1683	1923	656	227	427	237	339	189	227	224	392	448	432	680	352	245	299	280	784	552	272	323	296	533
			93.5506	2328	1075	2341	1051	2837	1733	2445	2565	2541	2317	1328	2088	1872	1091	4317	981	1259	1165	2059	1419	2168	523	1704	1835	709	259	467	283	355	237	243	283	461	499	488	712	376	280	315	285	763	549	272	344	336	571
			94.4058	2165	1064	2155	1061	2829	1835	2355	2496	2445	2259	1288	2003	1744	1037	3869	955	1195	1115	2075	1397	2152	504	1621	1824	747	264	453	304	397	221	229	304	491	520	467	781	381	328	355	307	779	563	312	341	357	629
			95.2614	2003	1013	1971	1029	2637	1827	2235	2379	2323	2083	1264	1741	1547	933	3533	856	1133	1072	2061	1352	2131	485	1501	1813	816	285	480	317	419	248	264	315	520	587	560	805	387	352	408	320	733	568	333	379	413	712
			96.1172	1843	1059	1768	952	2480	1819	2189	2317	2211	2133	1272	1651	1363	851	3256	765	1077	1061	1979	1253	2043	419	1445	1656	859	283	499	344	421	259	264	309	541	587	613	805	389	349	435	304	707	595	349	411	395	757
			96.9722	1709	1027	1643	923	2405	1803	2037	2101	2168	2141	1149	1555	1187	803	2901	723	1064	1019	1917	1203	2000	427	1365	1531	864	288	491	325	440	243	280	315	589	587	635	811	363	363	475	323	651	541	368	392	427	837
			97.8283	1613	1000	1541	928	2211	1691	1976	1995	2021	2155	1107	1392	1067	787	2651	680	1005	995	1859	1264	1915	445	1283	1421	904	312	485	336	459	264	251	301	592	587	643	851	365	363	496	336	611	573	379	403	448	872
			98.6833	1536	973	1461	883	2053	1619	1835	1920	1976	2131	1043	1365	1011	789	2443	600	987	1005	1851	1235	1797	419	1165	1435	933	299	469	344	464	264	251	283	589	589	648	867	344	395	531	341	581	592	392	421	424	885
			99.5394	1429	1005	1280	835	1936	1571	1731	1832	1901	2107	997	1296	981	768	2256	595	901	1016	1637	1224	1685	421	1093	1243	920	312	472	357	472	272	264	275	576	611	627	859	325	373	504	339	579	568	405	421	443	904
			100.395	1344	936	1203	779	1776	1565	1581	1768	1848	2024	965	1253	856	755	2040	568	893	968	1576	1101	1595	395	1003	1160	891	288	448	357	464	248	248	291	579	560	645	832	312	368	499	323	536	555	392	437	429	901
			101.251	1173	941	1141	779	1648	1472	1520	1680	1728	1981	917	1131	787	717	1907	547	888	963	1395	1093	1568	384	960	1067	872	275	424	360	448	232	245	277	528	544	632	797	323	371	533	315	491	528	371	416	416	843
			102.106	1144	899	1048	715	1541	1467	1389	1669	1675	1939	907	1029	728	709	1773	515	893	856	1483	1024	1405	365	920	981	856	280	419	341	459	235	237	251	512	493	565	747	333	360	488	315	488	515	384	427	421	797
			102.962	1091	883	1000	707	1464	1451	1325	1603	1608	1771	901	952	659	696	1685	531	851	824	1325	1029	1363	371	891	912	869	267	400	299	432	216	240	251	523	520	565	752	315	331	475	288	432	507	365	379	405	811
			103.817	1064	848	933	648	1328	1365	1259	1504	1517	1731	851	909	635	648	1547	475	875	797	1205	1051	1341	339	835	872	840	243	373	277	416	184	211	235	491	496	520	747	296	323	475	288	416	483	357	413	395	784
			104.674	1003	845	864	605	1248	1363	1155	1483	1480	1664	800	904	592	624	1451	475	821	739	1101	1003	1285	336	789	781	765	248	368	293	397	211	216	232	472	453	517	685	272	293	445	283	400	485	344	384	368	757
			105.531	928	819	843	568	1160	1299	1120	1424	1392	1704	752	859	528	643	1347	472	779	763	1037	973	1144	309	739	755	728	248	328	301	419	173	213	232	480	453	504	653	275	304	424	280	395	477	333	373	371	704
			106.386	880	827	763	579	1101	1275	1048	1392	1339	1680	720	883	501	635	1251	475	752	736	957	957	1093	307	757	781	712	213	320	264	392	168	189	211	443	405	496	619	232	299	429	267	368	461	301	376	323	704
			107.241	923	789	771	595	1192	1280	1037	1432	1368	1693	720	848	499	619	1256	485	765	755	925	952	1109	285	688	805	707	221	312	221	373	179	184	197	453	397	477	576	227	259	397	243	341	443	288	357	307	637
			108.097	923	808	760	563	1080	1245	1040	1381	1336	1712	669	963	507	635	1227	483	784	752	896	909	1091	280	680	899	667	211	309	219	363	176	173	189	429	389	467	568	227	259	360	221	365	419	288	349	296	645
			108.953	917	867	747	576	1099	1227	1040	1485	1328	1787	651	1051	576	651	1208	472	827	757	896	869	1099	301	683	1067	624	211	301	189	347	163	181	184	413	381	411	589	219	235	387	235	360	427	272	320	296	651
			109.808	979	971	787	592	1171	1232	1067	1555	1341	1920	653	1109	621	664	1331	469	883	731	893	837	1088	288	685	1261	603	205	291	179	325	147	171	181	363	387	419	520	224	245	347	229	352	405	267	312	272	568
			110.664	1120	1069	859	648	1248	1205	1144	1776	1435	2037	611	1237	715	763	1515	461	875	813	901	912	1117	288	744	1477	571	189	288	157	309	141	168	171	373	363	397	475	203	248	339	213	357	408	267	315	264	592
			111.52	1163	1136	1091	712	1368	1296	1243	2005	1555	2240	611	1435	835	875	1795	507	979	872	1021	1037	1195	323	853	1707	555	197	272	165	301	136	168	168	352	339	368	443	213	224	312	213	371	453	253	304	253	528
			112.376	1293	1259	1301	829	1496	1371	1432	2427	1712	2448	651	1584	931	957	2195	536	1104	931	1101	1141	1283	336	968	1864	544	168	288	147	299	115	157	157	360	325	371	429	232	216	299	197	405	413	235	293	248	520
			113.232	1403	1288	1547	997	1637	1456	1563	2763	1899	2677	731	1685	1032	1051	2688	563	1187	992	1171	1261	1421	357	1112	2024	507	157	261	149	272	123	152	152	315	333	328	411	229	211	280	205	421	448	245	275	224	520
			114.088	1733	1363	1851	1131	1971	1528	1949	3227	2264	2976	843	1853	1171	1187	3245	680	1312	1021	1360	1453	1699	379	1272	2139	512	173	333	155	285	123	139	176	325	320	344	411	237	192	277	195	491	435	235	267	200	512
			114.944	1997	1376	2152	1224	2181	1688	2136	3547	2664	3192	1088	2136	1301	1355	3848	808	1397	1093	1528	1725	1952	491	1451	2357	523	165	315	139	299	125	144	155	312	309	355	403	248	187	269	187	536	437	227	261	219	480
			115.8	2248	1397	2456	1432	2416	1816	2387	3765	2965	3395	1237	2392	1483	1520	4629	899	1504	1157	1779	1787	2085	539	1552	2392	531	165	317	160	277	123	144	152	333	304	339	432	296	179	269	200	613	435	219	269	213	515
			116.656	2480	1437	2805	1533	2632	1984	2691	4008	3131	3565	1376	2595	1597	1581	5280	1147	1536	1192	2144	1880	2307	616	1643	2491	565	147	315	147	283	125	144	160	304	325	325	429	317	176	253	200	677	453	237	269	211	496
			117.511	2611	1453	2925	1605	2864	2005	2899	4248	3269	3533	1573	2704	1792	1464	5429	1235	1605	1208	2557	1893	2456	659	1773	2408	581	160	325	144	296	133	152	184	325	344	336	480	355	181	232	200	709	445	229	253	219	485
			118.367	2747	1525	2859	1627	2859	2075	2912	4184	3397	3333	1688	2936	1864	1413	5427	1365	1608	1171	2805	1821	2453	715	1763	2344	600	176	355	157	293	160	155	208	323	315	328	525	379	189	251	211	723	440	221	264	221	456
			119.223	2845	1563	2712	1576	2837	2128	2928	4112	3187	2957	1781	2955	2005	1325	5397	1448	1528	1171	2915	1819	2357	688	1787	2240	680	184	349	147	299	173	152	208	347	320	328	557	419	208	248	219	731	469	245	253	221	512
			120.079	2720	1480	2368	1555	2733	2181	2851	3912	3072	2683	1731	2915	1973	1200	5216	1461	1512	1091	2693	1736	2299	584	1816	2149	691	187	376	160	307	171	168	221	355	360	331	568	477	211	269	200	747	467	237	261	240	488
			120.934	2565	1456	2245	1437	2717	2197	2813	3704	2896	2637	1603	2725	2021	1136	4899	1451	1453	1160	2611	1525	2339	573	1701	2051	755	179	373	163	331	163	163	219	381	384	352	611	499	221	251	227	696	467	259	272	277	525
			121.79	2421	1419	2085	1392	2683	2259	2619	3413	2757	2541	1507	2539	1867	1091	4627	1363	1437	1080	2445	1464	2157	568	1621	1952	808	200	379	171	341	187	181	261	405	411	360	632	539	245	261	237	672	501	267	275	253	563
			122.646	2243	1408	1976	1269	2501	2072	2525	3285	2517	2477	1435	2365	1587	1069	4261	1253	1357	1037	2339	1437	2051	504	1467	1763	843	211	389	163	341	200	187	261	432	427	368	645	555	232	264	251	627	507	256	251	288	581
			123.502	2085	1392	1861	1181	2536	2003	2344	3171	2355	2509	1331	2155	1480	981	3901	1147	1315	968	2256	1333	1872	464	1387	1707	888	221	373	168	387	213	176	261	475	437	355	696	509	248	296	264	616	512	291	272	307	589
			124.357	1896	1277	1723	1123	2416	1899	2179	2941	2195	2363	1232	1973	1419	893	3563	1051	1301	907	2211	1269	1728	469	1309	1621	917	224	389	147	373	211	187	256	496	435	397	659	547	261	291	277	600	491	301	261	360	619
			125.213	1768	1243	1624	1104	2216	1824	2016	2808	2104	2323	1136	1851	1256	856	3160	987	1224	904	2221	1269	1648	435	1291	1531	928	243	360	171	392	208	187	272	507	448	408	685	520	264	317	264	595	536	307	277	357	656
			126.069	1616	1149	1560	1040	2059	1808	1947	2637	1947	2264	1072	1763	1147	832	2960	896	1211	845	2107	1336	1539	459	1253	1440	936	251	360	176	376	208	181	293	525	461	387	691	504	291	323	264	544	536	307	280	363	656
			126.925	1512	1096	1392	971	1771	1760	1731	2501	1816	2317	1027	1680	1037	819	2789	859	1227	840	1859	1187	1533	424	1168	1381	901	240	355	179	403	203	176	256	515	435	392	704	501	275	333	256	491	509	336	309	365	672
[truncated: 2 more columns]

## Sheet: Mg3
		TopCount Data
		Imported from combined file C:\Maria\RB2150820\plate0530 at 11:10:59 25/08/2015DeRandomized Data
			File	plate0530	plate0530	plate0530	plate0530	plate0530	plate0530	plate0530	plate0530	plate0530	plate0530	plate0530	plate0530	plate0530	plate0530	plate0530	plate0530	plate0530	plate0530	plate0530	plate0530	plate0530	plate0530	plate0530	plate0530	plate0530	plate0530	plate0530	plate0530	plate0530	plate0530	plate0530	plate0530	plate0530	plate0530	plate0530	plate0530	plate0530	plate0530	plate0530	plate0530	plate0530	plate0530	plate0530	plate0530	plate0530	plate0530
			Plate No	plate0530	plate0530	plate0530	plate0530	plate0530	plate0530	plate0530	plate0530	plate0530	plate0530	plate0530	plate0530	plate0530	plate0530	plate0530	plate0530	plate0530	plate0530	plate0530	plate0530	plate0530	plate0530	plate0530	plate0530	plate0530	plate0530	plate0530	plate0530	plate0530	plate0530	plate0530	plate0530	plate0530	plate0530	plate0530	plate0530	plate0530	plate0530	plate0530	plate0530	plate0530	plate0530	plate0530	plate0530	plate0530	plate0530
			Label	Control	Control	Control	Control	Control	Control	Control	Control	Control	Control	Control	Control	Control	Control	Control	Control	Control	Control	Control	Control	Control	Control	Control	Control	Mg3	Mg3	Mg3	Mg3	Mg3	Mg3	Mg3	Mg3	Mg3	Mg3	Mg3	Mg3	Mg3	Mg3	Mg3	Mg3	Mg3	Mg3	Mg3	Mg3	Mg3	Mg3
			Well / Region	A1	A2	A3	A4	A5	A6	A7	A8	A9	A10	A11	A12	B1	B2	B3	B4	B5	B6	B7	B8	B9	B10	B11	B12	C1	C2	C3	C4	C5	C6	C7	C8	C9	C10	C11	C12	D1	D2	D3	D4	D5	D6	D7	D8	D9	D10
			ZT Time
			12.1747	2733	2971	1416	2563	4696	3141	6555	3616	5131	5840	4379	2848	4307	2301	3515	3507	1875	3693	3992	2867	5739	3885	9965	2299	1827	4784	3347	3235	3099	4565	2776	3117	10477	5243	4203	7339	2211	3160	4403	1856	4600	1763	3672	3013	4571	4032
			13.0308	2355	2539	1179	2288	3579	2651	5355	2875	4005	4715	3717	2437	3248	2208	2893	2984	1736	3224	3339	2376	4688	3232	7195	1901	1608	3787	2741	2675	2709	3669	2285	2525	10752	4507	3845	6189	1925	2675	3416	1611	3693	1493	3000	2549	3920	3547
			13.8869	2045	2211	1077	2000	3005	2213	4523	2576	3373	3848	3005	2011	2741	2021	2613	2643	1592	2819	2891	2061	4000	2909	5931	1632	1488	3181	2397	2195	2459	3293	1984	2211	9723	4040	3379	5165	1629	2229	2789	1379	3411	1235	2661	2317	3256	2952
			14.7422	1923	1928	965	1923	2672	1976	3941	2237	3003	3229	2624	1712	2437	1800	2365	2203	1411	2395	2533	1867	3595	2707	5227	1477	1421	2765	2011	1843	2243	2955	1787	1939	9067	3557	3053	4325	1419	1920	2464	1232	3043	1075	2376	2179	2784	2520
			15.5981	1763	1667	928	1744	2475	1627	3293	2083	2677	2739	2261	1464	2256	1672	2131	1992	1363	2141	2384	1707	3269	2509	4549	1384	1312	2429	1771	1587	2096	2757	1611	1717	8211	3168	2651	3472	1184	1627	2077	1120	2773	960	2075	2053	2315	2088
			16.4536	1643	1424	899	1680	2291	1376	2928	1909	2411	2277	2029	1293	2096	1509	1899	1749	1280	1965	2053	1637	2989	2251	4093	1267	1187	2253	1533	1371	1957	2584	1456	1536	7501	2821	2424	2824	1029	1381	1803	1008	2597	859	1909	1909	1867	1808
			17.3094	1531	1187	869	1576	2016	1184	2523	1715	2245	2035	1803	1096	1928	1328	1685	1515	1245	1779	1824	1557	2611	2085	3608	1229	1088	1976	1347	1155	1848	2253	1336	1357	6872	2403	2123	2259	915	1160	1557	901	2304	805	1760	1715	1531	1515
			18.165	1387	1061	821	1389	1872	1053	2123	1541	1952	1779	1613	957	1771	1200	1581	1363	1189	1624	1669	1525	2413	1803	3157	1197	989	1693	1205	1016	1651	1965	1176	1216	6235	2128	1784	1853	797	885	1389	800	2144	709	1528	1517	1272	1291
			19.0211	1312	925	792	1349	1693	896	1917	1379	1704	1605	1467	805	1616	989	1451	1224	1088	1464	1491	1403	2152	1667	2829	1101	877	1488	1019	872	1539	1859	1019	1096	5677	1872	1581	1483	688	792	1240	699	1893	635	1413	1408	1109	1136
			19.8764	1181	835	704	1213	1451	789	1648	1203	1523	1435	1336	693	1488	861	1325	1163	1040	1339	1312	1304	1955	1499	2581	1080	781	1336	891	752	1485	1675	941	955	5000	1680	1408	1245	595	709	1056	661	1723	557	1283	1291	979	992
			20.7314	1088	728	651	1109	1323	699	1427	1179	1395	1309	1240	629	1328	797	1224	1005	949	1264	1213	1224	1789	1344	2179	1024	699	1203	795	667	1416	1552	864	848	4595	1485	1224	1075	541	645	931	587	1568	544	1112	1179	792	859
			21.5872	1035	683	611	1072	1157	637	1221	1027	1291	1160	1128	539	1248	723	1101	971	957	1181	1109	1213	1579	1261	1981	979	621	1037	709	613	1323	1440	747	808	4147	1317	1136	917	483	613	832	528	1395	488	1000	1147	696	736
			22.4433	992	605	576	1003	1040	621	1077	957	1224	1045	1032	480	1123	637	1040	883	931	1109	1040	1144	1427	1141	1805	973	557	965	624	541	1211	1285	736	715	3821	1120	1011	739	435	571	741	504	1288	469	899	1069	603	611
			23.2992	917	595	512	915	923	576	968	867	1115	936	925	445	1115	555	965	813	899	1056	933	1109	1312	1069	1651	901	512	840	592	512	1117	1173	669	629	3477	989	912	661	411	520	672	456	1205	381	813	1013	533	541
			24.155	859	539	509	920	853	525	845	835	1005	856	904	411	1035	555	923	755	800	1024	837	1056	1189	931	1464	891	491	792	517	448	1037	1061	645	579	3168	888	768	528	357	475	637	429	1061	376	693	965	488	496
			25.0108	829	515	485	840	731	472	781	733	880	792	843	368	1021	523	840	736	827	979	755	1040	1083	859	1384	848	491	744	461	403	957	984	608	571	3027	776	709	485	357	427	587	408	997	360	640	883	448	475
			25.8661	840	501	480	832	747	424	723	715	843	752	816	355	1043	504	832	685	789	976	763	1013	1043	765	1339	859	493	725	459	395	872	923	608	544	2811	768	669	448	333	389	576	389	973	317	616	899	419	453
			26.7219	781	445	427	805	669	389	677	635	731	701	768	317	891	440	773	627	763	925	723	917	955	691	1112	752	459	629	424	379	861	843	581	499	2483	709	571	368	291	363	560	363	877	309	568	803	405	403
			27.5783	736	408	387	755	576	368	624	592	691	621	667	285	835	413	707	661	717	907	651	925	859	619	981	725	435	597	387	344	744	824	552	456	2083	683	528	325	261	312	477	333	779	261	512	741	360	379
			28.4344	667	381	368	704	560	357	613	547	621	565	589	267	763	384	675	597	667	819	608	813	768	595	907	651	379	509	371	315	693	763	507	405	1781	605	525	325	259	304	429	299	765	248	499	733	347	323
			29.29	656	373	368	648	501	349	565	547	584	541	539	240	651	344	635	589	611	763	576	776	733	549	813	608	376	459	344	315	677	685	472	379	1611	573	480	325	237	325	432	299	725	240	480	691	333	339
			30.1461	645	352	341	645	525	341	565	531	536	541	531	248	656	363	627	589	581	736	557	717	675	528	771	589	387	416	355	317	680	645	445	355	1403	552	464	373	269	347	448	277	693	216	459	669	357	400
			31.0017	677	381	344	685	523	341	603	560	544	595	533	288	653	360	667	611	555	776	597	707	656	584	717	579	413	405	371	352	675	653	435	392	1397	541	547	560	285	453	456	285	699	245	453	661	411	563
			31.8569	701	520	424	747	600	403	763	627	563	733	568	400	683	384	757	840	552	827	653	776	741	757	715	587	560	456	464	485	752	749	461	376	1405	632	669	1115	445	629	515	299	741	275	467	707	592	875
			32.7128	805	709	509	957	669	504	1152	776	656	960	747	627	736	472	1011	1120	624	947	864	957	880	1051	883	624	739	563	597	736	896	832	472	443	1664	752	968	1997	733	989	624	341	837	373	525	795	896	1360
			33.5689	1019	1024	659	1304	843	629	1653	1005	784	1293	1027	941	869	664	1264	1467	680	1147	1152	1099	1096	1509	1048	709	1003	696	731	965	1147	1037	499	539	1835	1013	1275	2845	1144	1419	824	445	981	485	701	965	1328	1912
			34.425	1155	1296	795	1667	1027	763	2296	1320	896	1645	1365	1256	1053	840	1603	1784	760	1365	1491	1341	1285	2056	1328	803	1283	917	947	1200	1291	1213	523	648	1989	1179	1552	3456	1493	1832	1043	525	1197	603	896	1091	1696	2235
			35.2803	1283	1576	880	1875	1109	915	3043	1539	997	2141	1709	1469	1155	1040	1856	1981	800	1517	1827	1584	1589	2421	1523	739	1432	1096	1072	1416	1477	1501	528	733	1984	1368	1867	3645	1733	2059	1248	576	1389	704	1163	1176	1973	2333
			36.1361	1325	1584	941	1928	1264	1056	3419	1683	1048	2464	1792	1443	1307	1120	1952	2021	867	1605	2195	1672	1677	2653	1845	752	1491	1200	1125	1389	1565	1664	555	803	1933	1477	1915	3480	1677	2099	1344	584	1507	733	1397	1283	2040	2411
			36.9919	1365	1637	877	1995	1235	1056	3613	1731	1091	2576	1763	1397	1387	1107	1880	1992	856	1669	2125	1701	1864	2725	1915	763	1480	1216	1091	1373	1531	1840	557	893	1811	1531	1880	3259	1592	1944	1387	552	1525	757	1552	1232	2101	2371
			37.8469	1325	1512	797	1845	1293	1051	3456	1656	1091	2440	1731	1333	1384	1059	1725	1880	880	1568	2000	1688	1773	2632	1928	765	1451	1251	995	1259	1533	1864	477	923	1595	1499	1800	2763	1461	1720	1288	571	1491	691	1424	1219	1984	2264
			38.7028	1531	1344	723	1659	1288	984	3000	1608	1072	2144	1664	1219	1355	979	1579	1803	800	1515	1877	1563	1717	2480	1837	741	1352	1219	1024	1181	1400	1773	472	984	1411	1371	1688	2347	1317	1528	1243	525	1384	675	1416	1152	1763	1915
			39.5589	1371	1149	653	1467	1299	936	2616	1627	1008	1963	1411	1072	1277	925	1384	1619	808	1339	1757	1304	1632	2365	1715	720	1301	1208	939	1027	1325	1683	419	952	1304	1253	1587	2064	1085	1320	1144	531	1235	592	1424	1091	1691	1635
			40.4153	1331	1011	632	1275	1256	880	2373	1549	992	1675	1219	979	1192	915	1429	1392	712	1160	1544	1187	1565	2093	1611	715	1181	1133	877	984	1272	1595	408	931	1189	1149	1715	1877	944	1208	1104	555	1333	525	1256	1080	1643	1379
			41.2708	1248	947	563	1149	1149	797	2131	1533	920	1544	1096	885	1176	797	1424	1229	669	1067	1453	1112	1469	1869	1456	645	1075	1051	795	920	1272	1509	352	843	1115	1080	1576	1667	845	1077	1027	507	1315	491	1080	1080	1651	1195
			42.1272	1107	856	475	1059	965	717	1981	1432	872	1421	971	797	1053	725	1437	1149	619	989	1296	1005	1333	1731	1352	597	965	1008	760	851	1136	1427	349	877	1064	965	1544	1405	741	976	981	469	1200	469	992	1045	1597	1104
			42.9831	987	768	464	1008	920	680	1755	1272	864	1368	963	707	984	680	1275	1032	579	928	1200	939	1259	1571	1259	568	941	939	693	789	1072	1475	325	824	968	1003	1432	1176	645	883	907	451	1139	424	915	960	1400	944
			43.8392	912	736	435	933	885	595	1621	1219	792	1275	821	675	949	632	1099	941	512	869	1147	936	1213	1400	1133	533	901	864	685	736	1008	1448	293	787	909	968	1283	1040	605	771	859	387	1048	419	869	925	1363	877
			44.6942	837	683	403	891	821	579	1499	1173	773	1216	787	616	901	565	1005	851	525	864	1101	915	1131	1283	1067	459	797	827	667	659	965	1392	277	739	848	968	1181	912	547	712	853	379	1051	387	797	880	1277	771
			45.55	792	611	387	853	784	539	1424	1085	739	1168	731	595	867	563	888	837	512	776	1003	819	1104	1147	976	451	765	747	664	621	864	1328	272	744	861	947	1165	797	525	664	784	381	1029	344	773	853	1283	707
			46.4058	763	555	357	808	757	515	1296	1067	731	1096	680	496	827	517	811	757	477	752	971	803	1064	1032	923	435	704	752	613	565	837	1261	256	707	864	965	1011	704	453	608	757	373	952	323	672	789	1112	651
			47.2611	696	531	611	856	701	499	1229	939	693	997	637	483	829	488	819	720	456	757	1024	816	984	979	848	413	659	749	549	531	811	1203	259	613	861	939	939	603	435	584	707	339	912	312	613	792	997	589
			48.1156	659	501	475	787	677	485	1165	1019	648	939	611	445	747	472	731	709	432	736	963	789	968	896	789	429	637	739	552	541	736	1117	251	629	816	888	811	533	421	507	707	312	912	307	584	752	936	544
			48.9711	643	477	371	789	635	464	1093	1200	645	888	571	416	715	461	680	651	419	691	936	728	885	803	752	387	597	699	520	512	709	1040	243	624	728	859	712	512	397	469	648	320	896	291	539	741	824	517
			49.8272	624	469	347	787	627	477	1011	1045	651	813	549	379	704	421	648	619	387	699	891	717	861	789	693	395	581	664	496	488	688	1021	229	603	675	869	637	435	365	440	627	312	867	275	504	699	728	469
			50.6836	576	448	344	819	573	445	957	781	589	792	533	363	683	389	611	611	389	688	840	688	821	712	664	360	523	661	421	461	667	1019	240	587	715	821	629	405	352	432	589	312	824	253	488	675	731	411
			51.5392	597	435	301	787	544	435	947	683	573	712	493	341	656	373	608	576	355	675	824	691	837	680	651	363	520	605	440	448	661	973	232	544	669	768	589	376	325	405	579	304	797	253	443	661	640	419
			52.3942	573	405	291	736	552	421	864	611	565	696	461	357	616	381	581	544	344	637	747	675	819	664	616	328	525	619	421	435	629	899	219	539	563	741	549	336	299	395	555	285	771	248	411	635	632	355
			53.2503	525	379	299	699	507	403	864	589	568	664	440	299	587	360	568	517	349	648	741	664	771	643	613	341	475	597	411	427	597	869	219	525	544	701	509	320	299	363	517	288	760	248	387	597	595	365
			54.1061	528	355	283	680	491	384	848	539	563	611	387	269	584	333	531	528	333	595	715	640	723	608	568	331	472	539	389	408	555	835	216	520	488	720	483	312	261	344	509	272	728	232	368	613	587	363
			54.9622	499	360	283	648	467	365	797	517	539	605	405	269	539	304	501	504	336	571	651	640	707	584	509	309	437	547	379	371	528	779	205	509	480	680	464	277	259	344	456	277	699	229	339	587	533	320
			55.8178	499	360	275	613	445	360	741	488	517	557	368	267	496	293	483	475	320	565	645	629	693	603	493	277	429	541	357	373	544	696	205	480	413	651	453	301	256	357	448	245	717	224	355	555	520	344
			56.6728	469	363	269	621	432	336	728	483	523	536	392	283	499	269	469	480	309	507	635	595	624	643	472	280	432	533	331	328	531	667	221	477	424	731	451	328	261	381	397	240	704	219	347	547	549	384
			57.5289	480	371	251	611	411	349	739	472	493	560	357	349	507	275	459	523	307	512	645	643	616	720	459	299	456	496	344	317	547	640	221	467	419	856	475	472	315	421	403	221	712	235	323	531	565	464
			58.385	477	472	275	595	432	331	811	467	520	544	363	464	501	267	496	579	296	531	597	696	643	829	480	275	512	536	381	355	584	648	219	459	459	1107	547	712	435	509	405	229	707	229	347	496	621	613
			59.2411	499	629	288	605	419	360	947	504	531	629	400	659	571	283	592	643	307	576	653	763	701	931	509	283	587	552	379	349	632	685	211	477	555	1427	680	1112	624	611	437	251	725	275	403	504	757	792
			60.0975	552	821	315	656	480	395	1155	541	600	717	512	909	629	301	677	829	301	600	664	864	747	1149	523	312	749	651	424	376	709	693	216	525	627	1957	821	1597	821	765	592	264	837	299	400	533	848	1083
			60.9533	627	1160	387	733	525	437	1453	637	677	963	619	1067	728	368	885	1035	309	685	768	963	915	1304	608	293	939	747	488	387	776	731	240	557	717	2312	1008	2109	987	917	755	296	923	336	485	581	997	1296
			61.8108	728	1413	448	824	563	531	1848	768	837	1203	776	1216	877	387	1088	1141	320	763	853	1096	1152	1491	632	339	1067	957	525	411	915	779	227	581	757	2731	1184	2557	1059	1128	960	312	1069	411	552	632	1125	1504
			62.6661	880	1581	533	979	691	619	2251	957	1115	1448	952	1312	1059	464	1248	1296	333	821	989	1173	1397	1563	701	347	1179	1083	621	427	1032	837	243	701	843	3048	1379	2875	1171	1235	1128	331	1200	408	720	720	1291	1648
			63.5217	987	1736	576	1104	787	763	2507	1083	1357	1667	1120	1315	1275	605	1299	1397	344	960	1083	1288	1571	1597	720	387	1288	1229	675	485	1147	1011	248	744	864	3349	1480	3093	1176	1291	1261	397	1296	453	869	779	1368	1736
			64.3775	1157	1744	560	1264	960	851	2576	1219	1560	1795	1277	1221	1579	683	1357	1541	381	1027	1128	1307	1656	1565	784	411	1339	1301	731	469	1160	1173	272	928	880	3579	1595	3091	1221	1283	1349	413	1325	515	931	824	1413	1656
			65.2336	1256	1728	563	1243	1013	904	2587	1320	1683	1901	1355	1237	1661	763	1341	1637	403	1067	1205	1291	1792	1563	901	512	1341	1277	752	512	1219	1339	267	1013	899	3637	1525	2968	1195	1291	1387	475	1400	515	968	827	1445	1557
			66.0897	1203	1573	531	1256	1056	933	2432	1349	1712	1896	1275	1203	1619	757	1365	1656	403	1104	1235	1291	1659	1531	957	547	1261	1307	760	512	1195	1448	269	965	885	3405	1397	2701	1136	1269	1379	483	1437	528	1013	835	1416	1373
			66.9458	1075	1419	493	1187	1019	939	2293	1395	1699	1763	1216	1176	1565	744	1245	1707	421	1107	1224	1213	1573	1501	989	555	1208	1253	741	525	1088	1605	267	987	867	3224	1363	2376	1072	1264	1309	477	1451	509	976	816	1357	1245
			67.8022	997	1272	440	1091	1008	987	2269	1339	1637	1613	1080	1139	1448	760	1115	1704	397	1091	1131	1192	1493	1480	1069	560	1064	1181	733	517	1029	1685	251	997	800	3064	1280	2208	1005	1368	1283	427	1424	517	949	795	1347	1107
			68.6583	896	1176	395	992	1005	917	2149	1256	1608	1525	995	1061	1291	656	957	1664	403	1003	1059	1117	1376	1339	1149	483	968	1091	683	517	971	1755	219	1005	757	2947	1219	1864	891	1267	1117	424	1384	475	819	821	1291	997
			69.5139	837	1096	347	888	933	971	2112	1163	1533	1432	904	944	1253	608	899	1672	384	997	1005	1043	1309	1259	1088	456	933	1000	669	541	1013	1797	243	981	688	2715	1269	1629	848	1184	1069	421	1528	464	776	803	1291	973
			70.37	747	1064	339	789	907	979	2011	1141	1499	1384	875	877	1189	557	861	1605	371	968	1019	1029	1328	1187	1077	416	933	949	752	536	984	1747	235	981	680	2469	1315	1443	779	1112	971	400	1629	421	752	779	1291	896
			71.2256	720	965	317	773	896	939	1909	1061	1424	1293	760	795	1157	504	829	1525	365	1011	957	1003	1261	1067	997	387	915	920	696	541	912	1749	224	957	616	2317	1331	1283	693	979	955	411	1539	408	696	733	1197	843
			72.0819	664	885	283	715	901	867	1819	1027	1403	1187	771	755	1072	467	821	1435	347	995	1029	979	1216	1003	941	379	971	880	664	557	883	1688	229	864	560	2117	1237	1117	640	947	867	403	1480	363	677	717	1107	723
			72.9386	616	872	269	696	875	883	1845	1003	1368	1115	699	693	1000	443	795	1309	325	984	1027	952	1096	949	827	339	899	837	613	520	832	1621	200	861	544	1995	1123	976	603	883	813	397	1435	379	656	661	1056	675
			73.7947	608	805	259	656	835	840	1744	957	1371	1048	659	637	965	419	773	1245	312	915	936	875	1104	880	747	360	859	795	605	515	816	1528	192	856	480	1845	1059	909	552	789	789	389	1389	368	576	648	1008	661
			74.6503	600	789	235	635	747	797	1739	944	1283	1069	672	571	904	397	707	1149	312	912	875	848	1003	851	712	349	821	747	629	488	821	1411	195	837	469	1667	987	784	523	669	755	384	1307	357	517	669	952	619
			75.5058	557	749	237	613	704	789	1557	896	1253	995	693	517	883	371	675	1069	293	899	867	824	955	787	651	347	787	669	597	443	867	1301	192	848	421	1549	976	736	501	653	664	381	1277	336	491	627	941	547
			76.3619	600	741	235	587	715	792	1493	851	1197	976	632	475	843	336	635	1008	325	845	867	797	936	752	576	320	744	693	584	459	816	1275	195	781	397	1456	877	680	445	597	643	368	1195	333	469	592	845	541
			77.2175	581	677	224	571	675	795	1379	816	1120	936	627	453	763	328	637	952	312	829	872	760	893	691	552	339	701	629	565	445	771	1152	187	712	389	1392	835	616	435	544	587	368	1139	341	469	600	816	496
			78.0736	515	680	221	592	645	781	1355	757	1125	861	579	437	773	299	597	899	285	805	859	779	835	672	501	336	675	627	525	421	773	1152	192	720	349	1283	789	581	413	504	555	344	1107	344	467	557	787	475
			78.9294	528	613	221	560	645	747	1240	731	1104	803	512	381	696	304	552	835	288	757	845	741	816	616	469	288	621	565	520	419	749	1123	184	693	339	1219	680	557	397	461	501	325	1021	333	435	523	728	453
			79.7858	480	584	205	544	619	731	1187	709	1024	805	456	365	680	301	552	763	285	731	797	707	752	611	448	291	595	533	461	416	725	1016	171	691	309	1080	664	531	360	435	477	325	957	339	400	533	675	427
			80.6419	483	576	219	536	576	725	1149	683	1000	741	485	363	640	259	496	736	283	723	813	688	696	605	424	269	565	512	448	405	733	963	173	707	307	1032	635	499	357	437	432	331	968	307	363	517	656	403
			81.4983	451	595	200	523	533	707	1117	603	939	779	448	389	616	259	485	741	280	720	816	701	717	667	397	261	525	464	443	416	768	944	179	659	291	1024	581	536	349	437	421	320	979	315	360	541	613	448
			82.3533	456	640	205	541	544	709	1104	643	941	771	411	440	581	251	475	739	275	709	859	709	699	747	392	299	520	483	427	405	800	904	195	677	309	1056	613	611	397	485	437	325	941	325	355	493	651	496
			83.21	448	659	213	547	533	675	1128	637	893	835	440	579	597	251	464	771	264	715	832	736	672	939	405	243	515	472	395	389	840	907	179	691	309	1176	592	819	443	555	432	301	971	368	368	509	693	608
			84.0664	448	848	213	587	552	739	1163	629	907	939	405	741	629	251	496	837	285	741	939	856	685	1149	443	237	547	472	400	427	949	925	192	720	347	1403	707	1197	557	661	459	301	981	381	352	544	803	859
			84.9225	483	1051	229	568	555	715	1307	664	933	1120	451	1032	656	277	552	907	275	832	920	936	696	1387	517	248	565	544	448	445	960	981	181	808	416	1709	837	1765	680	816	533	299	1053	395	384	579	907	1091
			85.7792	565	1389	251	669	584	749	1445	661	933	1352	512	1256	763	312	645	1035	291	843	1019	1091	707	1749	619	243	675	619	485	483	1075	997	192	867	467	2123	1013	2283	832	973	621	301	1123	453	384	624	1109	1427
			86.6353	709	1701	272	739	648	781	1613	747	989	1707	629	1405	821	368	859	1235	277	936	1093	1245	771	1981	664	296	768	760	608	528	1219	1072	176	957	531	2491	1283	2635	997	1096	835	347	1216	488	416	672	1280	1784
			87.4914	827	2024	320	869	685	891	1813	776	1051	2184	728	1509	947	408	1008	1515	280	1032	1139	1280	805	2189	768	248	901	920	765	656	1395	1160	163	1045	605	3048	1603	2941	1104	1240	1083	379	1435	557	437	765	1480	2096
			88.3469	1104	2253	344	1037	760	1005	2005	880	1163	2656	939	1507	1069	485	1291	1848	301	1115	1203	1389	869	2253	837	320	1021	1117	1035	781	1640	1392	181	1139	661	3643	1872	3203	1280	1267	1405	437	1587	579	443	843	1709	2272
			89.2033	1259	2389	384	1181	861	1040	2221	939	1211	3008	1195	1477	1251	571	1600	2184	317	1261	1331	1397	947	2243	957	301	1144	1339	1328	739	1883	1600	184	1267	688	4147	2013	3472	1387	1349	1653	520	1795	581	472	888	1829	2395
			90.0594	1424	2363	459	1309	987	1229	2472	1008	1357	3245	1461	1408	1381	627	1829	2541	355	1451	1440	1400	984	2173	1067	376	1301	1576	1544	773	2024	1963	195	1451	709	4299	2155	3568	1400	1392	2003	587	2027	565	568	957	1853	2421
			90.9153	1496	2341	459	1389	1021	1432	2635	1096	1611	3467	1709	1379	1355	696	1968	2888	387	1552	1515	1413	1083	2104	1312	403	1384	1781	1709	728	2192	2320	200	1619	728	4640	2173	3616	1371	1453	2237	709	2363	552	619	1072	1899	2416
			91.7719	1517	2277	475	1347	1059	1603	2755	1195	1677	3213	1893	1347	1477	741	2021	3115	387	1659	1504	1331	1112	2000	1624	491	1400	1875	1779	717	2261	2733	213	1781	699	4976	2069	3435	1408	1509	2384	741	2453	525	653	1096	2021	2368
			92.6289	1475	2125	480	1341	1101	1757	2720	1227	1909	3101	1853	1283	1536	776	1907	3237	403	1709	1541	1301	1176	1955	1883	547	1456	1744	1829	715	2293	3147	200	1928	696	5232	1909	3277	1435	1685	2336	824	2389	509	651	1139	2067	2240
			93.485	1445	1883	467	1267	1155	1915	2573	1253	2016	2885	1736	1187	1517	832	1883	3147	411	1792	1480	1232	1176	1813	1976	533	1416	1555	1720	752	2341	3261	200	2000	669	5323	1744	3115	1368	1675	2173	845	2451	472	651	1080	1968	1963
			94.34	1280	1760	472	1141	1192	2043	2587	1192	1989	2739	1616	1176	1571	781	1771	2989	395	1757	1467	1149	1085	1704	1957	496	1387	1411	1608	699	2280	3152	200	2005	688	4989	1523	2763	1283	1555	1867	824	2501	445	664	1056	1915	1827
			95.1956	1200	1680	392	1045	1267	2056	2451	1184	1880	2680	1475	1149	1523	792	1501	2664	365	1645	1400	1104	1112	1501	1904	475	1411	1211	1496	699	2211	3011	208	1835	683	4597	1403	2563	1133	1421	1709	827	2581	464	653	1013	1792	1672
			96.0517	1112	1608	397	1024	1251	2131	2381	1184	1827	2437	1400	1112	1469	728	1392	2501	347	1616	1315	1051	1115	1344	1723	480	1328	1075	1400	712	2096	2757	203	1645	629	4141	1331	2200	1117	1376	1555	797	2565	459	704	952	1749	1587
			96.9067	1008	1509	360	941	1277	2109	2331	1144	1816	2344	1288	1104	1395	707	1312	2315	344	1624	1307	1024	1043	1208	1544	427	1171	1013	1352	755	2032	2589	200	1520	539	3779	1307	1928	1016	1277	1381	776	2509	456	789	909	1643	1440
			97.7625	976	1379	339	896	1259	2107	2256	1141	1800	2272	1197	1051	1389	627	1299	2133	333	1565	1189	1093	1016	1107	1411	411	1077	923	1307	733	1963	2432	179	1368	528	3360	1299	1779	995	1248	1304	736	2315	397	819	840	1621	1307
			98.6178	933	1315	312	864	1256	2077	2147	1157	1795	2272	1168	1008	1368	568	1267	1992	307	1512	1179	1152	965	1035	1363	384	1080	827	1299	771	1976	2269	195	1227	512	2952	1312	1573	968	1181	1211	723	2160	384	819	784	1504	1235
			99.4736	885	1285	307	859	1189	2040	1955	1171	1653	2149	1056	904	1336	517	1200	1805	285	1424	1117	1112	925	899	1267	379	1075	816	1280	797	1907	2013	203	1099	488	2741	1256	1413	843	1056	1104	659	2029	389	781	731	1392	1117
			100.329	821	1187	264	747	1139	1947	1877	1109	1563	2053	973	891	1307	509	1165	1565	301	1309	1043	1056	880	861	1120	379	1003	797	1307	808	1789	1832	208	1013	448	2496	1203	1325	811	955	1040	640	1960	373	723	712	1232	1016
			101.185	797	1197	267	699	1077	1877	1792	1120	1536	1933	920	813	1221	504	1136	1451	259	1296	1061	995	880	805	1021	365	965	749	1280	845	1669	1640	203	941	413	2312	1149	1203	784	896	957	608	1864	357	712	701	1219	944
			102.04	773	1160	261	696	1069	1837	1701	1123	1472	1901	867	795	1136	459	1069	1421	261	1205	1003	984	853	725	936	357	893	712	1189	835	1611	1523	213	893	413	2184	1043	1117	728	856	925	611	1733	341	701	680	1165	861
			102.896	736	1093	243	661	1083	1787	1597	1117	1379	1888	824	733	1072	464	1027	1344	275	1189	989	907	816	680	856	339	840	688	1123	811	1533	1408	224	885	419	1965	1000	1064	685	731	819	549	1693	339	683	608	1093	816
			103.752	728	984	229	605	1016	1760	1541	1048	1400	1712	784	664	995	435	992	1264	245	1213	968	909	789	672	805	363	757	643	1075	835	1485	1331	232	864	395	1899	955	987	632	677	792	515	1557	331	648	619	1021	771
			104.608	667	965	237	573	963	1704	1440	1005	1275	1547	752	621	963	424	931	1155	248	1123	987	907	781	675	712	339	739	624	1029	805	1408	1251	208	819	344	1651	896	923	579	648	747	507	1477	317	613	581	955	704
			105.465	603	933	227	576	936	1648	1376	1003	1235	1485	709	581	912	405	896	1080	243	1072	981	851	747	672	669	315	677	533	933	776	1395	1216	195	805	328	1589	787	864	560	600	669	480	1467	309	555	584	931	696
			106.32	573	920	224	581	875	1629	1333	904	1131	1405	693	565	888	405	864	1005	235	1008	1021	891	741	707	651	285	675	501	923	752	1355	1152	203	779	315	1541	795	917	560	568	667	475	1411	315	525	547	909	701
			107.176	557	869	216	576	848	1669	1384	936	1099	1408	680	621	875	384	829	931	251	1067	1077	907	739	789	629	272	640	523	909	752	1283	1083	203	853	291	1539	771	992	571	635	645	459	1427	341	515	547	936	704
			108.031	565	899	221	571	901	1592	1371	925	1077	1419	648	685	861	403	808	904	213	1131	1077	907	715	933	629	277	627	496	851	715	1280	1043	200	869	285	1547	771	1125	563	643	637	427	1352	344	496	531	907	752
			108.887	533	987	229	565	893	1544	1416	925	1075	1392	597	861	848	389	795	896	240	1141	1093	979	715	1133	677	251	563	536	819	763	1245	976	203	899	293	1576	853	1373	616	728	637	403	1235	376	480	525	989	885
			109.742	563	1099	219	613	896	1533	1563	896	1069	1448	568	1168	901	400	811	859	229	1136	1035	1104	733	1584	715	261	544	563	805	763	1227	920	195	1027	317	1664	917	1829	645	869	661	419	1251	395	501	579	1061	1040
			110.599	605	1309	232	659	904	1459	1720	963	1136	1589	552	1501	955	421	867	979	219	1187	1144	1232	768	2035	816	240	525	648	824	800	1237	931	181	1072	315	1832	1131	2256	667	1069	728	411	1309	469	469	595	1243	1371
			111.454	744	1565	259	760	936	1461	1939	1024	1155	1864	632	1739	1048	461	963	1120	229	1325	1208	1379	808	2413	891	253	552	752	917	915	1373	915	216	1219	355	1965	1376	2784	896	1256	845	405	1371	541	488	677	1381	1795
			112.311	885	1872	293	872	981	1499	2256	1048	1208	2224	757	2005	1115	520	1173	1277	248	1525	1272	1619	853	2853	957	280	629	891	1019	973	1483	925	195	1331	373	2323	1603	3296	816	1451	1053	403	1509	576	517	757	1515	2200
			113.166	1011	2219	333	1003	1056	1539	2645	1101	1312	2581	867	2136	1205	573	1355	1520	237	1645	1440	1728	912	3107	1045	312	701	1091	1261	1016	1637	915	197	1517	403	2715	1941	3824	829	1675	1403	448	1579	613	520	843	1680	2496
			114.022	1149	2528	371	1141	1117	1645	3115	1189	1432	3091	1083	2144	1395	645	1659	1896	259	1720	1515	1891	1005	3339	1120	371	792	1309	1584	1120	1840	957	219	1656	416	3371	2267	4648	835	1824	1744	491	1803	619	541	912	1781	2720
			114.879	1323	2685	451	1267	1205	1797	3509	1224	1563	3579	1269	2059	1395	704	1968	2208	280	1864	1672	1997	1091	3411	1168	443	909	1571	1869	1179	2080	1128	237	1795	416	3925	2397	5003	840	1987	2064	565	1981	661	581	1101	2013	2771
			115.734	1435	2741	509	1325	1320	1891	3901	1296	1707	4021	1525	1909	1376	779	2336	2581	307	2021	1736	1968	1211	3347	1267	512	1051	1760	2219	1224	2493	1280	243	1960	413	4083	2437	4973	899	2067	2427	659	2181	667	603	1243	2144	2781
			116.59	1683	2741	576	1352	1429	2115	4109	1352	1835	4341	1733	1755	1531	811	2635	2835	341	2192	1707	1885	1344	3115	1437	576	1163	1835	2461	1245	2907	1507	259	2131	400	4125	2365	4851	909	2008	2717	752	2352	688	632	1245	2379	2632
			117.446	1765	2680	571	1331	1557	2229	4187	1416	1899	4264	1947	1632	1560	861	2840	3107	347	2197	1651	1824	1437	2920	1576	728	1277	1877	2515	1363	3096	1637	267	2328	392	4283	2235	4491	939	1989	2877	789	2501	600	651	1304	2379	2469
			118.301	1845	2437	632	1371	1637	2520	4256	1365	1955	4341	2133	1539	1656	885	2877	3187	371	2275	1557	1781	1429	2547	1696	720	1360	1821	2443	1320	3331	1821	277	2413	405	4501	2179	4240	968	2019	2907	949	2768	587	643	1269	2419	2312
			119.157	1947	2136	600	1328	1725	2771	4203	1379	2107	4248	2139	1541	1720	933	2651	3203	400	2248	1467	1637	1365	2416	1736	691	1451	1832	2384	1339	3424	1968	275	2403	381	4880	2016	4040	971	2125	2891	1104	2880	573	728	1232	2291	2115
			120.013	1803	1960	560	1224	1765	2957	3896	1381	2059	4147	2051	1613	1803	909	2523	3115	395	2117	1397	1520	1387	2240	1696	712	1400	1701	2171	1293	3493	2032	285	2365	400	4971	1891	3683	955	2077	2763	1195	2989	493	744	1144	2363	1869
			120.869	1701	1925	515	1176	1795	3096	3568	1336	1997	3672	1955	1491	1835	944	2267	2931	408	2000	1291	1496	1285	1939	1731	648	1256	1547	2072	1251	3373	2101	285	2189	403	5043	1771	3336	928	1843	2525	1240	3104	472	757	1075	2384	1765
			121.724	1520	1789	501	1093	1781	3136	3237	1360	1995	3245	1821	1480	1808	899	2139	2747	389	1843	1195	1411	1211	1704	1752	629	1192	1464	1963	1251	3269	2112	280	1947	360	4557	1541	3083	880	1592	2280	1245	3045	459	757	1021	2363	1565
			122.581	1448	1776	475	1128	1760	3251	2981	1301	1843	3021	1696	1400	1877	885	2019	2531	360	1768	1203	1253	1123	1533	1651	584	1088	1320	1808	1296	3125	1944	272	1701	392	4123	1456	2811	888	1472	2085	1219	2979	437	789	936	2341	1504
			123.436	1387	1621	424	1093	1685	3136	2659	1267	1707	2907	1635	1392	1912	824	1832	2208	349	1549	1144	1192	1085	1387	1651	560	1011	1197	1573	1269	2861	1792	253	1523	371	3605	1365	2485	811	1461	1907	1149	2829	424	784	827	2240	1421
			124.292	1304	1523	395	1003	1605	3005	2485	1229	1555	2872	1525	1437	1952	784	1765	1933	317	1483	1093	1133	944	1181	1563	520	963	1093	1469	1232	2605	1603	251	1339	373	3157	1373	2259	792	1451	1749	1123	2701	427	797	795	2045	1363
			125.147	1232	1443	389	917	1555	2899	2333	1216	1469	2739	1443	1397	1821	704	1576	1739	304	1379	1069	1104	867	1093	1424	499	1000	1043	1435	1293	2480	1437	235	1219	376	2893	1384	2085	840	1525	1645	1040	2520	435	827	744	1995	1243
			126.003	1232	1456	349	912	1461	2789	2301	1155	1384	2688	1373	1261	1733	659	1603	1605	275	1277	1035	1117	829	955	1280	483	917	931	1397	1261	2461	1323	224	1061	368	2603	1421	1840	816	1579	1549	933	2331	419	835	757	1920	1160
			126.859	1187	1384	315	869	1403	2557	2205	1125	1309	2613	1288	1219	1675	608	1581	1477	296	1197	1024	1184	768	877	1168	448	941	880	1435	1307	2365	1171	211	976	381	2472	1336	1643	787	1448	1411	891	2240	408	880	733	1733	1109
[truncated: 2 more columns]

[truncated: 15 more sheets: Al, Si, K1, K2, K3, Ca1, Ca2, Sc1, Sc2, V, Mn1, Mn2, Fe, Co1, Co2]
