# Supplementary material for: Multiple metals influence distinct properties of the Arabidopsis circadian clock
Source: PLoS One. 2022 Apr 5;17(4):e0258374. doi: 10.1371/journal.pone.0258374 (PMC8982871; doi:10.1371/journal.pone.0258374)
Supplement: S1 Dataset — (ZIP) [file pone.0258374.s003.zip › Supporting Information (Dataset)/Table3.xlsx]

## Sheet: Table 3
Label	AN	Element Under Investigation	Salt	Concentration used	Number of Plants in Experiment	No of plants analysed by BRASS	Period Estimate (+/- SE)	Period SD	Period Difference	p-value: t-test (vs control)	RAE (+/- SEM)	RAE SD	Number of Rejections: FT (FDR)	Percentage of Rejections: FT (FDR)
Rb	37	Rubidium (Rb)	RbCl	200µM	24	24	27.19 (+/-0.15)	0.72	0.376667	0.160589	0.15 (+/-0.01)	0.06	2	0.223214
Sr	38	Strontium (Sr)	SrCl2	30mM	24	18	28.99 (+/-0.30)	1.29	1.42017	0.00184916	0.25 (+/-0.02)	0.08	189	21.0938
Y	39	Yttrium (Y)	YCl3	3mM	24	20	23.68 (+/-0.31)	1.37	-3.18125	2.36911e-09	0.49 (+/-0.04)	0.16	418	46.6518
Nb	41	Niobium (Nb)	NbCl5	500µM	24	24	27.77 (+/-0.26)	1.28	-0.390163	0.25726	0.22 (+/-0.01)	0.07	2	0.520833
Ru	44	Ruthenium (Ru)	RuCl3	2mM	24	21	27.59 (+/-0.15)	0.69	0.636294	0.0367047	0.13 (+/-0.01)	0.04	1	0.111607
Ag	47	Silver (Ag)	AgNO3	200µM	24	23	26.38 (+/-0.36)	1.74	-0.462681	0.399126	0.28 (+/-0.03)	0.13	50	5.58036
Sn	50	Tin (Sn)	SnCl2	1.5mM	24	24	24.16 (+/-0.36)	1.58	-1.80697	0.00187563	0.32 (+/-0.01)	0.07	43	11.1979
Cs	55	Caesium (Cs)	CsCl	200µM	24	24	26.78 (+/-0.15)	0.73	0.265833	0.280208	0.18 (+/-0.02)	0.09	4	0.446429
La	57	Lanthanum (La)	LaCl3	5mM	24	21	24.09 (+/- 0.74)	2.45	-3.32524	0.000237169	0.53 (+/-0.04)	0.2	420	46.875
Ce1	58	Cerium (Ce)	CeCl3	3mM	24	18	25.16 (+/-0.31)	1.22	-2.82972	5.07356e-08	0.29 (+/-0.05)	0.21	630	70.3125
Ce2	58	Cerium (Ce)	(NH4)2Ce(NO3)6	150µM	24	12	26.01 (+/-0.62)	1.62	-1.39765	0.564265	0.47 (+/-0.03)	0.12	281	31.3616
Pr	59	Praseodymium (Pr)	PrCl3	2mM	24	20	24.74 (+/-0.31)	1.01	-2.52567	7.85426e-08	0.23 (+/-0.04)	0.16	625	69.7545
Nd	60	Neodymium (Nd)	NdCl3	1.5mM	24	23	27.56 (+/-0.31)	1.08	0.622174	0.0856526	0.23 (+/-0.02)	0.1	40	4.46429
Eu	63	Europium (Eu)	EuCl3	5mM	24	21	25.63 (+/-0.52)	1.75	-2.02155	0.00127673	0.38 (+/-0.03)	0.15	490	54.6875
Gd1	64	Gadolinium (Gd)	(CF3SO3)3Gd	500µM	24	24	27.28 (+/-0.23)	1.33	0.574565	0.0661436	0.27 (+/-0.02)	0.07	27	3.01339
Gd2	64	Gadolinium (Gd)	GdCl3	600µM	24	23	27.10 (+/-0.19)	0.93	0.0295652	0.930073	0.19 (+/-0.02)	0.09	1	0.111607
Tb	65	Terbium (Tb)	TbCl3	1.5mM	24	22	23.98 (+/-0.61)	2.01	-2.60136	0.000403412	0.43 (+/-0.04)	0.2	541	60.3795
Dy1	66	Dysprosium (Dy)	DyCl3	3mM	24	21	25.17 (+/-0.54)	2.54	-1.55988	0.0461648	0.55(+/-0.02)	0.1	501	55.9152
Dy2	66	Dysprosium (Dy)	DyF3	100µM	24	23	25.70 (+/-0.40)	1.33	0.66247	0.396521	0.29 (+/-0.02)	0.09	2	0.520833
Ho	67	Holmium (Ho)	HoCl3	1mM	24	20	24.78 (+/-0.52)	1.95	-2.50878	0.000135605	0.44 (+/-0.03)	0.15	447	49.8884
Er	68	Erbium (Er)	ErCl3	1mM	24	19	24.86(+/-0.35)	1.18	-1.91965	3.36262e-05	0.27 (+/-0.05)	0.2	617	68.8616
Tm	69	Thulium (Tm)	TmCl3	1mM	24	19	25.22 (+/-0.58)	2.37	-2.47596	0.00106555	0.54 (+/-0.03)	0.13	412	45.9821
Yb	70	Ytterbium (Yb)	YbCl3	1mM	24	10	24.85 (+/-0.76)	1.82	-2.63761	0.00697942	0.58 (+/-0.08)	0.26	592	66.0714
Lu	71	Lutetium (Lu)	LtCl3	1mM	24	23	28.49 (+/-0.39)	1.22	0.922917	0.125997	0.25 (+/-0.02)	0.09	119	13.2812
W	74	Tungsten (W)	Na2WO4	20g/litre	36	36*	31.60 (+/-0.46)	2.66	1.60824	0.0646207	0.25 (+/-0.01)	0.08	119	30.9896
Pt	78	Platinum (Pt)	K2PtCl4	200µM	24	21	23.92 (+/-0.29)	1.03	-3.6237	1.81013e-08	0.22 (+/-0.04)	0.18	409	45.6473
Au	79	Gold (Au)	KAuCl4	50µM	24	23	27.08 (+/-0.26)	0.81	0.099089	0.764408	0.17 (+/-0.02)	0.1	3	0.334821
Bi	83	Bismuth (Bi)	BiCl3	2mM	24	17	26.20 (+/-0.27)	0.27	-1.09551	0.0037324	0.23 (+/-0.03)	0.11	179	19.9777

## Sheet: Rb
		TopCount Data
		Imported from combined file C:\Maria\rb2150813\plate0563 at 14:27:33 18/08/2015DeRandomized Data
			File	plate0563	plate0563	plate0563	plate0563	plate0563	plate0563	plate0563	plate0563	plate0563	plate0563	plate0563	plate0563	plate0563	plate0563	plate0563	plate0563	plate0563	plate0563	plate0563	plate0563	plate0563	plate0563	plate0563	plate0563	plate0563	plate0563	plate0563	plate0563	plate0563	plate0563	plate0563	plate0563	plate0563	plate0563	plate0563	plate0563	plate0563	plate0563	plate0563	plate0563	plate0563	plate0563	plate0563	plate0563	plate0563	plate0563
			Plate No	plate0563	plate0563	plate0563	plate0563	plate0563	plate0563	plate0563	plate0563	plate0563	plate0563	plate0563	plate0563	plate0563	plate0563	plate0563	plate0563	plate0563	plate0563	plate0563	plate0563	plate0563	plate0563	plate0563	plate0563	plate0563	plate0563	plate0563	plate0563	plate0563	plate0563	plate0563	plate0563	plate0563	plate0563	plate0563	plate0563	plate0563	plate0563	plate0563	plate0563	plate0563	plate0563	plate0563	plate0563	plate0563	plate0563
			Label	Control	Control	Control	Control	Control	Control	Control	Control	Control	Control	Control	Control	Control	Control	Control	Control	Control	Control	Control	Control	Control	Control	Control	Control	Rb	Rb	Rb	Rb	Rb	Rb	Rb	Rb	Rb	Rb	Rb	Rb	Rb	Rb	Rb	Rb	Rb	Rb	Rb	Rb	Rb	Rb
			Well / Region	A1	A2	A3	A4	A5	A6	A7	A8	A9	A10	A11	A12	B1	B2	B3	B4	B5	B6	B7	B8	B9	B10	B11	B12	G1	G2	G3	G4	G5	G6	G7	G8	G9	G10	G11	G12	H1	H2	H3	H4	H5	H6	H7	H8	H9	H10
			ZT Time
			11.8958	2957	3437	4563	3312	4851	2973	2608	1115	4899	4371	3533	3933	4173	2765	2952	2856	3845	4851	2304	2125	2557	6229	2733	1891	4096	3509	5408	3651	2883	4480	5381	4309	3331	1661	3731	4504	3760	4107	2757	2208	3645	1997	4843	4200	1813	3621
			12.7392	2336	3147	3829	2805	4213	2533	2141	947	3883	3453	2939	3443	3467	2331	2555	2563	3299	3789	1992	1832	2296	4997	2192	1725	3547	3139	4560	3165	2480	3896	4709	3915	2867	1392	3397	3779	3027	3712	2696	2155	2949	1744	4035	3715	1589	2621
			13.595	1960	2813	3355	2469	3792	2325	1891	891	3533	3125	2779	2933	2920	2123	2280	2320	2851	3333	1987	1576	1923	4283	1912	1568	3269	2821	4019	2864	2197	3493	4328	3968	2760	1363	3251	3291	2744	3371	2499	2168	2677	1645	3440	3456	1443	2368
			14.4514	1736	2525	3035	2176	3467	2077	1811	805	3368	2829	2629	2731	2691	2128	2107	2293	2605	3048	1997	1584	1715	3816	1856	1485	3147	2493	3552	2691	1944	3397	3872	3779	2568	1304	3011	3013	2504	3120	2317	2059	2485	1576	2891	3091	1408	2141
			15.3072	1469	2147	2755	2029	3160	1875	1645	845	2933	2619	2432	2480	2283	1979	1843	2112	2123	2755	1923	1552	1541	3371	1792	1453	3016	2008	3016	2467	1781	3035	3328	3421	2333	1288	2624	2757	2267	2824	1936	1947	2195	1467	2443	2579	1344	1840
			16.1633	1272	1765	2347	1741	2731	1672	1587	765	2587	2413	2320	2195	2120	1864	1669	1987	1781	2435	1787	1456	1333	3139	1749	1395	2765	1637	2491	2245	1605	2661	2869	3061	2173	1251	2403	2456	2045	2448	1664	1803	1963	1331	2085	2107	1179	1539
			17.0197	1131	1525	2133	1589	2408	1464	1419	747	2275	2117	2061	1931	1776	1688	1459	1853	1531	2227	1581	1333	1179	2744	1669	1267	2395	1309	2067	1973	1413	2397	2563	2731	2059	1211	2133	2160	1808	2149	1416	1664	1728	1269	1907	1875	1064	1352
			17.8753	968	1309	1845	1392	2149	1317	1349	691	2021	1824	1869	1696	1560	1531	1285	1675	1323	2003	1440	1197	1040	2371	1504	1187	2040	1096	1752	1776	1251	2109	2163	2400	1819	1128	1931	1880	1667	1875	1235	1456	1531	1165	1603	1523	957	1144
			18.7314	843	1149	1597	1216	1752	1144	1203	640	1840	1624	1635	1451	1331	1403	1128	1560	1147	1771	1296	1109	920	2032	1355	1085	1787	909	1477	1627	1184	1861	1920	2152	1661	1037	1736	1621	1392	1656	1117	1347	1315	1037	1427	1331	872	944
			19.5867	720	1059	1389	1069	1605	1035	1157	600	1632	1413	1493	1333	1176	1301	1019	1445	1011	1597	1176	957	816	1736	1213	987	1565	784	1312	1533	1021	1672	1789	1955	1547	995	1579	1435	1237	1453	1043	1232	1115	928	1240	1157	771	824
			20.4425	629	947	1269	939	1424	939	1072	536	1448	1267	1344	1128	1075	1195	915	1341	949	1493	1061	891	752	1533	1069	904	1387	680	1160	1400	995	1472	1659	1685	1397	957	1392	1224	1120	1205	987	1115	1043	864	1163	1003	728	717
			21.2986	600	893	1112	832	1259	893	1011	555	1275	1147	1200	1053	904	1144	840	1251	867	1331	1005	899	712	1397	955	821	1253	637	1003	1312	936	1397	1499	1477	1293	925	1205	1117	1053	1107	928	1035	901	795	995	859	653	635
			22.1542	539	800	1059	728	1139	792	952	499	1144	1064	1096	880	888	1037	803	1176	755	1288	925	795	664	1235	893	773	1152	541	883	1165	832	1293	1387	1269	1189	853	1155	1056	933	984	872	971	824	683	949	787	581	563
			23.0106	517	709	995	616	1021	723	973	453	1048	963	960	787	771	960	683	1123	723	1163	816	747	624	1080	771	667	1011	499	779	1069	773	1227	1272	1123	1112	832	1013	947	832	872	768	944	752	645	800	720	557	493
			23.8664	456	675	928	616	925	688	909	467	949	893	899	699	717	931	643	1072	653	1187	704	693	600	984	728	627	896	477	723	1051	715	1139	1229	1032	1088	784	965	875	715	792	757	829	707	576	763	728	509	472
			24.7222	424	629	859	560	811	643	888	429	923	827	848	629	669	864	573	1000	669	1083	672	669	555	885	672	605	811	443	640	939	701	1088	1136	939	1019	755	920	787	693	704	709	797	648	509	717	653	464	429
			25.5781	437	565	829	520	744	637	845	456	813	784	773	563	645	869	528	963	627	1035	624	635	509	805	621	616	752	416	560	861	709	1053	1069	824	965	685	861	792	672	680	637	784	592	509	659	565	435	392
			30.8814	421	515	584	424	472	464	544	309	520	600	544	357	477	544	389	680	477	669	405	467	429	616	448	443	493	387	445	608	515	867	704	579	691	669	600	440	384	531	549	565	453	344	648	461	373	416
			31.7375	592	725	661	528	475	544	555	307	555	683	621	424	555	592	451	693	539	693	437	528	520	677	533	512	619	472	589	648	544	995	677	661	696	696	731	437	395	637	677	613	520	355	765	563	453	549
			32.5936	803	1077	755	728	544	704	547	328	659	851	848	581	787	720	648	803	715	709	461	605	688	792	627	675	851	675	864	739	619	1251	768	808	781	827	1035	520	453	877	955	784	581	432	1117	787	573	845
			33.4497	1075	1525	920	907	675	883	568	379	808	1115	1107	859	1216	968	917	920	1064	813	547	733	907	1072	771	944	1291	1237	1445	941	691	1560	893	1035	960	1027	1576	648	563	1259	1621	1000	739	528	1605	1075	752	1253
			34.3058	1291	2000	1131	1176	787	1163	576	464	1011	1485	1435	1283	1608	1251	1264	1005	1283	904	693	925	1160	1400	973	1331	1843	2035	2245	1243	797	1869	1088	1285	1123	1179	2149	877	717	1691	2443	1285	888	709	2093	1373	968	1747
			35.1614	1539	2328	1317	1405	997	1411	613	528	1261	1813	1859	1749	2043	1557	1640	1149	1632	1056	888	1187	1448	1744	1184	1672	2339	2883	3144	1437	904	2184	1245	1483	1275	1395	2485	1045	856	2003	3333	1491	1088	909	2501	1635	1184	2259
			36.0169	1613	2488	1499	1517	1184	1619	627	595	1459	2000	2093	2064	2333	1693	1795	1229	1760	1197	1043	1368	1677	2187	1472	1677	2707	3632	3907	1635	973	2595	1432	1653	1459	1640	2824	1248	923	2168	4189	1573	1261	1128	2643	1861	1307	2483
			36.8725	1560	2384	1469	1467	1344	1627	629	675	1525	2029	2232	2157	2331	1611	1819	1200	1765	1229	1109	1488	1795	2328	1549	1656	2661	3784	4288	1648	992	2627	1563	1696	1475	1728	2755	1283	957	2013	4661	1691	1325	1251	2669	1843	1405	2323
			37.7286	1461	2267	1451	1411	1360	1563	667	659	1579	1979	2224	1968	2331	1861	1789	1192	1781	1301	1157	1531	1755	2283	1504	1483	2685	3715	4045	1648	973	2584	1653	1643	1483	1816	2531	1360	955	1899	4600	1664	1277	1363	2685	1944	1435	2208
			38.5847	1320	2208	1437	1325	1312	1440	656	693	1675	1845	2216	1792	2149	1741	1600	1181	1568	1315	1179	1467	1635	2139	1541	1357	2373	3389	3851	1539	955	2485	1592	1568	1467	1851	2317	1360	997	1664	4187	1600	1267	1397	2515	1888	1400	1984
			39.4408	1147	2088	1352	1171	1256	1363	619	664	1637	1728	2171	1640	1848	1733	1477	1107	1419	1211	1131	1347	1528	1973	1408	1192	2136	3037	3211	1376	888	2307	1493	1475	1336	1765	1984	1312	995	1515	3901	1480	1187	1451	2245	1664	1381	1731
			40.2969	1061	1939	1277	1115	1235	1224	608	685	1499	1611	2045	1419	1629	1675	1304	1035	1341	1149	1149	1299	1451	1832	1344	1091	1939	2832	2749	1267	832	2128	1400	1341	1339	1677	1736	1253	920	1413	3451	1408	1107	1403	1973	1552	1309	1563
			41.1531	965	1712	1200	1040	1139	1088	592	571	1376	1493	1957	1243	1477	1411	1208	941	1283	1085	1000	1208	1379	1664	1179	995	1829	2579	2416	1157	755	2008	1323	1245	1272	1565	1675	1184	872	1293	3099	1291	1029	1389	1725	1416	1200	1419
			42.0092	907	1608	1205	1011	1088	960	560	544	1360	1365	1867	1141	1392	1232	1173	928	1141	971	965	1117	1219	1517	1083	965	1771	2293	2069	1123	685	1947	1235	1229	1251	1395	1509	1125	824	1117	2811	1171	971	1312	1632	1280	1104	1352
			42.8656	872	1528	1187	944	1064	883	533	517	1224	1291	1845	1027	1272	1125	1021	891	1101	976	936	1067	1155	1632	979	925	1616	2141	1888	1051	667	1824	1248	1189	1184	1307	1331	1123	792	1061	2635	1117	955	1307	1469	1192	1040	1259
			43.7214	853	1480	1061	848	1019	856	531	504	1128	1171	1731	939	1219	1096	965	811	1021	901	853	1051	1064	1576	909	920	1467	1856	1648	939	616	1728	1187	1149	1093	1285	1243	1067	739	955	2595	963	869	1283	1440	1109	987	1235
			44.5778	864	1312	1088	787	960	779	531	461	1112	1099	1613	848	1123	971	933	792	1008	856	811	1000	1003	1459	877	896	1352	1760	1576	909	571	1693	1109	1101	1069	1240	1184	1037	752	915	2565	893	813	1261	1325	1021	891	1189
			45.4331	763	1173	1088	763	867	739	491	472	1029	1024	1488	845	1203	939	891	789	939	795	736	976	960	1285	771	851	1251	1715	1461	891	541	1627	1045	1003	1120	1123	1061	957	749	848	2309	800	736	1184	1173	992	861	1147
			46.2875	731	1104	1013	736	896	672	480	459	981	936	1475	813	1128	867	835	731	869	811	744	915	899	1192	744	819	1189	1637	1357	845	536	1525	1019	987	1085	1096	981	851	755	781	2128	755	693	1109	1051	931	821	1096
			47.1428	664	1011	885	651	811	656	464	440	912	912	1331	741	1005	824	760	723	797	755	701	885	907	1040	696	768	1101	1547	1195	803	493	1459	971	915	997	1024	907	813	688	779	1992	781	693	1069	971	853	784	1027
			47.9992	624	933	973	608	803	611	440	459	880	843	1320	709	1035	765	715	696	773	712	717	845	883	963	656	760	995	1408	1117	797	480	1387	960	877	976	981	861	795	688	763	1949	712	656	960	872	819	747	960
			48.8558	723	861	989	557	757	571	445	437	808	819	1221	664	933	693	685	640	728	709	693	835	869	944	632	693	939	1296	1048	776	451	1339	960	861	928	869	797	717	645	733	1728	635	589	968	832	771	696	912
			49.7117	629	781	936	533	717	584	435	408	813	805	1195	589	928	675	643	637	709	677	669	797	864	888	584	696	869	1200	997	749	443	1261	899	843	901	909	773	771	653	704	1664	619	571	952	829	747	709	899
			50.5672	531	752	867	552	667	536	381	408	763	739	1085	573	915	669	603	635	693	680	672	808	832	883	547	619	781	1120	963	696	416	1197	888	768	821	856	725	728	640	667	1507	592	536	861	773	683	664	816
			51.4231	533	707	819	523	659	544	379	400	741	733	1091	555	843	645	581	592	648	709	645	733	755	821	547	627	757	1040	976	645	395	1200	915	736	869	869	685	693	587	648	1408	560	531	891	771	653	656	800
			52.2789	552	667	811	512	664	501	373	403	731	688	1032	504	837	637	565	589	648	688	608	744	731	768	555	605	693	1000	907	672	389	1221	904	712	803	819	653	667	611	645	1341	547	499	827	717	635	629	779
			53.135	491	661	779	507	616	483	381	400	728	661	955	472	779	643	552	587	597	677	608	744	693	755	509	544	688	933	845	669	357	1152	859	669	781	803	608	632	571	637	1189	488	469	752	659	587	611	733
			53.9914	456	640	741	469	597	451	355	384	701	635	920	445	763	608	507	536	595	675	555	696	613	693	461	517	624	872	837	651	339	1179	851	640	755	712	624	619	592	579	1179	485	461	739	688	619	584	691
			54.8472	456	589	720	475	597	445	331	373	629	613	883	429	701	616	499	509	608	659	565	704	627	688	432	517	624	840	795	619	341	1147	811	640	749	736	571	573	520	605	1112	461	448	704	656	587	565	680
			55.7033	437	573	693	445	584	435	320	376	595	576	885	429	693	571	485	507	557	632	531	653	635	595	440	493	587	837	773	603	315	1069	752	597	725	723	515	541	491	576	1123	453	387	675	600	563	557	688
			56.5592	429	568	693	448	573	429	307	349	603	573	837	456	693	555	437	493	560	611	491	635	587	669	421	480	576	840	781	579	309	1011	728	613	709	728	544	536	477	563	1141	443	376	635	595	565	579	701
			57.4153	451	587	709	469	595	400	309	323	560	576	843	435	717	587	480	459	547	616	480	656	611	645	413	509	635	805	744	584	296	1005	688	597	701	723	520	509	480	568	1301	421	349	608	616	541	552	699
			58.2706	512	653	661	507	576	435	291	333	573	555	891	440	811	619	483	456	571	643	485	632	651	645	403	560	736	880	765	603	325	1008	728	584	723	693	557	547	507	637	1547	467	363	611	643	549	581	688
			59.1264	653	813	731	549	605	437	245	315	648	573	909	477	949	637	547	448	624	624	512	627	717	685	408	672	939	1029	827	608	339	1027	893	613	707	717	659	603	589	800	2000	536	384	645	728	603	619	797
			59.9822	869	1040	741	661	688	512	285	299	741	637	1069	560	1123	749	643	461	696	632	485	643	773	771	477	845	1256	1200	941	651	360	1141	1088	680	773	731	813	741	675	1019	2445	624	365	645	917	688	661	984
			60.8403	1181	1328	867	741	811	579	269	320	869	749	1120	696	1360	803	701	496	795	672	528	637	901	931	571	957	1565	1451	1144	725	427	1293	1427	731	861	789	971	859	757	1269	2949	736	419	704	1077	816	752	1171
			61.6958	1331	1563	920	872	973	707	259	339	1104	829	1205	957	1579	997	888	472	864	709	605	667	1045	1147	629	1091	1920	1827	1352	845	491	1424	1587	811	976	877	1224	1011	856	1539	3299	843	464	787	1376	1035	853	1432
			62.5517	1563	1811	1056	952	1184	811	304	381	1288	1000	1432	1203	1744	1088	1027	515	960	755	643	712	1165	1307	757	1392	2075	2125	1581	987	557	1717	1795	880	1064	992	1389	1136	917	1653	3424	885	531	835	1733	1261	1005	1616
			63.4067	1603	1912	1205	973	1368	893	299	400	1491	1088	1427	1304	1819	1211	1099	547	1123	859	747	760	1365	1429	936	1232	2109	2285	1912	1152	685	1931	1909	979	1243	1115	1501	1243	949	1741	3523	1056	573	957	2000	1467	1093	1659
			64.2628	2152	1811	1744	1005	2056	944	432	445	2139	1176	2016	1347	1840	1269	1104	544	1184	912	805	821	1523	1517	1045	1240	2072	2296	2016	1224	760	2152	2024	1059	1429	1168	1520	1291	1040	1715	3520	1115	637	1059	2211	1672	1184	1605
			65.1186	1536	1712	1379	1024	1603	997	341	477	1717	1261	1667	1360	1784	1323	1152	549	1235	947	843	880	1685	1603	1115	1243	2027	2251	2101	1304	813	2376	2112	1093	1536	1237	1541	1336	1069	1701	3453	1101	725	1208	2211	1741	1259	1651
			65.9742	1472	1579	1440	957	1669	979	333	541	1733	1291	1648	1397	1747	1328	1085	520	1304	995	939	912	1747	1613	1219	1349	2040	2235	2064	1333	872	2531	2189	1179	1605	1267	1469	1387	1024	1688	3520	1173	760	1283	2224	1773	1299	1603
			66.8294	1397	1432	1432	965	1675	957	333	555	1669	1349	1608	1397	1611	1269	1091	520	1325	992	952	936	1835	1635	1211	1437	1912	2077	1872	1304	843	2619	2240	1189	1608	1232	1368	1309	1008	1659	3317	1077	781	1293	2099	1736	1301	1563
			67.6853	1264	1315	1411	917	1672	896	357	597	1565	1344	1576	1437	1552	1200	1040	507	1395	989	979	925	1787	1696	1157	1411	1736	1989	1835	1336	859	2560	2184	1232	1669	1208	1317	1285	1024	1685	3307	1013	784	1363	2003	1760	1304	1563
			68.5408	1165	1208	1349	893	1581	829	344	579	1573	1312	1384	1445	1344	1099	971	496	1469	984	1024	939	1723	1651	1045	1288	1669	1851	1736	1269	861	2392	1957	1189	1664	1168	1149	1157	995	1579	3005	896	715	1365	1885	1651	1256	1400
			69.3967	1045	1107	1259	880	1616	760	347	581	1437	1267	1379	1389	1253	1032	888	499	1480	995	1003	923	1677	1589	1008	1163	1480	1733	1640	1243	867	2224	1856	1176	1539	1109	1056	1101	928	1507	2749	869	709	1325	1781	1571	1229	1355
			70.2528	997	1000	1211	813	1512	731	344	587	1477	1200	1243	1317	1101	995	848	451	1379	949	1024	957	1629	1499	899	1083	1323	1645	1576	1219	848	2157	1781	1181	1501	1157	1072	992	856	1432	2576	851	624	1336	1720	1605	1216	1304
			71.1089	947	965	1168	784	1461	659	349	581	1357	1173	1139	1253	1080	979	771	443	1272	893	995	944	1587	1453	869	1045	1213	1541	1475	1277	752	2056	1643	1184	1467	1123	979	923	856	1336	2475	776	608	1243	1533	1525	1232	1269
			71.9661	912	896	1176	779	1363	621	312	589	1323	1171	1037	1227	995	992	816	416	1173	880	989	904	1528	1413	757	1024	1117	1443	1373	1224	765	2005	1544	1123	1368	1136	936	907	816	1323	2293	715	549	1197	1427	1365	1224	1197
			72.8217	827	808	1128	776	1299	611	317	541	1283	1085	968	1128	909	936	731	427	1115	856	981	888	1453	1344	752	949	981	1309	1267	1173	728	1787	1475	1096	1301	1043	861	872	837	1237	2075	667	491	1147	1389	1267	1160	1179
			73.6761	800	779	1160	720	1283	563	296	501	1261	1072	909	1051	893	872	707	413	1064	845	960	891	1331	1331	712	923	941	1253	1227	1147	680	1704	1499	1059	1269	1013	869	795	829	1227	1963	659	483	1173	1280	1243	1112	1115
			74.5322	741	704	1139	707	1181	552	299	517	1261	1032	837	904	843	883	693	389	1013	843	923	851	1336	1272	675	856	845	1176	1125	1067	693	1547	1483	971	1267	1013	816	741	723	1117	1856	621	467	1085	1200	1219	1069	1083
			75.3875	736	717	1096	688	1067	517	285	512	1189	1024	832	853	789	821	661	403	973	800	920	859	1221	1197	683	811	768	1093	1072	1085	635	1483	1440	997	1221	963	787	739	707	1067	1728	589	475	1032	1123	1144	1037	1085
			76.2433	720	648	987	661	1029	501	288	491	1152	984	749	795	755	779	637	387	957	824	944	835	1139	1181	632	733	747	1059	1048	1040	627	1376	1309	917	1168	933	733	685	635	989	1576	576	445	987	1045	1067	933	968
			77.0989	728	627	963	691	965	483	272	459	1112	925	789	784	715	747	627	365	877	797	909	771	1109	1128	645	763	728	1000	981	1027	619	1395	1341	920	1125	893	669	661	640	984	1536	541	440	968	1019	1016	973	963
			77.9547	680	613	925	597	931	464	280	440	1072	928	712	707	661	723	592	373	845	845	893	733	1051	1123	627	741	677	984	947	1005	581	1357	1291	896	1064	944	661	619	661	952	1419	544	437	883	1005	944	896	896
			78.8103	629	565	875	592	941	464	275	443	1056	896	704	675	616	736	560	371	832	824	872	739	963	1064	592	728	637	909	859	949	571	1261	1291	832	1045	885	645	568	640	888	1325	544	443	859	976	907	872	893
			79.6661	603	568	845	557	931	443	280	411	1000	829	685	648	611	709	536	357	811	779	896	688	936	1013	539	725	619	944	869	904	531	1168	1229	795	992	888	605	549	645	845	1299	477	421	773	885	872	800	808
			80.5233	589	557	821	549	899	456	256	421	981	816	669	581	568	725	517	352	763	771	864	648	885	984	507	691	589	931	853	883	555	1061	1219	821	1000	872	592	509	592	816	1283	480	427	776	859	859	781	792
			81.3797	579	509	795	533	888	432	261	400	957	824	680	528	600	675	520	352	717	757	848	651	845	965	488	667	587	867	827	880	496	1088	1173	792	989	851	616	515	579	736	1275	480	405	739	835	840	763	728
			82.2356	552	512	789	493	867	451	248	403	976	813	707	509	661	709	520	331	731	717	816	616	779	981	469	683	672	925	837	888	512	1021	1104	749	1035	877	571	480	547	757	1328	424	413	752	808	805	749	712
			83.0911	621	517	773	520	848	451	237	389	1011	800	699	480	773	811	576	325	779	739	843	629	813	1048	491	717	736	973	832	837	515	1019	1163	728	960	840	587	488	539	781	1480	424	389	720	781	797	723	736
			83.9472	693	592	861	560	803	445	240	387	1040	843	757	523	901	864	624	347	773	723	835	635	843	1072	499	787	832	1104	896	835	493	1003	1139	739	1011	869	579	499	565	797	1643	467	403	704	819	853	693	728
			84.8031	808	680	955	616	792	469	221	387	1064	912	805	525	1064	960	699	333	797	752	829	621	877	1200	496	981	1016	1171	928	848	507	976	1181	731	1011	869	640	531	608	931	1792	467	408	677	872	861	723	771
			85.6586	1013	909	1024	693	835	520	235	373	1104	1035	848	595	1275	1064	835	315	851	771	803	632	960	1411	520	1139	1256	1368	1027	904	533	1035	1261	797	1112	901	760	643	683	1123	1995	504	408	667	1005	920	731	864
			86.5142	1251	1165	1144	797	832	608	253	387	1235	1192	944	723	1461	1227	965	349	907	821	832	672	1027	1675	565	1397	1432	1707	1171	957	624	1067	1253	888	1285	925	904	739	704	1384	2160	627	440	672	1141	1016	781	1117
			87.37	1483	1477	1301	904	880	704	288	395	1357	1381	1013	845	1715	1317	1101	365	995	877	843	707	1139	1984	624	1597	1704	2043	1376	1080	701	1149	1379	1029	1403	965	987	848	771	1709	2552	704	467	677	1344	1192	864	1344
			88.2258	1701	1803	1515	1003	925	800	317	461	1544	1669	1045	987	2043	1424	1299	379	1128	1032	888	797	1296	2197	771	1701	1877	2357	1632	1229	789	1272	1459	1149	1547	1000	1192	896	829	2029	2992	821	475	736	1552	1376	947	1656
			89.0817	1733	1912	1683	1125	1000	939	325	552	1637	1952	1115	1144	2229	1437	1483	413	1235	1152	981	875	1419	2485	893	1968	2085	2456	1963	1323	907	1411	1659	1301	1733	1051	1339	968	877	2453	3347	917	547	808	1808	1571	992	1861
			89.9381	1787	2059	1837	1125	1061	1099	360	603	1749	2147	1147	1291	2371	1507	1552	435	1315	1280	1043	971	1576	2755	1109	2061	2328	2493	2128	1555	1011	1544	1848	1467	1864	1059	1560	1069	981	2693	3763	957	587	867	2080	1696	1093	1995
			90.7939	1707	2141	1947	1176	1189	1165	376	661	1869	2277	1179	1403	2347	1424	1605	437	1373	1384	1160	1115	1760	2864	1307	2163	2568	2411	2224	1709	1067	1712	2043	1637	1912	1136	1739	1120	1192	3016	3749	1075	637	1037	2309	1965	1152	2093
			91.6503	1664	2083	1987	1176	1272	1224	371	736	1952	2424	1189	1600	2152	1408	1541	464	1384	1464	1253	1296	1997	2901	1515	2195	2696	2400	2171	1880	1173	1771	2072	1843	1923	1157	1851	1093	1309	3221	3573	1107	696	1163	2413	2104	1224	2176
			92.5053	1603	2115	1955	1195	1349	1160	397	811	2053	2520	1176	1707	1957	1328	1419	472	1432	1512	1363	1373	2192	2757	1688	2005	2597	2360	2123	2021	1309	1853	2133	1877	1835	1157	1811	1101	1309	3181	3488	1139	723	1325	2504	2176	1309	2227
			93.3606	1509	1936	1880	1192	1435	1131	397	824	2029	2536	1144	1781	1800	1245	1347	480	1389	1416	1499	1456	2312	2507	1755	1816	2496	2235	1885	2083	1291	1899	2211	1923	1773	1216	1800	1083	1320	2960	3379	1043	744	1435	2520	2053	1293	2165
			94.2158	1339	1749	1693	1173	1563	1029	371	829	2048	2451	1136	1867	1653	1179	1219	456	1461	1416	1621	1416	2499	2312	1763	1712	2261	2171	1797	2112	1368	1915	2192	1832	1688	1203	1611	1013	1331	2680	3245	1013	715	1477	2541	1965	1323	2093
			95.0722	1219	1656	1600	1187	1669	957	387	829	2027	2285	1085	1784	1592	1136	1096	427	1400	1269	1640	1304	2597	2221	1613	1539	2003	2117	1560	2053	1317	1821	2120	1696	1592	1139	1531	965	1333	2437	2923	955	736	1485	2469	1840	1315	1971
			95.9281	1136	1539	1576	1053	1664	880	347	789	2003	2184	1027	1747	1520	1075	1032	432	1301	1173	1640	1277	2504	2229	1451	1539	1888	2043	1432	2133	1296	1787	2067	1571	1483	1157	1451	907	1336	2208	2808	933	723	1504	2373	1739	1325	1949
			96.7844	1109	1464	1547	1056	1608	803	360	728	1968	2077	933	1576	1416	1037	947	416	1259	1112	1664	1192	2368	2189	1275	1379	1677	1899	1347	2056	1272	1637	1955	1477	1389	1131	1413	861	1320	2040	2571	859	667	1477	2091	1613	1325	1835
			97.6408	1109	1376	1483	987	1568	755	341	691	1851	2093	859	1429	1341	1013	915	397	1219	1051	1595	1123	2171	2085	1147	1245	1531	1808	1240	1984	1213	1549	1968	1475	1347	1093	1288	797	1259	1816	2363	856	667	1424	2117	1480	1304	1752
			98.4975	1056	1315	1387	963	1539	701	328	613	1813	1984	771	1328	1293	1003	896	376	1147	968	1597	1048	2016	1872	1112	1152	1400	1584	1107	1885	1203	1432	1837	1432	1221	1080	1277	741	1267	1664	2203	811	680	1379	2048	1397	1309	1659
			99.3539	1024	1181	1272	915	1536	645	296	563	1781	1816	707	1200	1219	968	813	357	1072	893	1555	984	1952	1808	1000	1067	1253	1403	1075	1893	1163	1397	1792	1381	1221	1027	1152	723	1256	1552	1992	829	600	1320	1909	1299	1208	1579
			100.21	971	1059	1280	867	1488	611	296	504	1683	1643	667	1125	1165	880	752	341	1019	835	1573	917	1864	1696	944	1000	1149	1307	963	1808	1099	1240	1728	1304	1144	1069	1080	717	1173	1421	1795	760	597	1307	1853	1253	1155	1440
			101.067	955	979	1269	893	1443	616	277	488	1667	1595	656	1061	1091	896	760	333	984	795	1504	872	1688	1667	877	1008	1077	1184	955	1768	1045	1144	1632	1253	1152	1059	1051	747	1149	1320	1667	752	632	1131	1680	1181	1152	1347
			101.923	907	957	1216	856	1371	587	267	456	1563	1477	661	933	1000	837	741	339	917	797	1381	811	1512	1528	819	987	984	1093	867	1688	1016	1067	1517	1216	1099	1043	952	693	1107	1259	1595	731	581	1059	1589	1115	1117	1267
			102.779	851	912	1160	837	1323	573	280	469	1459	1501	579	888	968	816	715	333	917	797	1309	760	1421	1453	816	915	933	1011	840	1568	984	1003	1475	1203	1043	989	896	643	1051	1184	1472	723	595	1021	1429	1045	1091	1163
			103.635	811	891	1171	773	1280	536	272	421	1435	1488	579	797	981	816	704	320	912	768	1232	752	1384	1411	835	904	872	907	819	1509	973	973	1427	1205	1013	955	861	627	1035	1120	1371	661	565	952	1419	989	1019	1080
			104.491	779	872	1155	749	1237	499	280	419	1429	1405	557	749	880	781	653	320	869	773	1219	709	1344	1389	757	803	816	837	768	1411	925	904	1405	1152	997	893	848	605	1064	1093	1283	683	555	899	1379	973	989	979
			105.347	739	816	1157	755	1197	488	283	437	1368	1325	531	707	896	813	653	315	843	736	1275	704	1275	1317	725	832	811	803	765	1368	880	909	1371	1112	947	896	819	539	1048	1037	1333	656	563	909	1339	936	936	907
			106.203	680	781	1144	728	1101	488	275	459	1368	1253	509	653	899	784	648	339	795	720	1269	720	1152	1259	637	789	789	789	707	1309	875	899	1304	1093	896	885	784	547	1029	1021	1323	611	544	837	1256	925	880	832
			107.059	672	715	1117	765	1125	456	267	448	1269	1195	533	635	899	757	608	395	800	720	1173	691	1088	1240	621	781	781	776	723	1224	816	800	1232	1053	952	915	736	517	997	1000	1304	584	517	789	1181	845	808	816
			107.915	672	725	1080	781	1051	464	259	440	1253	1203	525	608	1027	781	664	467	811	723	1139	723	1029	1213	560	765	848	757	757	1171	781	747	1141	1051	952	939	685	528	1024	968	1331	611	507	747	1131	832	827	768
			108.771	736	685	1093	768	1035	456	248	429	1203	1261	533	573	1139	803	709	491	779	693	1101	683	1035	1221	547	829	864	787	731	1115	763	707	1107	1029	1008	923	675	499	1056	917	1443	565	485	733	1104	821	816	768
			109.627	859	731	1104	800	1037	461	251	445	1256	1328	605	573	1309	848	789	459	811	723	1021	669	1037	1347	525	944	979	869	779	1115	755	635	1091	1032	1000	933	704	541	1085	923	1544	557	464	691	1141	808	739	784
			110.483	1051	789	1147	816	973	469	261	459	1320	1405	632	589	1504	901	928	464	888	709	981	712	1037	1488	525	1085	1107	1032	744	1096	749	659	1064	1083	1128	987	768	592	1109	952	1701	581	464	664	1141	837	717	867
			111.339	1240	979	1259	904	976	507	253	499	1368	1469	741	621	1736	968	1131	435	1000	763	952	704	1157	1659	533	1293	1232	1240	811	1139	717	691	1083	1152	1288	1029	779	643	1107	1053	1973	629	475	611	1213	957	688	949
			112.195	1485	1157	1459	1005	1011	573	285	555	1525	1613	795	720	1979	1099	1403	483	1120	840	1059	789	1325	1933	549	1467	1397	1472	880	1123	739	685	1136	1240	1408	1144	885	741	1141	1173	2208	629	475	632	1280	1075	675	1173
			113.05	1792	1405	1704	1112	1067	669	307	632	1736	1933	877	789	2216	1168	1688	472	1189	909	1069	869	1472	2320	632	1731	1501	1669	939	1251	765	792	1208	1411	1549	1165	1053	864	1192	1427	2563	659	483	597	1411	1208	701	1504
			113.906	2037	1712	1933	1259	1152	757	325	728	1949	2259	949	955	2421	1275	1920	496	1365	1027	1157	1005	1637	2757	787	1917	1725	1827	1072	1421	776	877	1357	1635	1752	1267	1171	995	1275	1691	2885	739	507	589	1509	1429	728	2035
			114.765	2131	2053	2261	1381	1299	920	387	875	2213	2563	952	1048	2432	1349	2128	528	1624	1253	1205	1187	1987	3195	965	2203	1923	1965	1315	1677	827	987	1475	1845	1904	1379	1259	1163	1328	2091	3144	829	512	595	1733	1659	712	2448
			115.621	2195	2275	2627	1464	1419	1147	427	939	2408	2928	1021	1216	2637	1413	2235	579	1773	1483	1344	1451	2397	3371	1229	2496	2216	2053	1571	2045	925	1203	1773	2187	2141	1421	1376	1320	1480	2461	3472	992	549	659	1944	1933	747	2771
			116.477	2027	2288	2741	1507	1563	1363	507	1160	2605	3275	1120	1451	2608	1507	2203	611	1981	1645	1477	1723	2659	3429	1568	2507	2392	1963	1688	2376	1123	1381	2003	2293	2384	1480	1488	1600	1576	2792	3840	1080	597	712	2197	2189	773	2872
			117.333	1923	2347	2819	1560	1696	1357	488	1280	2728	3451	1221	1693	2547	1565	2069	632	1968	1824	1552	1955	2960	3427	1979	2379	2715	1917	1859	2669	1251	1509	2144	2389	2421	1517	1592	1704	1691	3149	4029	1219	661	805	2405	2293	741	3011
			118.189	1723	2352	2819	1560	1835	1339	517	1424	2747	3507	1365	1771	2397	1480	2003	653	2045	1885	1645	2144	3355	3360	2181	2163	2861	1864	1899	2957	1432	1608	2253	2523	2493	1557	1669	1747	1805	3528	4155	1176	712	891	2576	2317	717	2928
			119.045	1629	2195	2728	1568	2019	1331	525	1477	2696	3352	1400	1888	2155	1413	1771	661	2088	1904	1728	2229	3648	3160	2403	2029	2709	1845	1976	2989	1592	1744	2397	2579	2405	1512	1784	1739	1805	3696	3904	1256	795	1019	2699	2469	707	2989
			119.9	1635	2120	2528	1579	2192	1272	533	1544	2531	3171	1384	1941	2029	1352	1549	712	2099	1813	1741	2243	3795	2901	2469	1877	2667	1757	1931	3104	1712	1816	2448	2675	2304	1531	1827	1683	1869	3552	3795	1251	843	1152	2739	2464	720	2877
			120.756	1595	1955	2355	1507	2184	1205	517	1451	2344	2947	1411	1885	1957	1224	1405	677	2061	1693	1789	2248	3717	2685	2509	1901	2496	1723	1813	3107	1819	2013	2408	2640	2208	1507	1736	1693	1891	3307	3675	1261	872	1307	2781	2512	723	2760
			121.611	1480	1720	2072	1456	2133	1125	525	1405	2091	2912	1304	1787	1851	1197	1240	669	1941	1501	1763	2112	3493	2517	2371	1819	2307	1725	1728	2963	1941	2059	2304	2672	2035	1477	1680	1533	1965	3083	3573	1216	896	1411	2792	2352	741	2608
			122.467	1288	1539	1877	1360	2051	1048	491	1261	1997	2848	1299	1696	1739	1112	1115	677	1859	1339	1725	1923	3395	2427	2117	1715	2077	1691	1469	2816	1864	1987	2109	2421	1779	1395	1672	1408	1888	2717	3285	1216	931	1408	2613	2189	717	2347
			123.323	1237	1504	1864	1296	1987	944	467	1125	1827	2677	1165	1696	1779	1072	1043	629	1707	1181	1696	1720	3091	2320	1893	1637	2021	1712	1403	2728	1843	1899	2032	2283	1680	1363	1557	1333	1832	2589	3147	1272	936	1467	2459	2051	733	2224
			124.181	1144	1373	1755	1291	2011	877	443	1024	1685	2544	1075	1560	1659	997	1021	608	1656	1077	1728	1544	2883	2181	1709	1600	1760	1608	1253	2515	1829	1725	1896	2101	1520	1291	1437	1197	1715	2357	2845	1160	909	1421	2184	1872	693	2024
			125.036	1109	1325	1749	1283	1899	827	416	920	1621	2288	989	1352	1613	971	1024	587	1573	1040	1651	1381	2568	2101	1531	1483	1608	1608	1125	2200	1672	1552	1803	1992	1341	1181	1347	1139	1608	2104	2587	1088	867	1368	1939	1635	704	1907
			125.891	1168	1229	1800	1240	1805	771	408	848	1576	2197	920	1203	1459	915	949	568	1512	939	1528	1261	2357	2011	1405	1432	1523	1483	1075	2096	1672	1389	1653	1933	1283	1149	1285	1083	1619	1899	2373	1053	869	1325	1920	1472	645	1779
			126.747	1192	1211	1675	1152	1715	725	387	768	1456	2000	837	1104	1403	917	904	533	1443	896	1421	1160	2157	1843	1293	1392	1336	1397	1011	2000	1512	1288	1579	1872	1179	1120	1200	989	1581	1771	2200	979	848	1243	1843	1437	661	1667
			127.603	1147	1096	1608	1112	1616	661	363	755	1424	2032	827	1024	1293	859	856	517	1365	861	1355	1080	1928	1813	1163	1227	1253	1296	944	1888	1483	1208	1427	1829	1112	1045	1176	936	1581	1595	1925	928	800	1160	1709	1309	691	1515
[truncated: 2 more columns]

## Sheet: Sr
		TopCount Data
		Imported from combined file C:\Rachael\rb16128b\plate0618 at 11:59:27 AM 02/02/2016DeRandomized Data
			File	plate0618	plate0618	plate0618	plate0618	plate0618	plate0618	plate0618	plate0618	plate0618	plate0618	plate0618	plate0618	plate0618	plate0618	plate0618	plate0618	plate0618	plate0618	plate0618	plate0618	plate0618	plate0618	plate0618	plate0618	plate0618	plate0618	plate0618	plate0618	plate0618	plate0618	plate0618	plate0618	plate0618	plate0618	plate0618	plate0618	plate0618	plate0618	plate0618	plate0618	plate0618	plate0618	plate0618	plate0618	plate0618	plate0618
			Plate No	plate0618	plate0618	plate0618	plate0618	plate0618	plate0618	plate0618	plate0618	plate0618	plate0618	plate0618	plate0618	plate0618	plate0618	plate0618	plate0618	plate0618	plate0618	plate0618	plate0618	plate0618	plate0618	plate0618	plate0618	plate0618	plate0618	plate0618	plate0618	plate0618	plate0618	plate0618	plate0618	plate0618	plate0618	plate0618	plate0618	plate0618	plate0618	plate0618	plate0618	plate0618	plate0618	plate0618	plate0618	plate0618	plate0618
			Label	Control	Control	Control	Control	Control	Control	Control	Control	Control	Control	Control	Control	Control	Control	Control	Control	Control	Control	Control	Control	Control	Control	Control	Control	Sr	Sr	Sr	Sr	Sr	Sr	Sr	Sr	Sr	Sr	Sr	Sr	Sr	Sr	Sr	Sr	Sr	Sr	Sr	Sr	Sr	Sr
			Well / Region	A1	A2	A3	A4	A5	A6	A7	A8	A9	A10	A11	A12	B1	B2	B3	B4	B5	B6	B7	B8	B9	B10	B11	B12	E1	E2	E3	E4	E5	E6	E7	E8	E9	E10	E11	E12	F1	F2	F3	F4	F5	F6	F7	F8	F9	F10
			ZT Time
			14.9983	1062	2142	2304	2843	2754	2483	1299	2026	2962	2136	4434	650	1587	3296	2778	5942	818	1664	3280	1840	1130	1986	1733	1954	966	1550	1731	1083	2266	1802	1526	1146	664	2213	1877	2	1142	1467	2309	1296	1586	1227	2798	2659	1514	1466
			15.7631	1010	1984	2120	2714	2602	2344	1186	1891	2563	2098	4259	662	1544	3008	2542	5094	768	1611	3102	1410	1008	2013	1563	1779	862	1509	1501	1006	1963	1534	1462	1046	656	2016	1786	5	1098	1291	2069	1198	1518	1040	2568	2280	1322	1373
			16.5269	960	1816	1869	2526	2408	2174	1109	1816	2307	1963	3963	653	1379	2682	2174	4326	749	1480	2787	1106	883	1962	1430	1650	803	1440	1282	984	1774	1392	1331	982	590	1723	1648	3	914	1035	1685	1141	1421	890	2280	1963	1189	1254
			17.2919	832	1632	1707	2310	2211	2043	1053	1643	1952	1842	3590	608	1333	2672	1890	3768	698	1408	2566	931	776	1835	1293	1491	701	1354	1056	952	1534	1285	1222	866	526	1475	1464	5	787	888	1448	1069	1413	720	1987	1659	1032	1146
			18.0569	776	1490	1539	2101	2019	1896	1019	1509	1722	1741	3189	555	1278	2389	1686	3480	677	1342	2406	800	677	1746	1192	1414	691	1283	955	1019	1358	1154	1117	774	517	1374	1334	3	698	787	1275	1018	1285	616	1816	1502	955	1021
			18.8211	691	1346	1346	1974	1805	1728	909	1398	1509	1722	2842	546	1224	2197	1477	3038	648	1200	2195	661	597	1592	1126	1339	592	1246	858	906	1155	1008	1024	706	459	1218	1232	5	606	717	1088	976	1141	525	1632	1293	832	995
			19.5853	618	1192	1174	1805	1598	1486	835	1374	1325	1600	2560	509	1138	1963	1302	2557	605	1123	1990	618	544	1501	1067	1210	544	1146	771	882	957	915	946	654	438	1048	1114	3	533	672	931	872	1045	461	1502	1149	746	886
			20.3492	595	1094	1091	1672	1544	1390	781	1299	1202	1514	2379	485	1118	1782	1192	2318	557	1072	1830	536	496	1448	998	1163	534	1048	704	880	893	835	890	606	421	989	1075	6	485	589	877	835	992	400	1403	1061	683	856
			21.1142	550	1003	1016	1570	1389	1261	731	1168	1042	1496	2136	461	1078	1560	1094	1869	523	1026	1571	482	437	1350	904	1075	474	942	598	843	762	730	821	579	400	914	955	5	422	538	786	758	910	352	1266	968	608	790
			21.8792	525	925	1011	1464	1253	1138	714	1118	938	1309	1885	451	1024	1338	1018	1635	504	938	1358	416	397	1328	854	1037	413	898	546	810	701	691	749	563	374	824	893	5	366	466	731	736	822	290	1142	870	557	731
			22.6433	510	870	974	1338	1163	1056	682	1085	843	1320	1750	416	981	1219	917	1454	486	904	1222	387	370	1293	803	1000	382	795	512	779	598	630	680	528	341	771	840	3	344	446	653	694	762	285	1059	805	528	704
			23.4083	482	811	922	1285	1074	1043	622	1058	787	1243	1547	422	989	1120	835	1234	474	818	1094	350	368	1250	723	968	350	755	454	771	536	586	640	520	326	736	782	3	293	384	590	677	722	243	982	730	461	648
			24.1725	446	738	872	1142	997	933	560	962	683	1178	1357	381	864	936	666	870	438	709	976	298	341	1155	667	925	299	686	371	688	488	504	554	485	294	640	706	3	243	325	510	610	605	197	835	630	424	586
			24.9361	437	750	886	1131	963	877	557	910	672	1133	1245	379	904	906	674	832	434	750	939	290	323	1154	626	902	283	670	389	685	469	498	562	498	293	589	690	5	259	306	498	589	602	194	770	606	427	605
			25.7011	442	741	906	1139	950	910	557	880	659	1080	1117	390	986	840	677	779	421	725	891	315	322	1157	659	899	293	669	362	675	432	496	550	475	283	552	712	3	250	285	461	627	618	205	710	570	406	578
			26.4658	384	701	874	1040	928	894	530	864	597	966	1002	386	912	739	592	725	422	715	834	306	298	1112	597	829	270	622	310	640	402	451	534	467	274	514	674	5	230	272	451	579	600	173	642	504	384	565
			27.2297	338	592	765	926	805	770	480	728	518	928	880	336	784	619	501	530	360	584	738	253	259	966	515	736	245	534	259	558	326	363	456	402	246	442	600	5	200	229	354	518	523	142	552	429	331	493
			27.9944	341	571	782	933	792	768	493	702	515	938	832	370	832	587	510	557	384	571	726	238	254	944	490	718	238	533	258	533	350	379	461	435	253	432	603	3	195	235	378	549	525	154	541	424	336	534
			28.7589	330	589	757	845	754	722	475	690	482	874	816	336	843	568	486	517	360	560	690	232	232	923	472	717	235	528	254	531	334	371	448	378	240	403	570	5	176	222	389	523	517	144	486	418	302	466
			29.5236	282	507	642	739	635	642	437	605	446	803	714	339	704	470	414	422	320	504	611	198	211	829	405	650	202	464	240	482	312	358	400	354	208	381	544	5	173	190	354	477	434	128	450	387	272	430
			30.2881	309	515	690	733	638	595	442	582	491	773	691	331	794	429	418	510	373	482	590	202	221	819	421	626	200	475	254	488	344	390	392	360	214	402	530	5	176	208	379	499	445	136	456	429	269	454
			31.0525	302	560	693	722	624	566	427	574	502	784	662	331	757	418	408	614	387	485	541	195	234	843	395	618	213	467	266	494	374	456	422	382	219	450	536	6	190	270	450	488	432	134	499	486	266	504
			31.8169	306	626	746	754	635	536	438	568	533	829	698	338	784	422	413	973	403	469	558	222	259	822	395	638	208	432	318	534	501	552	482	406	272	533	554	5	189	314	566	488	443	160	589	603	299	531
			32.5828	330	754	845	819	648	544	458	589	680	920	835	350	830	450	445	1642	450	510	565	240	302	858	416	674	214	461	384	568	666	683	634	454	328	669	605	6	234	413	784	494	445	219	750	842	370	621
			33.3486	312	846	942	810	624	547	493	618	835	1070	1070	363	776	448	450	2262	469	501	538	278	338	882	446	782	213	418	435	597	851	760	776	458	387	781	637	6	245	485	971	448	408	294	910	1029	454	661
			34.1139	373	1173	1238	1034	744	643	621	774	1205	1336	1686	403	947	627	549	4274	597	602	672	389	453	1048	608	1043	302	464	614	747	1246	1011	1053	587	491	1002	746	5	320	693	1440	528	496	442	1211	1451	624	821
			34.8806	366	1376	1394	1085	766	699	683	821	1414	1542	2354	374	1032	766	598	4976	635	602	728	467	526	1136	744	1339	318	467	621	747	1339	1109	1067	563	483	1024	741	5	363	760	1621	496	485	566	1322	1573	744	918
			35.6453	421	1658	1726	1326	917	845	709	942	1885	1702	3301	405	1203	1061	779	7056	758	702	925	654	613	1362	944	1750	378	514	800	838	1522	1309	1229	632	576	1189	766	6	456	957	2042	554	557	779	1558	1862	998	994
			36.4114	418	1850	1970	1406	986	944	773	1029	2237	1784	3987	390	1379	1298	904	8096	782	706	1122	742	634	1499	1101	1926	446	552	870	803	1606	1432	1307	667	531	1181	774	3	515	1027	2304	555	571	902	1691	2054	1058	1034
			37.1772	416	1896	2075	1422	1040	958	763	1101	2514	1762	4803	398	1536	1533	1006	8254	843	714	1221	853	645	1619	1278	1931	491	558	899	814	1568	1477	1274	635	515	1179	750	5	547	1030	2389	562	573	1024	1680	2035	1094	1037
			37.9431	418	1864	1970	1413	1067	1051	768	1107	2602	1742	5266	405	1621	1667	1078	8442	850	704	1291	946	626	1646	1363	1902	539	562	891	787	1558	1432	1197	611	485	1120	696	3	528	1074	2322	533	562	1077	1688	1957	1130	971
			38.7083	411	1776	1766	1342	1070	1027	720	1091	2427	1606	5398	403	1648	1605	1083	7773	818	674	1278	912	603	1597	1355	1845	517	522	899	730	1390	1346	1101	571	469	1091	690	5	498	974	2104	510	552	1022	1488	1829	1034	906
			39.4733	390	1776	1709	1291	1072	973	694	1019	2277	1507	5106	408	1654	1637	1099	7483	757	611	1248	898	563	1490	1362	1752	515	533	888	746	1315	1277	1024	542	432	1024	661	3	499	941	2021	502	558	981	1432	1715	941	867
			40.2392	381	1608	1538	1218	1082	912	677	962	2181	1427	4653	400	1626	1642	1040	6992	667	598	1187	875	507	1394	1278	1658	461	504	867	686	1166	1194	946	536	389	978	627	5	483	867	1845	469	526	930	1307	1576	861	806
			41.0061	366	1464	1528	1152	1043	906	693	898	2008	1275	4094	392	1576	1499	995	6384	634	518	1122	827	501	1256	1246	1542	421	493	838	638	1067	1094	885	467	346	939	606	5	459	773	1672	458	504	811	1230	1454	779	797
			41.7714	349	1430	1421	1062	1035	838	646	829	1850	1187	3830	368	1560	1416	941	5781	605	491	1051	786	462	1176	1195	1413	418	526	813	618	1011	1053	800	486	350	885	618	5	432	726	1514	448	478	741	1066	1397	712	746
			42.5375	323	1358	1293	987	1005	792	648	782	1678	1138	3451	358	1493	1296	899	5323	554	517	1006	725	378	1102	1101	1325	379	470	750	590	923	984	762	448	320	840	568	3	429	670	1413	416	472	707	992	1266	674	725
			43.3042	310	1278	1222	891	925	725	600	715	1546	1069	3139	342	1448	1251	822	4606	533	509	971	678	389	1002	1010	1192	366	470	718	549	882	944	710	422	312	816	547	5	411	662	1330	405	413	650	920	1206	613	723
			44.0719	296	1069	1062	749	794	610	550	640	1282	933	2731	314	1253	1035	725	3165	458	416	824	584	326	906	907	990	314	434	602	491	730	826	606	371	259	728	504	6	330	546	1070	357	362	552	802	1040	514	651
			44.8378	293	1186	1171	810	864	632	573	640	1390	973	2669	325	1344	1118	718	3469	483	429	886	611	346	920	962	971	328	482	650	531	714	888	622	403	278	744	525	3	354	581	1160	371	398	566	838	1110	541	659
			45.6033	285	1064	1101	752	794	587	576	597	1270	867	2434	317	1301	1069	691	2978	443	394	850	597	333	858	962	933	318	432	624	490	653	830	605	371	261	682	494	5	339	541	1064	352	379	488	786	1016	483	608
			46.3692	269	1035	1098	725	808	579	578	576	1157	870	2326	309	1403	1013	664	2690	438	341	829	579	322	832	933	851	302	434	578	498	610	846	592	357	262	648	498	3	317	549	1024	362	360	454	750	982	470	574
			47.1344	258	974	990	691	766	534	573	554	1101	832	2173	294	1238	942	637	2344	408	334	806	571	296	813	883	782	270	429	574	474	594	878	542	347	245	598	461	3	296	526	893	371	366	430	693	925	445	576
			47.9006	253	949	944	686	726	538	568	538	1042	814	2034	275	1229	938	622	2160	384	338	779	538	290	758	838	710	282	442	586	464	534	886	510	338	224	574	466	6	278	498	832	342	350	435	674	902	427	557
			48.6661	254	928	901	675	730	496	542	520	992	798	1874	261	1122	933	590	1926	381	326	736	517	280	750	800	658	250	394	565	462	488	880	490	330	219	550	448	6	270	478	821	334	365	405	653	829	381	523
			49.4325	258	872	882	637	720	480	533	507	963	754	1723	280	1086	891	541	1680	381	310	755	514	272	709	789	619	242	368	568	442	437	850	446	320	227	539	435	5	234	464	747	333	349	370	634	790	371	520
			50.1983	238	829	837	622	672	466	493	502	893	741	1557	256	1069	843	522	1533	365	301	722	483	269	643	752	597	237	354	525	416	406	816	430	318	208	514	435	6	224	443	723	357	342	334	573	701	341	494
			50.9644	234	792	805	616	664	448	494	493	851	736	1421	256	1034	821	488	1410	357	310	690	461	264	618	726	550	219	382	472	405	384	739	426	314	214	486	387	6	195	437	694	370	326	322	570	688	334	509
			51.7308	226	810	786	600	661	422	499	485	933	734	1411	270	1008	762	459	1278	341	312	683	437	246	622	698	522	226	344	474	397	352	749	408	299	206	469	390	6	202	443	654	352	331	314	538	630	333	475
			52.4972	208	760	752	608	672	413	454	470	893	712	1246	251	963	734	442	1120	342	302	648	427	227	608	667	499	211	314	432	339	331	682	390	291	195	426	370	3	178	418	613	336	315	294	523	600	317	432
			53.2633	226	755	731	589	669	402	454	475	832	722	1150	235	944	720	448	1042	328	283	630	426	221	598	650	494	198	341	445	344	331	670	378	290	198	426	357	6	178	414	618	354	309	285	488	571	318	426
			54.0292	227	747	746	587	658	378	450	458	792	686	1117	235	954	685	421	986	331	286	595	406	221	570	677	475	211	322	419	330	323	675	387	294	186	408	336	2	173	422	602	341	317	270	469	576	309	432
			54.7956	208	742	690	587	659	368	442	478	717	674	1077	221	950	638	406	973	333	266	613	395	214	541	651	456	203	312	394	325	315	654	352	299	184	398	341	5	184	424	589	333	299	261	472	557	302	424
			55.5622	197	723	653	538	642	342	426	472	677	643	995	211	859	554	402	864	318	267	582	389	222	525	602	442	186	291	379	312	317	605	334	280	187	355	342	5	149	378	552	310	288	242	474	526	296	416
			56.3286	216	664	634	589	637	368	422	437	646	634	949	208	862	573	384	854	312	261	554	363	202	499	563	411	189	291	378	298	342	611	339	280	178	352	334	3	150	379	563	338	280	246	470	493	288	392
			57.0942	195	637	594	584	638	339	408	432	656	587	890	218	840	562	368	819	304	261	526	397	200	467	558	403	192	294	350	301	352	587	306	275	173	357	314	3	147	368	554	349	275	226	442	531	274	389
			57.8603	197	642	565	560	627	323	376	421	691	573	861	197	829	541	336	768	306	256	485	374	187	438	522	397	178	259	357	270	371	629	310	294	168	347	301	3	136	346	557	322	259	211	456	541	290	394
			58.6253	211	672	597	584	606	314	386	419	741	552	891	184	829	542	336	781	302	251	483	379	189	419	547	413	182	288	357	301	408	616	318	282	168	363	280	3	147	352	600	312	266	227	432	554	285	379
			59.3922	208	699	603	562	587	310	373	398	882	560	970	197	821	530	341	827	283	264	477	365	186	445	514	474	181	274	355	293	438	680	315	283	178	406	301	3	154	368	640	334	261	227	462	630	315	395
			60.1581	211	733	656	566	611	307	413	410	1075	547	1221	179	827	523	315	930	293	277	485	346	210	440	546	558	197	277	397	288	502	669	354	304	170	434	307	3	160	376	680	328	264	250	470	686	322	395
			60.925	210	882	718	573	595	304	438	410	1333	587	1547	187	859	542	322	984	310	266	458	360	202	451	614	699	211	277	438	299	547	731	352	306	190	454	333	5	190	370	701	317	275	238	525	752	339	432
			61.6914	203	1046	781	630	570	315	446	403	1586	613	1902	206	906	586	341	1150	283	291	461	358	218	458	678	866	230	266	501	328	632	739	386	314	198	554	334	3	216	390	789	318	277	243	525	883	390	474
			62.4567	218	1338	882	666	632	328	491	450	2008	682	2347	222	1026	678	374	1402	298	310	469	386	230	506	747	1013	274	275	526	371	750	816	427	325	210	667	374	3	275	410	883	330	288	253	557	974	448	523
			63.2228	234	1690	1090	707	654	370	518	451	2370	709	2818	218	1130	734	410	1600	302	314	499	387	256	534	861	1218	322	294	578	390	802	885	450	370	234	739	392	6	317	450	965	320	293	301	581	1042	518	582
			63.9892	227	1806	1258	715	666	357	526	488	2608	766	3149	226	1154	803	419	1778	310	299	488	384	261	541	1027	1285	362	259	573	421	829	864	462	360	242	778	390	3	328	480	995	312	294	317	563	1091	568	613
			64.7553	250	2085	1592	805	762	405	581	522	2954	818	3314	229	1294	971	488	2078	346	323	526	408	259	621	1309	1467	422	294	621	424	888	915	483	403	240	819	442	5	373	530	1122	333	299	341	592	1190	621	670
			65.5206	258	2302	1890	795	810	387	573	594	3101	827	3365	235	1414	1123	530	2198	373	307	541	435	298	650	1554	1584	454	293	614	446	914	912	470	430	240	818	422	5	392	584	1138	307	301	362	563	1224	706	709
			66.2867	237	2347	2146	834	891	418	584	634	3040	834	3210	234	1499	1309	587	2266	366	293	597	483	331	654	1707	1714	522	299	630	475	1018	918	496	461	258	818	437	3	416	666	1088	309	307	397	589	1222	787	720
			67.0525	251	2434	2440	811	918	422	595	667	3104	837	3080	232	1602	1406	616	2349	402	275	662	483	333	661	1976	1867	565	322	675	506	1046	907	514	456	272	771	469	5	427	654	1115	318	315	394	571	1222	818	795
			67.8175	237	2250	2461	771	939	462	558	690	2950	843	3058	248	1667	1486	637	2371	416	277	693	538	358	638	2122	1827	581	309	702	528	1096	902	539	467	274	795	470	5	405	715	1125	328	322	432	584	1194	845	824
			68.5828	242	2147	2509	763	962	477	546	699	2782	819	2981	261	1643	1560	618	2285	406	264	731	566	336	675	2141	1762	594	309	709	522	1104	952	546	490	288	733	480	3	427	742	1094	309	339	427	610	1210	822	808
			69.3478	240	1910	2424	762	938	440	523	683	2573	763	2893	259	1677	1589	594	2246	365	251	704	579	325	656	2114	1704	576	326	667	501	1120	971	520	480	291	696	498	3	397	730	1048	298	336	426	638	1203	794	802
			70.1142	237	1827	2178	723	970	434	486	688	2342	770	2846	267	1651	1610	554	2178	360	232	738	587	326	622	2058	1632	530	318	662	496	1118	960	520	443	285	678	482	5	382	717	1078	285	336	419	622	1198	685	770
			70.8811	229	1739	2035	691	966	451	466	656	2205	768	2723	261	1698	1763	510	2075	342	230	738	594	322	632	2003	1530	518	296	675	498	1131	960	544	443	285	677	467	3	378	752	1112	282	325	402	618	1202	635	757
			71.6461	211	1520	1891	632	971	416	450	659	2016	746	2539	272	1638	1734	491	2014	370	235	720	579	317	565	1864	1440	470	301	702	486	1182	1006	507	448	290	690	461	5	374	734	1054	280	338	426	622	1197	550	762
			72.4114	216	1381	1686	589	938	405	437	614	1821	661	2365	269	1526	1626	464	1824	360	227	686	557	310	563	1669	1330	451	299	656	453	1078	950	470	413	262	670	558	5	342	722	1011	270	326	373	573	1163	475	752
			73.1783	205	1314	1587	544	922	398	413	574	1690	634	2203	258	1512	1642	443	1664	363	218	666	544	307	538	1582	1251	413	299	691	454	1000	966	459	392	258	666	475	5	342	723	978	259	323	366	534	1146	446	726
			73.9444	192	1178	1523	554	920	395	390	554	1592	626	2131	251	1477	1666	405	1552	370	198	642	541	282	514	1506	1144	402	304	730	435	970	1022	435	382	242	638	482	3	328	690	965	254	326	378	512	1173	440	678
			74.7089	202	1174	1440	590	946	373	416	530	1442	603	1992	254	1414	1683	384	1462	349	213	621	539	270	506	1389	1061	368	296	827	434	872	1090	434	397	242	635	474	5	307	707	925	250	318	370	506	1123	422	629
			75.4736	190	1112	1402	541	930	370	390	496	1338	592	1827	251	1395	1592	373	1366	346	210	578	526	272	474	1270	1008	341	293	875	418	808	1070	413	397	226	618	446	5	290	723	851	259	296	354	494	1046	403	613
			76.2389	186	1013	1301	520	946	357	366	493	1211	563	1717	237	1296	1547	354	1208	341	205	552	515	264	451	1181	957	307	277	886	410	742	1016	405	390	224	587	453	2	274	694	819	237	301	355	483	965	408	592
			77.0044	182	974	1246	470	957	355	378	472	1114	565	1658	242	1214	1546	346	1128	330	195	533	483	251	477	1096	864	286	270	870	402	706	1019	386	365	205	554	430	5	261	714	787	237	293	376	482	954	403	558
			77.77	182	850	1102	459	878	310	336	448	952	534	1541	219	1101	1349	310	886	326	165	474	448	226	430	957	774	275	254	760	341	563	907	333	330	182	486	387	3	229	581	656	219	245	330	418	877	366	504
			78.5356	181	853	1120	466	974	336	342	466	974	546	1584	224	1149	1406	312	990	338	181	498	472	227	459	933	798	290	285	810	381	616	1000	339	366	190	517	429	3	226	669	774	234	291	342	462	917	408	504
			79.3017	176	842	1054	466	958	334	349	462	928	544	1554	216	1101	1309	323	941	328	184	470	475	224	438	893	739	256	267	822	357	562	968	342	354	189	477	400	3	208	616	723	214	296	346	462	902	408	525
			80.0686	168	814	1026	477	986	325	344	450	872	520	1502	208	1054	1306	296	851	326	168	474	461	208	421	829	667	240	274	797	354	562	1003	320	350	187	480	416	6	203	600	736	229	290	344	426	875	371	499
			80.8342	166	728	914	402	853	301	317	427	763	485	1459	206	944	1149	283	725	309	150	414	403	195	389	747	627	205	267	701	310	493	824	306	325	162	450	346	3	190	506	670	192	253	322	379	720	354	432
			81.6	166	765	917	464	955	298	318	450	810	486	1466	203	979	1229	291	822	318	171	448	448	206	400	773	605	235	278	757	344	514	918	304	341	179	472	365	5	200	586	800	214	256	336	416	771	360	442
			82.3647	173	746	867	445	926	299	328	453	814	512	1475	186	963	1166	270	794	296	165	435	466	198	402	726	584	224	275	715	336	490	893	304	314	162	451	349	5	190	512	842	203	264	347	386	757	350	432
			83.1306	155	747	850	454	928	286	310	446	838	493	1458	198	934	1170	275	749	312	178	429	451	187	390	750	547	222	266	666	326	515	872	296	299	162	456	322	6	173	528	862	202	254	336	445	754	368	419
			83.8967	158	750	850	448	923	290	280	454	875	478	1474	189	936	1118	269	736	307	170	432	446	187	366	712	565	226	270	632	302	512	858	294	283	162	434	331	5	184	499	992	190	242	350	422	722	344	422
			84.6622	152	782	856	443	930	278	298	453	979	475	1562	181	946	1101	259	736	312	184	426	459	174	366	699	546	197	258	635	296	539	842	296	296	165	424	312	3	166	475	1056	198	270	349	422	707	330	430
			85.4289	160	878	851	472	906	275	286	448	1155	477	1651	184	934	1085	248	755	323	186	426	451	179	349	706	565	198	251	598	299	538	786	291	291	155	421	309	6	178	477	1184	194	269	331	395	691	338	448
			86.195	154	994	893	467	923	293	290	462	1346	498	1952	187	925	1067	264	781	314	190	408	458	166	350	722	646	210	258	610	310	642	728	310	288	163	418	294	5	170	451	1362	192	253	331	424	728	347	437
			86.9603	147	1210	960	467	981	299	269	477	1582	501	2347	190	949	1045	250	843	310	200	410	472	171	342	774	771	227	240	608	296	728	706	302	286	168	477	299	3	176	440	1478	192	237	342	438	720	355	422
			87.7258	155	1413	1054	507	963	338	288	469	1875	530	2843	192	979	1027	267	971	307	203	394	493	181	365	848	954	221	240	661	306	770	690	320	282	166	486	290	5	174	419	1816	198	240	330	429	766	362	437
			88.4908	152	1714	1168	518	968	373	302	490	2138	597	3381	195	1018	978	290	1042	310	229	416	502	190	389	936	1149	242	222	688	301	821	653	352	309	157	509	288	5	187	416	1878	194	235	328	443	779	387	432
			89.2575	189	2029	1246	517	910	411	298	475	2179	614	3576	206	1019	930	325	1014	298	198	398	522	179	408	957	1336	266	219	638	274	734	619	320	266	152	546	280	2	219	394	1878	194	219	314	413	750	376	434
			90.0231	170	2710	1685	605	1038	514	357	544	2546	677	4182	198	1258	1130	360	1386	317	235	453	635	227	475	1282	1699	402	226	765	339	861	709	405	306	157	584	320	3	246	432	2253	211	240	330	531	934	469	482
			90.7894	166	3123	1906	688	1150	605	394	573	2589	741	4302	213	1381	1219	387	1562	318	256	475	680	262	528	1491	1923	486	237	786	336	883	714	459	307	147	616	323	3	278	440	2210	218	242	350	472	994	603	523
			91.5556	171	3387	2296	770	1248	667	432	629	2677	774	4442	234	1510	1261	421	1666	344	256	498	715	309	579	1760	2230	506	242	830	373	904	698	494	336	178	610	326	5	298	446	2030	226	258	357	478	1128	770	552
			92.3208	178	3510	2701	813	1306	749	456	694	2675	814	4421	235	1570	1347	453	1642	333	261	525	738	336	595	2002	2358	566	246	840	390	862	709	563	346	187	622	334	6	294	443	1880	240	270	384	456	1138	970	574
			93.0864	171	3371	2909	808	1302	744	466	739	2525	866	4208	240	1504	1360	451	1694	342	254	539	717	387	651	2155	2365	619	245	819	394	827	685	586	310	186	622	370	5	274	467	1926	222	278	421	416	1155	1155	534
			93.8517	192	3342	3234	816	1400	750	459	810	2387	917	4006	262	1470	1402	454	1690	326	240	560	747	434	659	2379	2328	669	243	859	432	816	728	613	310	200	621	370	3	264	499	1821	218	312	430	400	1147	1354	520
			94.6172	181	3045	3296	747	1358	720	461	840	2312	869	3923	261	1413	1418	440	1658	322	232	566	754	437	659	2395	2155	706	269	870	451	872	739	662	304	198	674	403	3	251	515	1296	227	344	456	384	1130	1602	512
			95.3825	179	2859	3374	739	1437	728	430	858	2240	854	3619	274	1408	1490	430	1627	309	219	586	763	424	658	2419	2045	742	275	933	496	966	770	698	298	214	723	400	5	270	515	1080	229	362	475	382	1150	1662	496
			96.1497	176	2670	3306	710	1448	698	422	813	2027	861	3494	266	1368	1514	376	1565	323	218	605	786	405	650	2293	1834	754	285	942	490	954	763	706	306	253	699	406	5	262	526	922	242	378	462	400	1072	1682	480
			96.9164	176	2507	3182	670	1499	678	410	830	1845	834	3379	262	1317	1533	366	1462	314	206	606	731	368	622	2136	1690	738	272	909	469	910	750	696	286	238	677	408	3	232	510	840	237	371	472	376	1035	1637	493
			97.6822	163	2445	3112	643	1499	646	398	797	1720	826	3197	259	1267	1541	360	1360	312	192	587	723	352	622	1958	1490	693	272	909	461	890	704	661	293	232	677	434	2	224	483	803	226	366	498	358	1003	1448	472
			98.4478	182	2254	2659	554	1400	560	366	702	1462	758	2802	238	1150	1394	325	1120	278	171	534	662	333	581	1613	1288	598	235	830	406	790	606	598	267	211	632	397	5	190	430	682	213	307	430	320	888	1288	427
			99.2128	155	2256	2790	566	1586	600	368	750	1515	798	2862	264	1248	1594	315	1245	294	166	576	723	323	570	1619	1272	642	243	904	443	899	640	634	306	238	685	429	3	197	490	739	221	328	474	312	950	1254	438
			99.9789	154	2043	2550	558	1568	562	360	701	1429	779	2589	275	1213	1504	309	1134	259	166	536	680	320	546	1469	1178	603	230	874	427	874	714	630	272	229	712	448	3	190	483	688	230	358	456	326	898	1110	405
			100.744	155	1917	2331	533	1594	552	339	686	1354	747	2421	248	1166	1462	294	1149	261	166	502	658	310	554	1379	1072	565	213	867	400	867	691	637	272	227	712	446	5	168	450	677	206	339	414	318	877	960	400
			101.511	154	1754	2165	499	1592	514	339	658	1304	702	2282	254	1150	1469	285	1242	258	162	491	653	290	528	1216	990	538	198	901	406	837	626	562	285	234	746	438	3	146	448	675	210	350	392	307	819	920	384
			102.276	144	1598	2027	480	1598	514	326	654	1221	698	2122	242	1056	1378	272	1210	258	160	472	590	290	533	1152	939	499	205	874	402	773	549	528	286	216	682	414	5	150	413	699	208	323	342	315	803	800	381
			103.042	141	1499	1915	464	1598	486	320	614	1085	670	2008	242	1006	1328	258	1109	245	160	474	566	280	507	1034	896	490	202	848	371	738	510	494	272	197	674	408	5	142	437	710	205	323	296	291	768	733	421
			103.809	138	1434	1843	445	1555	477	320	602	1013	645	1931	240	970	1251	250	1043	245	149	438	544	277	485	947	838	443	190	829	357	731	514	483	258	203	661	410	5	130	402	674	182	299	266	296	717	654	382
			104.576	144	1384	1798	442	1584	474	304	586	936	619	1827	240	906	1234	256	1010	246	147	430	522	254	469	917	798	438	202	853	376	672	502	456	246	200	638	405	2	109	390	704	202	298	254	296	720	608	386
			105.342	138	1256	1725	413	1528	424	288	563	854	611	1725	230	837	1190	234	918	238	146	427	517	246	461	854	749	410	182	830	392	630	504	430	250	178	637	395	5	102	397	669	189	302	216	275	675	621	366
			106.107	128	1237	1590	421	1512	411	285	538	824	590	1685	219	810	1179	235	930	232	141	400	502	232	453	814	698	378	194	818	450	622	501	427	248	174	664	395	2	94	386	710	178	312	213	294	670	558	354
			106.874	131	1125	1480	339	1424	400	259	504	717	565	1547	195	717	1010	218	736	240	125	357	451	200	421	718	640	323	187	738	429	555	450	344	227	170	642	362	3	91	315	650	160	272	176	275	621	478	347
			107.641	123	1158	1522	386	1618	434	282	544	725	562	1589	210	757	1062	240	840	226	138	395	466	208	424	718	640	341	174	766	478	562	542	371	230	181	651	395	5	90	349	747	179	267	205	320	651	466	349
			108.406	126	1162	1453	373	1558	424	275	520	739	544	1525	213	723	1075	224	898	238	136	363	464	208	424	658	606	323	179	726	486	550	507	358	211	192	645	373	3	93	330	845	173	282	229	342	621	469	339
			109.172	131	1090	1480	341	1517	422	248	515	674	533	1536	205	717	1032	218	854	218	128	374	467	211	429	640	616	298	166	720	466	534	514	328	205	195	611	366	3	82	299	947	160	294	214	362	632	430	346
			109.939	125	1101	1421	341	1496	406	266	512	685	530	1549	194	674	997	222	843	221	138	338	448	184	397	618	590	282	157	726	459	538	530	310	197	178	595	373	5	93	282	1030	168	267	227	371	600	405	342
			110.705	128	1046	1392	354	1466	392	253	517	688	512	1589	203	653	1026	214	814	213	133	354	466	195	379	602	590	264	165	723	467	544	549	286	216	179	608	366	3	93	290	1184	166	237	202	440	621	389	338
			111.471	133	1074	1414	344	1464	360	248	523	752	475	1730	176	690	1064	227	843	226	125	363	443	182	382	602	598	258	170	717	470	531	566	296	230	160	661	357	3	94	293	1381	160	235	224	501	602	398	362
			112.237	138	1099	1368	333	1459	362	250	506	811	480	1882	182	680	989	221	856	226	134	355	437	182	384	611	638	253	171	707	466	550	546	294	227	160	622	347	2	96	304	1538	165	232	230	570	616	392	371
			113.004	126	1107	1358	326	1427	370	227	509	941	488	2123	176	718	963	222	858	222	133	334	461	186	378	613	694	248	176	690	442	558	546	274	206	154	642	338	5	96	290	1682	163	221	222	611	669	403	504
			113.771	131	1187	1339	326	1472	363	242	504	1086	499	2302	182	749	944	238	907	229	154	344	458	174	378	627	778	254	192	667	443	622	565	286	206	157	712	326	3	107	286	1939	166	213	218	656	685	419	437
			114.536	152	1296	1392	347	1478	344	262	547	1302	507	2595	181	766	918	264	973	218	144	347	498	179	387	667	858	256	189	659	446	650	595	277	210	146	782	315	3	126	302	2197	166	234	234	738	725	462	381
			115.301	142	1464	1504	330	1456	363	307	542	1741	581	2880	186	866	957	302	1037	238	144	349	576	186	411	698	982	258	194	693	462	755	605	301	222	157	758	325	5	141	299	2310	162	218	226	814	781	538	346
			116.066	147	1670	1606	349	1434	384	336	582	2162	600	3120	181	1002	986	357	1098	238	158	360	613	195	430	741	1155	264	202	702	494	786	610	280	224	158	738	325	3	147	286	2322	157	224	240	818	832	538	354
			116.832	147	2056	1806	365	1533	392	400	595	2605	622	3307	179	1067	982	418	1178	248	157	354	675	203	451	792	1286	283	195	763	496	754	646	258	205	147	714	291	2	168	282	2413	162	250	245	890	850	554	346
			117.598	173	2507	2094	394	1560	440	466	605	2957	667	3411	195	1246	1061	445	1200	251	144	389	696	221	480	877	1482	317	181	762	501	778	642	261	205	146	683	317	5	184	285	2474	150	232	238	869	874	528	330
			118.363	203	2992	2461	422	1731	477	536	650	3416	762	3450	190	1395	1106	482	1323	240	178	410	762	250	514	925	1770	349	189	779	538	771	658	243	200	154	672	312	3	222	328	2478	154	227	261	765	899	557	318
			119.129	232	3448	2934	432	1782	517	589	683	3797	798	3424	203	1565	1168	491	1386	256	182	450	789	299	506	1022	2178	411	187	782	562	802	712	234	214	155	632	341	3	266	408	2366	165	237	264	707	914	614	302
			119.894	227	3936	3451	480	1933	533	693	693	4075	829	3330	219	1682	1240	510	1421	246	162	488	794	314	542	1114	2437	458	194	811	571	802	774	246	206	154	586	339	5	280	370	2109	166	238	262	696	928	728	301
			120.661	242	4275	3954	486	2038	578	696	714	4298	904	3227	227	1834	1310	499	1438	259	174	518	813	346	523	1261	2597	482	211	851	603	853	797	254	219	150	576	339	3	328	320	1877	160	219	278	629	960	810	286
			121.427	264	4426	4458	515	2229	576	656	766	4371	918	3099	262	1843	1371	475	1474	254	163	547	778	411	528	1362	2586	573	211	866	618	856	795	251	211	150	546	352	3	376	304	1653	162	237	283	602	946	928	306
			122.194	259	4422	4674	506	2269	555	664	821	4301	962	2973	277	1813	1432	451	1507	256	150	602	784	397	501	1338	2677	630	197	854	589	928	859	270	203	168	578	349	3	418	302	1528	150	248	286	571	934	986	302
			122.96	274	4384	4818	507	2347	566	672	816	3987	979	2805	277	1739	1477	426	1478	251	150	675	781	419	515	1323	2608	656	189	859	590	960	845	253	195	166	560	330	5	458	267	1381	160	243	286	558	941	1061	299
			123.727	293	3974	4739	493	2448	531	638	813	3728	970	2632	285	1691	1525	430	1443	240	142	707	766	394	486	1314	2538	696	198	992	578	946	867	238	194	158	544	355	3	469	282	1272	147	238	307	582	930	1104	291
			124.493	256	3438	4326	490	2501	499	616	787	3366	912	2432	275	1570	1432	402	1382	242	144	728	718	398	467	1214	2371	658	184	1030	554	917	858	243	190	187	538	349	3	472	256	1246	142	219	293	509	909	1114	291
[truncated: 2 more columns]

## Sheet: Y
		TopCount Data
		Imported from combined file C:\Rachael\rb170615\plate0894 at 05:09:19 PM 20/06/2017DeRandomized Data
			File	plate0894	plate0894	plate0894	plate0894	plate0894	plate0894	plate0894	plate0894	plate0894	plate0894	plate0894	plate0894	plate0894	plate0894	plate0894	plate0894	plate0894	plate0894	plate0894	plate0894	plate0894	plate0894	plate0894	plate0894	plate0894	plate0894	plate0894	plate0894	plate0894	plate0894	plate0894	plate0894	plate0894	plate0894	plate0894	plate0894	plate0894	plate0894	plate0894	plate0894	plate0894	plate0894	plate0894	plate0894	plate0894	plate0894
			Plate No	plate0894	plate0894	plate0894	plate0894	plate0894	plate0894	plate0894	plate0894	plate0894	plate0894	plate0894	plate0894	plate0894	plate0894	plate0894	plate0894	plate0894	plate0894	plate0894	plate0894	plate0894	plate0894	plate0894	plate0894	plate0894	plate0894	plate0894	plate0894	plate0894	plate0894	plate0894	plate0894	plate0894	plate0894	plate0894	plate0894	plate0894	plate0894	plate0894	plate0894	plate0894	plate0894	plate0894	plate0894	plate0894	plate0894
			Label	Control	Control	Control	Control	Control	Control	Control	Control	Control	Control	Control	Control	Control	Control	Control	Control	Control	Control	Control	Control	Control	Control	Control	Control	Y	Y	Y	Y	Y	Y	Y	Y	Y	Y	Y	Y	Y	Y	Y	Y	Y	Y	Y	Y	Y	Y
			Well / Region	A1	A2	A3	A4	A5	A6	A7	A8	A9	A10	A11	A12	B1	B2	B3	B4	B5	B6	B7	B8	B9	B10	B11	B12	E1	E2	E3	E4	E5	E6	E7	E8	E9	E10	E11	E12	F1	F2	F3	F4	F5	F6	F7	F8	F9	F10
			ZT Time
			12.3936	1517	3915	4274	4106	4677	3096	2854	2211	3998	6510	5890	4621	3061	2382	4070	2973	3203	2768	1333	4914	6709	1811	5250	1130	498	419	328	504	219	534	2187	198	1008	954	867	538	582	160	482	390	939	1190	382	323	458	776
			13.3403	1466	3648	3894	3714	3869	2723	2762	2054	3582	6766	4792	4301	2715	2014	3523	2698	2891	2515	1066	4059	5389	1614	4582	939	454	341	262	411	162	451	819	170	787	792	744	450	502	160	405	304	782	1005	392	286	421	648
			14.2864	1251	3587	3803	3456	3515	2365	2626	1840	3421	7296	4150	3907	2806	1771	3472	2515	2667	2275	978	3544	4586	1522	4045	896	397	317	238	352	136	362	301	139	715	698	606	416	424	139	402	274	672	853	394	243	386	582
			15.2328	1256	3512	3400	3083	3248	2046	2477	1648	3051	7109	3642	3386	2438	1446	3042	2267	2389	2051	934	3075	4123	1469	3370	872	323	307	197	302	115	323	165	117	603	581	491	398	368	139	342	243	576	768	379	226	360	488
			16.1792	1206	3123	3158	2851	2798	1712	2272	1477	2770	6315	3266	2955	2080	1282	2626	2064	2062	1787	898	2616	3590	1517	2818	850	275	259	179	254	98	266	155	112	520	536	443	371	339	117	323	227	499	658	349	192	410	429
			17.1258	1165	2678	2851	2610	2482	1474	2050	1406	2456	5739	2835	2605	1835	1182	2502	1864	1830	1642	933	2253	3021	1413	2437	837	256	229	150	251	82	272	184	128	445	467	394	339	309	112	282	211	422	616	326	182	349	386
			18.0714	1122	2291	2539	2424	2162	1226	1821	1266	2218	5280	2462	2243	1547	1051	2238	1624	1560	1424	890	1930	2605	1365	2056	838	202	214	154	218	59	224	120	91	405	450	334	304	266	110	240	192	373	538	315	152	322	344
			19.0178	1136	2013	2227	2214	1883	1058	1706	1178	2035	4733	2094	1955	1349	936	1989	1470	1358	1288	840	1664	2290	1253	1746	768	181	192	142	190	54	216	104	99	365	390	307	291	256	104	216	171	344	502	290	142	310	318
			19.9639	1083	1731	1926	2062	1730	909	1587	1133	1794	4346	1822	1693	1198	842	1826	1347	1250	1126	781	1472	2019	1195	1486	762	173	187	134	178	51	206	85	74	320	350	288	278	237	98	208	163	326	424	270	122	288	296
			20.9097	1010	1451	1747	1906	1515	786	1486	1061	1600	3989	1592	1406	1014	760	1773	1235	1046	1043	776	1317	1728	1142	1266	707	154	179	128	168	42	194	78	66	320	341	251	270	219	86	197	147	296	418	253	118	253	264
			21.8561	966	1262	1533	1766	1338	659	1434	1037	1429	3563	1427	1078	968	677	1730	1155	944	912	731	1184	1533	1130	1152	720	142	166	109	149	42	187	61	62	282	306	235	253	208	93	197	149	262	387	234	110	240	256
			22.8025	904	1101	1526	1627	1189	589	1346	982	1336	3226	1238	942	870	595	1600	1046	818	800	710	1070	1384	1154	982	694	131	179	114	142	32	178	64	54	280	277	221	238	198	94	178	138	237	362	216	99	218	240
			23.7486	850	936	1374	1558	1078	526	1291	939	1200	2899	1118	835	784	533	1474	955	723	718	666	1027	1189	1146	862	680	115	160	106	138	32	162	70	58	267	266	206	230	178	86	166	122	227	354	219	99	208	218
			24.6944	867	782	1334	1498	1062	494	1222	912	1077	2659	986	824	746	474	1403	974	627	597	683	998	1019	1202	776	725	102	150	114	139	29	162	74	56	272	267	184	214	187	78	160	117	218	333	202	80	208	221
			25.6411	832	672	1232	1344	1010	440	1090	870	934	2390	856	731	696	426	1251	979	534	528	632	909	907	1190	656	754	98	138	104	123	29	165	56	51	238	250	202	194	171	86	158	110	194	309	186	72	216	213
			26.5872	819	618	1066	1275	1019	406	1040	795	840	2222	773	678	638	366	1094	960	512	474	600	846	810	1125	560	661	90	134	88	112	24	144	66	50	230	230	168	197	152	83	176	104	173	262	178	75	205	198
			27.5333	798	541	888	1131	907	374	936	750	749	1973	691	589	592	312	944	893	490	414	571	771	699	1003	474	618	88	122	96	117	24	138	58	56	206	224	157	170	150	74	162	86	160	242	174	66	197	182
			28.4792	739	491	805	1051	842	336	862	726	712	1814	637	550	571	282	784	811	469	368	533	698	626	944	459	608	77	118	94	110	27	134	54	48	206	222	155	174	142	69	152	83	146	234	150	78	171	173
			29.425	701	483	760	955	787	309	845	662	659	1702	619	534	523	261	746	742	442	355	499	653	646	914	462	555	75	112	90	115	22	194	51	51	182	214	147	158	139	74	152	82	139	218	147	72	163	184
			30.3708	718	568	789	931	773	362	848	622	688	1726	674	560	555	296	758	757	496	387	462	638	694	834	512	526	110	126	123	203	29	218	51	53	203	232	155	194	163	96	176	90	157	235	131	62	166	235
			31.3167	763	723	858	947	811	490	894	621	778	1947	866	693	699	360	797	774	528	494	467	682	1010	838	795	498	165	168	213	376	45	229	51	78	264	317	189	294	226	139	240	112	197	296	125	74	195	310
			32.2633	818	1163	1048	1006	909	754	1019	634	942	2595	1235	973	979	475	987	861	715	669	490	824	1549	883	1365	541	258	237	299	531	80	290	58	107	362	528	278	418	312	221	310	149	253	376	114	101	237	411
			33.2094	1021	1952	1368	1126	1152	1184	1312	691	1234	3918	1947	1400	1454	669	1328	1011	1019	1077	558	1062	2442	888	2256	614	331	267	355	637	122	310	74	141	490	704	373	493	350	242	331	152	272	477	128	109	282	475
			34.1558	1246	2883	1917	1288	1475	1690	1653	798	1574	6950	2856	1787	1925	885	1781	1197	1632	1586	626	1320	3416	906	3430	754	330	256	370	638	163	288	99	155	538	771	390	499	371	232	331	160	286	483	136	144	275	490
			35.1022	1493	3786	2534	1403	1806	2074	1949	906	1957	8339	3674	2046	2301	1093	2310	1318	2304	2042	731	1538	4374	925	4398	813	302	243	354	627	192	282	94	149	512	755	389	491	354	234	304	150	283	501	146	136	280	480
			36.0483	1581	4270	3195	1478	2045	2346	2086	1011	2200	9221	4136	2253	2438	1322	2872	1422	2712	2293	766	1707	4915	918	4602	864	261	235	346	550	194	280	101	133	464	731	371	453	336	234	294	134	277	458	144	131	262	418
			36.9944	1574	4328	3573	1472	2134	2454	2075	1064	2360	8981	4189	2346	2427	1362	3136	1462	2814	2398	835	1776	4883	912	4539	869	237	219	309	469	166	253	91	117	421	726	338	408	309	182	261	131	248	394	133	128	224	368
			37.9408	1522	4064	4570	1459	2078	2406	2083	1080	2366	8357	3805	2266	2270	1358	3253	1434	2776	2336	885	1810	4680	888	3818	885	211	206	350	426	152	246	83	101	398	637	314	424	285	171	230	126	235	378	134	126	219	398
			38.8875	1443	3664	3930	1387	1941	2203	1947	1018	2446	7450	3325	2147	1915	1246	3227	1366	2704	2128	941	1754	4206	893	3234	819	174	178	250	405	128	214	80	94	374	584	274	368	259	158	211	114	208	346	128	112	198	338
			39.8333	1390	3280	3525	1365	1840	2056	1786	915	2429	6838	2922	2011	1778	1410	3106	1309	2494	1960	914	1627	3790	872	2949	794	157	150	203	373	110	189	83	88	344	555	251	326	240	179	200	101	190	326	149	98	190	386
			40.7792	1336	2848	3413	1299	1781	1870	1682	874	2280	6125	2555	1845	1565	1272	3056	1227	2379	1893	928	1498	3286	851	2731	765	154	158	190	341	96	195	66	74	312	486	230	352	214	138	194	94	190	301	125	101	178	307
			41.7253	1288	2502	3115	1264	1675	1683	1602	814	2214	5600	2147	1635	1406	1141	2600	1166	2230	1741	922	1422	3067	766	2834	707	142	150	155	314	83	171	59	66	309	526	203	294	197	112	194	90	190	278	125	98	170	262
			42.6714	1238	2142	2872	1218	1602	1530	1502	768	2090	5014	1702	1488	1234	1058	2371	1162	2093	1570	923	1323	2776	766	2318	739	118	133	158	262	83	170	66	66	275	512	206	275	174	126	187	83	154	262	125	96	155	248
			43.6175	1149	1846	2627	1128	1514	1389	1411	742	2195	4430	1629	1341	1131	963	2130	1162	1966	1376	886	1272	2394	696	1997	669	126	125	139	293	80	170	58	61	288	438	192	277	179	117	173	74	150	261	115	85	162	240
			44.5633	1061	1624	2562	1080	1448	1286	1275	669	2238	3930	1432	1232	1053	922	1981	1078	1802	1226	922	1232	2074	669	1630	650	106	117	166	250	67	155	54	61	264	406	190	280	160	120	163	85	138	264	125	86	146	234
			45.5094	1005	1462	2410	1024	1550	1179	1230	640	2144	3427	1291	1125	978	816	1818	1011	1718	1211	901	1158	1816	637	1467	619	106	115	144	208	77	155	53	61	242	394	187	277	158	117	149	66	131	235	110	82	149	214
			46.4556	952	1246	2274	989	1446	1088	1184	600	1910	3054	1128	1026	910	808	1661	992	1586	1096	867	1085	1658	642	1285	589	102	104	139	195	67	152	48	48	224	357	168	251	146	98	149	67	118	210	110	82	150	227
			47.4017	928	1115	2061	966	1285	1010	1099	590	1730	2838	1003	923	837	747	1517	1030	1438	1061	851	1016	1483	595	1110	539	104	102	128	182	58	146	46	54	219	328	149	232	155	112	150	74	120	211	104	78	130	202
			48.3478	885	946	1930	915	1208	941	1058	587	1555	2510	912	845	773	694	1392	989	1219	1024	832	950	1325	573	958	541	98	94	130	173	58	142	48	50	251	298	138	221	128	115	149	54	117	192	107	80	128	176
			49.2936	850	874	1834	894	1104	869	1013	555	1488	2280	885	778	781	632	1339	952	1107	1046	787	882	1243	566	856	498	80	96	118	170	53	139	43	54	218	296	133	208	130	125	134	59	109	182	94	82	122	173
			50.2403	787	776	1739	843	1128	832	970	546	1365	2146	770	683	698	618	1269	904	1048	942	755	837	1122	587	770	491	77	83	109	154	54	144	43	50	190	258	131	198	131	85	141	50	101	179	93	77	112	157
			51.1861	750	701	1654	802	1083	843	934	525	1269	1952	720	640	682	555	1264	866	955	845	718	763	1026	558	680	456	74	80	118	152	59	134	34	43	176	240	120	182	115	80	133	53	94	173	98	78	114	165
			52.1333	730	653	1554	797	1053	795	888	520	1214	1787	694	568	664	538	1186	850	936	824	723	738	974	528	629	453	75	74	120	144	59	133	37	56	174	240	125	186	118	109	142	54	90	152	85	70	122	170
			53.08	728	594	1499	774	1006	776	827	494	1125	1640	637	522	642	499	1098	867	890	766	930	688	886	515	568	446	80	78	146	155	51	134	38	59	142	226	110	171	115	98	128	53	86	155	96	70	110	197
			54.0258	690	563	1352	736	923	698	766	490	1056	1606	622	445	574	462	1035	811	883	714	987	638	845	510	528	414	96	91	173	197	56	133	35	64	158	232	117	206	126	94	125	56	80	157	85	78	115	216
			54.9717	688	546	1294	739	923	651	723	456	1008	1475	565	445	547	426	920	798	864	680	888	592	757	482	486	424	123	101	168	234	51	136	34	77	186	274	128	230	150	120	162	54	90	157	88	72	104	261
			55.9178	658	557	1248	712	882	594	656	454	974	1410	582	419	584	443	902	755	821	682	794	573	781	446	517	400	139	115	184	245	56	142	37	91	229	298	125	256	163	118	170	50	88	165	83	72	122	306
			56.8639	622	669	1218	696	866	614	627	422	938	1480	616	421	626	454	890	728	834	709	770	578	861	442	600	390	146	117	213	261	61	147	38	96	240	342	131	290	168	179	158	59	99	179	85	62	146	285
			57.8106	616	918	1264	678	864	658	656	405	986	1709	750	523	821	499	883	718	842	803	733	608	1134	416	800	386	144	136	200	283	66	141	38	102	280	376	139	339	174	184	166	59	90	189	86	74	131	302
			58.7567	651	1395	1398	680	859	768	728	392	1098	2296	981	728	1102	630	965	750	934	968	706	666	1806	419	1189	395	155	133	222	286	78	149	40	94	277	392	141	315	179	181	158	64	101	200	83	70	149	293
			59.7031	693	2064	1643	725	901	982	886	422	1355	3322	1402	1018	1618	888	1184	803	1093	1157	720	832	2837	418	1838	442	139	139	206	285	86	144	46	90	280	397	138	285	178	171	165	72	118	200	80	66	138	286
			60.6489	773	2920	1992	800	965	1259	1083	461	1643	4602	1859	1368	2173	1272	1472	898	1283	1381	750	998	4016	438	2878	491	131	144	192	256	99	139	43	83	250	414	134	274	144	178	165	64	112	206	82	72	149	274
			61.5953	854	3819	2398	830	1021	1554	1318	470	2026	5640	2325	1806	2699	1629	1774	949	1613	1642	824	1243	5117	462	3899	582	126	133	174	246	107	136	42	78	269	368	139	266	158	208	174	64	115	192	80	74	155	250
			62.5414	939	4469	2888	990	1106	1894	1608	536	2472	6091	2667	2198	2989	1960	2214	1046	1955	1925	920	1563	5693	523	4672	691	126	133	195	227	112	138	34	82	245	347	128	264	150	173	152	58	109	181	83	86	138	250
			63.4875	1003	4621	3296	1147	1221	2166	1862	624	2835	6318	2818	2381	3130	2283	2424	1118	2194	2184	971	1853	5848	606	5120	776	123	122	186	222	114	134	43	74	251	328	131	254	136	141	157	64	110	179	75	77	122	238
			64.4333	1072	4499	3632	1307	1426	2352	2058	694	3170	6166	2888	2493	3186	2426	2701	1165	2405	2312	1069	2048	5970	686	5304	853	99	107	187	213	114	123	53	69	251	326	123	230	146	147	144	62	107	173	69	77	130	216
			65.3794	1110	4310	3808	1477	1488	2483	2195	758	3376	5898	2750	2440	3166	2339	3027	1157	2459	2352	1154	2182	5677	722	5605	822	88	110	152	216	104	109	53	66	216	318	104	211	122	146	126	54	101	163	72	88	128	194
			66.3256	1126	3830	3906	1587	1525	2614	2136	829	3446	5486	2677	2374	2946	2195	3238	1155	2475	2318	1174	2173	5301	734	5315	794	86	93	152	198	101	118	59	46	194	330	106	189	114	117	131	53	98	170	74	80	126	186
			67.2714	1144	3542	3914	1632	1547	2568	1998	838	3362	5042	2640	2275	2691	2016	3422	1109	2411	2302	1205	2128	4702	757	4781	773	82	93	128	210	93	110	75	48	189	331	99	198	106	112	130	61	88	165	70	80	114	170
			68.2178	1096	3170	3811	1608	1515	2507	1840	789	3282	4550	2354	2178	2373	1755	3400	1074	2358	2262	1213	2094	4158	688	4291	722	70	93	110	174	96	115	61	46	186	301	91	166	118	133	123	53	91	142	78	75	110	166
			69.1642	1093	2826	3706	1568	1547	2418	1693	746	3170	4072	2128	2019	2275	1630	3387	1034	2272	2205	1270	2120	3754	638	3842	675	66	72	117	165	93	104	59	48	170	280	82	142	104	131	123	45	85	152	72	74	112	154
			70.11	1048	2430	3498	1472	1530	2350	1504	722	3493	3666	1880	1856	2075	1499	3475	944	2144	2147	1270	2066	3478	643	3547	640	61	78	115	149	77	99	48	45	182	253	82	136	99	102	118	50	80	141	74	74	110	150
			71.0558	962	2192	3437	1350	1565	2206	1349	667	3154	3283	1654	1658	1875	1382	3376	907	2101	2051	1293	1965	3123	600	3456	613	59	80	112	162	74	102	51	38	176	232	69	120	90	107	106	45	77	142	74	78	117	130
			72.0017	926	1941	3506	1272	1557	2024	1235	635	2950	2989	1432	1448	1726	1270	3056	840	1970	1947	1208	1909	2800	565	2626	587	61	75	106	154	70	90	38	34	171	219	64	106	104	93	118	42	66	128	67	94	101	134
			72.9483	880	1718	3349	1214	1542	1813	1152	618	2717	2635	1291	1309	1525	1128	2949	842	1914	1818	1224	1805	2499	531	2176	554	54	67	128	141	69	93	40	38	131	210	64	90	99	107	104	42	70	142	67	82	98	122
			73.8942	858	1576	3176	1154	1536	1722	1046	574	2610	2370	1154	1163	1368	1040	2858	792	1816	1730	1234	1637	2258	522	1760	523	51	77	152	130	56	96	38	42	138	187	54	86	94	107	115	37	64	128	67	83	98	136
			74.8406	798	1339	2918	1114	1555	1610	930	550	2389	2170	1013	1003	1290	947	2693	787	1733	1611	1192	1550	1966	501	1498	499	51	69	205	152	61	99	42	46	123	181	50	66	107	101	117	38	69	118	67	88	93	149
			75.7869	779	1202	2646	1045	1534	1446	875	544	2240	1974	904	944	1189	853	2610	765	1672	1536	1229	1382	1834	480	1253	454	53	78	240	166	51	101	38	53	122	165	54	58	126	98	123	35	77	126	69	98	93	166
			76.7333	765	1050	2461	997	1562	1371	846	490	2130	1869	827	858	1066	771	2410	774	1613	1454	1194	1267	1670	448	1133	445	62	80	248	179	50	110	35	61	123	190	45	66	142	83	128	34	66	146	70	90	90	170
			77.6797	717	933	2370	958	1557	1266	794	485	1928	1706	776	754	1042	723	2339	730	1573	1357	1168	1336	1538	426	1006	421	58	109	259	192	48	106	32	64	141	202	43	53	158	96	139	37	77	136	70	85	93	163
			78.6256	699	886	2317	886	1586	1192	784	451	1891	1578	685	706	981	664	2211	717	1496	1243	1083	1206	1474	413	893	419	69	104	251	187	50	104	35	72	154	198	38	58	173	98	126	37	78	131	61	80	93	158
			79.5714	726	846	2317	853	1539	1149	750	430	1706	1480	672	634	931	634	2168	698	1462	1157	1072	1086	1352	397	827	416	66	99	232	194	43	102	32	56	166	206	40	43	187	98	131	37	75	136	66	80	94	182
			80.5178	680	798	2214	845	1515	1051	704	398	1635	1376	643	594	886	595	2090	659	1467	1099	1038	981	1309	360	757	378	56	104	226	184	45	106	32	61	173	213	40	40	195	101	125	35	75	152	67	83	106	181
			81.4639	667	805	2157	786	1493	998	690	394	1544	1294	622	558	862	544	2000	690	1398	1094	1011	939	1274	342	717	366	54	109	213	181	40	106	32	50	186	222	40	32	187	101	128	37	70	146	72	72	94	187
			82.4103	658	1006	2160	763	1438	984	610	373	1424	1341	650	549	885	542	1944	690	1389	1120	1003	912	1323	328	750	371	53	117	197	179	48	102	34	48	181	205	34	32	171	101	133	40	75	154	74	77	93	160
			83.3564	632	1302	2125	754	1432	1005	619	362	1454	1528	688	606	915	562	1907	670	1394	1221	976	878	1563	317	856	363	54	120	198	170	37	102	32	35	182	227	32	34	166	109	130	42	86	142	72	74	102	155
			84.3025	650	1925	2280	725	1378	1112	632	368	1480	1939	861	706	1085	586	1922	666	1408	1398	971	934	2112	294	1109	354	58	101	206	171	42	102	35	38	187	205	30	29	179	112	130	46	88	136	66	82	120	147
			85.2483	726	2846	2509	712	1381	1334	672	342	1722	2493	1123	920	1338	674	2051	720	1518	1590	957	1013	3190	293	1486	360	51	109	208	157	29	104	35	30	176	187	24	24	162	104	130	48	80	147	67	74	104	146
			86.1953	723	3968	2963	702	1374	1643	733	352	1947	3237	1555	1251	1691	819	2138	773	1637	1781	979	1230	4819	270	2165	355	56	107	192	158	37	93	30	27	179	200	27	22	149	106	162	320	74	141	64	72	110	130
			87.1414	826	5267	3562	712	1413	2011	826	363	2330	3990	2197	1594	2117	1006	2283	843	1859	2077	1013	1506	6589	285	3027	371	42	93	179	139	29	93	32	30	173	206	19	21	128	85	133	48	66	136	69	80	115	118
			88.0878	928	6469	4083	739	1480	2370	994	390	2730	4754	2984	1931	2598	1187	2589	933	2117	2362	1062	1942	8128	293	3941	395	38	80	163	134	27	101	30	24	160	186	21	21	123	94	117	58	74	131	67	78	118	120
			89.0339	1040	7258	4397	800	1541	2658	1211	429	3083	5102	4000	2419	2974	1443	3202	978	2421	2610	1099	2382	9048	334	4634	445	42	83	155	141	22	91	35	27	157	160	21	18	126	99	118	53	70	115	67	70	112	107
			89.9803	1171	7600	4709	920	1669	2808	1446	486	3464	5203	4646	2626	3259	1627	4010	1011	2677	2770	1162	3010	9544	410	5008	470	45	78	142	144	24	91	32	26	141	146	19	16	136	109	115	40	64	120	62	59	101	107
			90.9261	1282	7285	4990	1077	1843	2891	1707	576	3810	5237	4845	2718	3432	1774	4451	997	2885	2768	1285	3429	9261	512	5131	544	38	75	123	120	27	96	32	22	152	155	18	16	117	93	126	42	54	122	77	67	109	93
			91.8725	1402	6797	5200	1202	1947	3013	1870	672	3917	5026	4621	2707	3498	1811	4781	1000	2942	2749	1352	3658	8072	602	4984	584	29	70	123	117	26	90	26	22	139	144	13	14	109	77	118	45	61	112	61	62	115	93
			92.8186	1451	6123	5389	1314	2000	2942	1986	720	3901	4675	4384	2747	3555	1875	4907	936	2998	2698	1512	3482	7003	654	4603	629	29	66	114	109	19	86	26	21	136	141	16	14	120	83	134	43	56	122	70	66	106	83
			93.765	1424	5446	5354	1435	2125	2976	1989	797	3789	4347	4058	2586	3437	1693	4795	901	2966	2579	1570	3288	5480	669	4158	621	26	66	117	109	21	85	22	18	131	126	14	11	110	75	130	37	56	104	62	54	99	86
			94.7111	1434	4707	5373	1512	2152	2864	1960	790	3586	3946	3760	2448	3240	1514	4834	856	2918	2478	1611	3038	4824	667	3682	634	22	66	109	99	26	85	22	18	126	133	14	10	112	70	130	45	58	112	66	54	96	83
			95.6572	1451	4091	5288	1568	2162	2747	1829	776	3378	3488	3330	2214	2952	1368	4968	798	2870	2371	1653	2997	4429	606	3224	645	24	51	118	96	18	80	16	21	110	117	13	8	102	90	130	38	56	101	70	50	86	78
			96.6036	1387	3578	5240	1459	2150	2606	1728	731	3053	3126	2883	1994	2731	1235	4685	770	2784	2166	1622	2877	3768	597	2800	611	19	70	112	83	16	83	16	13	107	125	13	10	102	74	157	45	54	104	61	59	77	70
			97.55	1291	3064	4885	1365	2160	2453	1581	677	2923	2813	2499	1758	2443	1029	4349	754	2651	2118	1589	2696	3224	539	2381	606	22	59	125	86	14	83	11	14	99	110	13	8	110	82	158	38	58	96	69	48	80	74
			98.4961	1219	2658	4600	1288	2221	2325	1437	635	2818	2555	2203	1574	2222	941	4242	715	2454	1995	1606	2485	2781	549	2066	606	14	59	128	82	18	85	14	18	99	109	14	8	104	90	166	42	66	99	66	48	82	69
			99.4428	1221	2395	4277	1176	2266	2194	1338	594	2650	2285	1926	1384	2026	862	4085	702	2400	1845	1568	2288	2446	480	1763	582	22	69	115	83	13	90	10	19	102	107	10	10	141	86	155	38	59	102	64	45	90	78
			100.389	1168	2006	3976	1099	2240	2067	1226	531	2373	2050	1794	1235	1877	760	3781	640	2357	1701	1573	2149	2163	443	1546	566	19	74	125	80	13	98	11	18	101	107	11	8	141	72	154	43	59	93	72	43	78	75
			101.335	1123	1760	3754	1014	2262	1878	1171	501	2144	1819	1640	1110	1781	728	3565	632	2274	1638	1578	2011	1926	448	1352	520	19	72	120	78	14	90	16	14	109	106	11	8	146	78	152	46	66	98	72	42	77	80
			102.281	1037	1506	3408	990	2277	1776	1083	470	1970	1669	1464	989	1646	656	3427	630	2181	1526	1528	1813	1763	422	1147	555	19	83	125	78	14	90	10	16	112	101	13	6	155	74	146	50	64	101	70	40	82	75
			103.228	1010	1398	3272	942	2245	1659	998	445	1822	1480	1336	899	1587	619	3243	627	2139	1390	1541	1704	1651	398	1034	518	18	83	115	74	11	88	11	14	109	106	10	6	155	82	141	48	58	94	70	35	91	82
			104.173	971	1278	3078	915	2203	1573	957	429	1685	1330	1176	819	1520	590	3093	634	2042	1309	1555	1544	1563	378	946	490	21	82	117	69	10	82	11	16	118	93	10	6	152	70	136	53	54	98	58	37	96	83
			105.12	912	1174	2893	859	2162	1498	891	394	1571	1214	1078	739	1440	550	3045	672	1998	1230	1502	1454	1507	370	861	466	22	88	112	66	10	88	11	16	115	93	8	6	141	74	134	48	54	99	64	37	90	75
			106.066	878	1125	2712	814	2133	1421	858	387	1446	1126	1021	680	1338	507	3010	666	1882	1138	1445	1347	1488	371	778	448	18	85	102	54	10	80	10	10	115	91	8	6	141	74	130	48	61	93	70	29	106	75
			107.012	848	1165	2632	787	2070	1381	803	370	1314	1077	982	622	1338	506	3042	690	1837	1114	1378	1238	1424	338	746	442	18	80	99	50	10	72	10	14	104	86	8	6	150	77	118	51	56	88	62	32	99	72
			107.958	810	1325	2494	776	2043	1357	752	379	1290	1059	955	622	1291	464	2994	686	1800	1131	1360	1174	1448	307	730	416	14	83	98	45	8	78	11	13	114	86	10	8	142	69	118	37	56	98	69	27	101	77
			108.904	774	1621	2533	744	2002	1315	760	341	1211	1101	947	635	1274	443	3048	683	1715	1186	1355	1146	1541	291	784	414	13	77	83	38	10	78	10	10	115	85	10	6	149	70	106	43	58	91	70	27	96	70
			109.85	789	2038	2438	746	1958	1374	707	339	1189	1230	990	675	1299	424	3182	675	1651	1315	1336	1155	1941	299	850	405	19	75	82	32	6	75	10	10	109	78	10	5	134	74	107	42	56	91	66	27	94	50
			110.796	784	2771	2470	707	1901	1448	685	339	1282	1522	1181	795	1384	448	3214	693	1688	1477	1315	1163	2666	283	1022	390	16	72	69	34	6	67	10	13	115	72	11	5	131	64	104	43	61	86	61	22	86	64
			111.743	846	3726	2458	699	1862	1546	656	307	1507	1859	1490	941	1542	467	3240	736	1746	1734	1317	1290	4026	283	1299	379	13	66	70	29	8	74	6	11	107	75	10	6	125	54	94	40	54	85	64	19	88	58
			112.689	925	4971	2498	666	1891	1738	627	314	1822	2125	2085	1168	1760	560	3701	821	1834	2157	1397	1482	5882	266	1560	368	18	74	67	26	6	67	6	8	104	72	10	8	131	62	88	42	56	77	66	18	91	58
			113.635	1056	6130	2597	675	1899	1994	666	315	2090	2394	2760	1418	2066	699	4222	954	1946	2296	1438	1842	7899	266	1994	379	19	59	69	24	8	51	8	10	102	62	10	6	122	51	86	37	51	80	70	19	86	64
			114.582	1168	7246	2712	699	2002	2338	744	315	2568	2566	3747	1680	2506	875	4866	1037	2210	2610	1622	2331	9829	274	2395	448	18	58	54	38	6	56	6	11	99	62	10	6	104	53	74	45	50	77	62	22	78	56
			115.528	1354	7573	2845	726	2024	2507	802	339	2774	2715	4642	1933	2928	1048	5707	1114	2477	2858	1816	2773	10645	304	2754	453	13	51	54	21	6	53	6	8	102	51	11	6	109	58	90	43	56	78	62	18	74	45
			116.474	1566	7586	2917	790	2118	2733	978	386	3112	2856	5350	2154	3384	1254	6699	1082	2725	2982	2037	3250	10658	352	3219	480	11	56	53	26	6	58	8	8	101	46	10	6	104	54	72	43	46	74	61	19	72	58
			117.42	1814	7390	3019	898	2194	2942	1080	478	3266	3142	5331	2349	3802	1499	6782	1150	2968	3066	2328	3814	10125	416	3549	507	16	46	48	21	8	56	8	8	94	37	8	6	101	46	67	43	45	66	61	16	78	42
			118.366	1984	6834	3192	1037	2296	3069	1195	594	3272	3650	5195	2549	4162	1622	6797	1134	3146	3019	2709	3976	9274	482	3781	555	10	45	46	16	11	51	6	8	94	30	6	6	90	50	67	42	42	74	59	13	83	54
			119.312	2064	6178	3229	1218	2386	3146	1358	669	3248	4096	4883	2627	4557	1682	6310	1122	3261	2928	2950	3979	8480	525	3946	614	13	38	43	19	6	51	8	8	93	29	8	6	80	51	64	40	40	64	64	14	67	56
			120.258	2024	5525	3130	1392	2427	3107	1509	798	3198	4259	4523	2443	4810	1744	6374	1088	3210	2738	3016	3902	7619	558	3816	654	18	42	37	19	6	45	10	8	85	27	8	6	78	46	58	46	46	62	61	16	74	59
			121.204	1923	4794	3056	1475	2422	2922	1595	915	3037	4210	4114	2205	4902	1664	6243	1030	3099	2466	3022	3771	6795	637	3685	661	14	37	34	18	10	42	6	8	90	24	6	6	69	45	50	40	45	56	56	14	69	62
			122.151	1864	4197	2907	1506	2411	2688	1813	994	2896	4163	3683	2051	4664	1643	6251	960	2917	2157	3011	3664	6040	664	3326	709	13	35	32	18	6	38	8	6	83	26	8	8	61	48	50	40	34	51	53	13	70	70
			123.097	1832	3658	2762	1515	2320	2461	1957	1038	2645	3918	3213	1885	4363	1534	6152	906	2642	1992	2891	3470	5264	680	3059	693	11	32	30	14	8	48	6	6	90	24	5	5	59	46	43	34	38	59	51	13	78	58
			124.043	1718	3237	2605	1442	2349	2344	1974	1051	2365	3616	2733	1739	4019	1371	5840	880	2434	1755	2709	3184	4483	698	2802	701	14	34	27	14	10	40	3	3	98	21	6	6	53	42	42	37	35	62	61	13	80	66
			124.99	1686	2853	2453	1378	2368	2190	1883	1005	2144	3230	2419	1592	3794	1197	5528	830	2226	1611	2454	2882	3920	691	2512	664	14	29	26	14	8	42	6	6	96	22	6	5	56	42	35	40	35	54	59	13	86	56
			125.936	1622	2570	2262	1294	2410	1994	1736	933	1933	2922	2074	1438	3480	1107	5202	781	2030	1546	2206	2662	3318	621	2253	659	14	37	24	13	10	42	6	5	91	14	6	5	54	43	29	30	32	67	58	14	85	59
			126.883	1550	2237	2138	1219	2445	1835	1667	862	1805	2539	1762	1293	3138	936	4934	742	1877	1389	2021	2565	2832	598	1987	643	19	22	18	13	6	35	8	5	91	16	5	5	51	46	29	34	38	62	61	14	83	56
			127.829	1459	1955	1994	1115	2446	1709	1470	741	1654	2208	1571	1166	2842	859	4912	733	1779	1317	1853	2395	2523	584	1747	621	14	29	22	10	6	37	6	3	91	18	5	5	40	45	22	32	30	67	54	11	86	58
			128.775	1405	1758	1917	1043	2480	1530	1386	664	1550	1984	1429	1043	2621	750	4707	658	1670	1206	1773	2203	2131	560	1514	605	18	26	16	10	10	35	3	8	86	18	6	3	42	42	21	34	29	62	58	11	83	54
			129.721	1320	1536	1787	995	2461	1408	1275	643	1490	1728	1275	949	2414	698	4515	640	1613	1173	1640	2070	1974	526	1298	562	11	22	13	11	8	42	6	6	91	16	6	5	38	38	18	32	29	66	56	10	88	43
			130.668	1264	1432	1723	950	2450	1312	1189	597	1398	1533	1186	827	2325	638	4315	611	1526	1091	1586	1923	1771	501	1154	546	14	24	14	11	8	35	3	5	88	16	6	6	42	35	18	34	26	70	59	10	88	43
			131.615	1222	1418	1637	907	2408	1222	1110	542	1272	1317	1054	765	2194	603	4026	579	1435	1040	1504	1794	1630	461	1054	490	11	24	11	11	6	35	10	5	83	14	6	6	37	35	18	35	26	69	51	11	94	48
[truncated: 2 more columns]

## Sheet: Nb
		TopCount Data
		Imported from combined file C:\Rachael\Rb160226\PLATE0724 at 06:25:12 PM 02/03/2016DeRandomized Data
			File	PLATE0724	PLATE0724	PLATE0724	PLATE0724	PLATE0724	PLATE0724	PLATE0724	PLATE0724	PLATE0724	PLATE0724	PLATE0724	PLATE0724	PLATE0724	PLATE0724	PLATE0724	PLATE0724	PLATE0724	PLATE0724	PLATE0724	PLATE0724	PLATE0724	PLATE0724	PLATE0724	PLATE0724	PLATE0724	PLATE0724	PLATE0724	PLATE0724	PLATE0724	PLATE0724	PLATE0724	PLATE0724	PLATE0724	PLATE0724	PLATE0724	PLATE0724	PLATE0724	PLATE0724	PLATE0724	PLATE0724	PLATE0724	PLATE0724	PLATE0724	PLATE0724	PLATE0724	PLATE0724
			Plate No	PLATE0724	PLATE0724	PLATE0724	PLATE0724	PLATE0724	PLATE0724	PLATE0724	PLATE0724	PLATE0724	PLATE0724	PLATE0724	PLATE0724	PLATE0724	PLATE0724	PLATE0724	PLATE0724	PLATE0724	PLATE0724	PLATE0724	PLATE0724	PLATE0724	PLATE0724	PLATE0724	PLATE0724	PLATE0724	PLATE0724	PLATE0724	PLATE0724	PLATE0724	PLATE0724	PLATE0724	PLATE0724	PLATE0724	PLATE0724	PLATE0724	PLATE0724	PLATE0724	PLATE0724	PLATE0724	PLATE0724	PLATE0724	PLATE0724	PLATE0724	PLATE0724	PLATE0724	PLATE0724
			Label	Control	Control	Control	Control	Control	Control	Control	Control	Control	Control	Control	Control	Control	Control	Control	Control	Control	Control	Control	Control	Control	Control	Control	Control	Nb	Nb	Nb	Nb	Nb	Nb	Nb	Nb	Nb	Nb	Nb	Nb	Nb	Nb	Nb	Nb	Nb	Nb	Nb	Nb	Nb	Nb
			Well / Region	A1	A2	A3	A4	A5	A6	A7	A8	A9	A10	A11	A12	B1	B2	B3	B4	B5	B6	B7	B8	B9	B10	B11	B12	G1	G2	G3	G4	G5	G6	G7	G8	G9	G10	G11	G12	H1	H2	H3	H4	H5	H6	H7	H8	H9	H10
			ZT Time
			12.4589	6517	4922	5016	4882	3790	2048	4656	3427	2093	4470	1832	7602	4050	5598	6570	6490	8171	3891	1568	11056	4688	3464	3166	2470	3702	3194	2021	4882	2979	2922	2088	1461	2272	6179	6581	2258	864	2662	2099	3685	4422	3168	3704	3176	1638	1226
			13.4056	4957	4253	3899	3987	2690	1629	3821	2874	2046	4077	1672	5485	3550	4605	5662	5397	6288	3227	1285	9672	4030	3174	2483	1923	3942	2902	1779	4248	2560	2483	1872	1267	1958	5176	5051	2102	819	2363	1909	3203	3963	2922	3373	2541	1406	1138
			14.3525	4381	3747	3701	3584	2402	1560	3510	2806	2045	4245	1550	4718	3534	3986	4982	5406	5190	3262	1136	9336	3667	2835	2162	1875	3430	2552	1590	3662	2746	2299	1758	1128	1766	5082	4542	1843	734	2534	1757	3370	3688	2694	2693	2312	1219	917
			15.2997	3939	3320	3747	3493	2376	1629	3374	2746	1848	3512	1485	4338	2986	3683	4504	5011	4525	2973	995	8374	3360	2576	1976	1773	2990	2251	1603	3392	2394	2142	1515	1134	1674	4363	3755	1922	776	2082	1624	2792	3422	2307	2331	2054	1224	888
			16.2461	3339	2738	3454	3221	2443	1562	3234	2366	1747	2987	1323	3784	2650	3282	3891	4605	3886	2677	909	7216	3088	2280	1838	1781	2859	2019	1413	2978	2094	1960	1381	1070	1526	3662	3037	1955	773	1784	1581	2547	2824	2048	2107	1842	1099	811
			17.1922	2722	2349	2958	2717	2286	1384	3182	2034	1693	2872	1222	3237	2469	2816	3419	4038	3203	2562	747	6294	2781	2046	1696	1752	2688	1790	1259	2662	1998	1789	1326	990	1334	3517	2602	1931	712	1861	1478	2470	2683	2000	1899	1754	1107	770
			18.1392	2462	1987	2557	2438	2048	1261	3197	1826	1560	2861	1170	2949	2336	2509	3114	3509	2830	2478	664	5507	2445	1842	1558	1576	2243	1866	1102	2390	1896	1629	1200	824	1237	3291	2459	1766	672	1693	1475	2205	2347	1827	1690	1656	1094	677
			19.0856	2325	1730	2288	2253	1918	1195	2886	1723	1458	2723	1104	2741	2086	2222	2835	3096	2515	2352	595	4883	2230	1686	1549	1518	2048	1640	1056	2195	1704	1646	1069	744	1072	2853	2171	1605	611	1518	1299	2010	2211	1680	1530	1496	989	621
			20.0325	2048	1504	2074	2176	1787	1112	2608	1522	1397	2435	1000	2416	1856	1947	2533	2765	2219	2179	518	4389	2034	1570	1557	1362	1760	1438	896	1966	1520	1536	986	619	989	2520	1712	1482	555	1341	1134	1926	1878	1406	1291	1344	966	536
			20.9797	1789	1283	1931	1936	1646	1083	2491	1434	1310	2357	960	2146	1662	1758	2256	2584	1966	2094	472	3904	1859	1395	1350	1414	1533	1294	874	1710	1405	1434	947	594	861	2419	1539	1354	515	1277	1056	1781	1739	1298	1102	1211	826	501
			21.9269	1498	1136	1696	1739	1600	952	2365	1283	1254	2170	901	1990	1506	1565	2054	2315	1739	1936	392	3640	1650	1286	1160	1506	1411	1136	832	1664	1269	1208	819	507	760	2082	1422	1259	454	994	888	1477	1464	1117	994	1114	765	438
			22.8739	1390	981	1475	1608	1453	880	2232	1205	1179	1942	851	1714	1349	1408	1901	2117	1525	1810	368	3181	1536	1168	1066	1190	1288	1027	742	1531	1123	1085	768	440	757	1875	1186	1205	408	891	790	1378	1291	1027	926	1022	698	416
			23.8206	1248	902	1254	1544	1334	829	2139	1131	1107	1861	813	1566	1160	1299	1798	1891	1427	1682	349	2848	1357	1074	1048	1379	1163	981	678	1390	1067	997	712	427	658	1730	1050	1168	402	867	728	1362	1155	1094	834	1014	656	392
			24.7678	1134	813	1128	1387	1274	792	1984	1064	1093	1795	773	1440	1069	1171	1616	1635	1302	1640	317	2710	1277	994	957	1048	982	918	656	1282	994	941	664	427	638	1618	933	1102	368	774	661	1171	1005	914	736	930	610	365
			25.715	1032	792	1080	1269	1370	746	1874	990	1061	1635	707	1389	1032	1125	1608	1518	1221	1544	293	2402	1163	941	931	1243	915	896	598	1211	902	875	667	355	562	1434	899	1080	355	667	717	1126	973	918	699	877	570	368
			26.6619	955	733	986	1118	1205	661	1664	934	998	1378	685	1197	930	1005	1402	1416	1186	1445	266	1965	1080	851	806	1053	1075	877	546	1166	826	725	592	302	515	1282	792	1160	344	733	670	1030	875	883	669	787	539	347
			27.6089	922	640	907	1077	1086	627	1453	885	984	1274	635	1094	866	950	1251	1392	1040	1390	246	1709	1000	806	714	997	867	1094	493	1093	768	720	630	275	493	1141	763	1005	317	582	606	1013	768	813	779	774	517	325
			28.5558	870	638	826	998	982	582	1357	861	974	1278	614	960	754	920	1123	1285	934	1322	238	1613	947	754	670	981	744	1011	493	1016	787	630	598	259	408	1211	701	925	286	570	582	989	717	725	624	731	483	310
			29.5025	792	566	750	978	928	557	1267	802	994	1256	610	894	704	850	1101	1195	870	1226	246	1645	878	706	638	890	683	906	437	936	736	557	549	216	378	1171	645	904	266	525	595	966	678	648	552	723	458	298
			30.4486	760	579	754	928	902	526	1242	805	990	1158	595	866	698	861	1056	1114	869	1178	230	1768	853	720	605	842	600	810	525	890	667	539	525	222	334	1142	664	827	269	482	582	1077	770	648	480	670	477	283
			31.3944	749	578	714	875	909	539	1245	786	1013	1086	622	893	738	838	986	1107	944	1163	234	1366	877	712	598	818	547	845	560	912	640	555	518	221	302	1075	848	824	264	421	557	1118	802	646	448	677	482	262
			32.3406	811	698	733	906	931	522	1450	774	1118	1072	874	995	885	893	1058	1210	1080	1194	301	1411	1027	784	736	706	627	918	662	1061	616	658	589	256	322	1133	870	965	304	424	635	1224	1000	683	462	710	552	352
			33.2861	1014	904	891	1019	1030	558	1760	850	1458	1160	1307	1291	1176	1090	1179	1370	1424	1245	440	1595	1502	1021	958	768	979	1096	995	1480	710	960	933	403	384	1357	1171	1306	374	443	774	1405	1530	805	562	832	667	552
			34.2328	1253	1202	1024	1218	1142	626	2256	981	2091	1325	1669	1645	1494	1398	1397	1614	1960	1304	666	1899	2224	1422	1258	949	998	1302	1456	2176	874	1490	1195	643	461	1619	1669	1778	426	490	1000	1522	2112	987	694	1128	854	856
			35.1797	1414	1493	1261	1451	1357	682	2670	1098	2965	1507	2069	1918	1765	1699	1582	1846	2509	1427	928	2245	2933	1806	1546	1374	1122	1570	1856	3237	1022	1910	1562	832	638	1755	2042	2128	528	682	1373	1712	2859	1179	915	1722	1158	1128
			36.1267	1614	1755	1549	1709	1618	778	3040	1205	3958	1667	2299	2181	2126	2051	1843	2045	3030	1552	1110	2584	3659	2115	1928	1571	1322	2005	2160	4350	1134	2285	2042	970	774	2078	2338	2544	654	757	1602	1978	3658	1432	1197	1933	1352	1435
			37.0736	1738	1866	1648	1827	1744	850	3358	1301	4557	1827	2346	2315	2306	2238	2032	2192	3350	1680	1187	2917	3901	2272	2043	1696	1347	2030	2160	4722	1245	2515	2941	997	885	2472	2315	2392	733	778	1760	2160	4402	1610	1445	2102	1483	1474
			38.0208	1805	1894	1672	1978	1960	838	3357	1310	5051	1875	2350	2302	2376	2286	2138	2186	3499	1650	1208	3037	3784	2221	2067	1798	1466	2069	2005	4782	1379	3730	2533	998	915	2558	2275	2262	808	784	1789	2080	4314	1869	1579	2221	1542	1360
			38.9667	1803	1755	1635	1973	2059	866	3310	1312	5227	2112	2326	2258	2304	2158	2192	2117	3395	1755	1176	2906	3510	2187	1997	1739	1357	2035	1890	4526	1381	3648	2442	910	938	2442	2531	2213	830	779	1848	2066	3891	1794	1554	2197	1558	1229
			39.9136	1789	1648	1581	1800	2152	866	3317	1304	5366	2221	2181	2098	2136	2026	2168	2021	3277	1790	1026	2739	3189	2037	1789	1582	1552	1890	1805	4419	1358	2962	2232	894	1066	2248	2414	2090	829	758	1786	2104	4026	1778	1754	2136	1515	1205
			40.86	1683	1536	1539	1702	2110	842	3163	1272	5208	2149	1987	2024	1992	1904	2158	1963	2986	1859	931	2594	3013	1922	1664	1424	1789	1744	1630	4094	1342	2632	2058	766	910	2091	2048	1947	800	710	1614	2085	3414	1698	1693	2106	1392	1082
			41.8064	1629	1445	1477	1606	1928	790	3008	1150	4853	2083	1790	1838	1838	1790	2046	1845	2813	1787	853	2541	3053	1765	1501	1203	1515	1701	1693	4213	1274	2395	2122	690	854	1941	1771	1914	789	746	1614	2178	3118	1573	1720	1942	1293	888
			42.7525	1470	1389	1386	1429	1714	773	2883	1133	4467	1960	1731	1757	1667	1715	1941	1712	2570	1765	805	2389	2554	1667	1462	1230	1480	1682	1446	3749	1128	2272	2101	674	813	1942	1918	1886	770	672	1557	2122	2922	1614	1622	1771	1387	944
			43.6994	1384	1344	1312	1432	1608	763	2685	1088	4243	1968	1646	1624	1645	1643	1862	1616	2480	1802	766	2250	2318	1634	1296	1453	1259	1592	1352	3354	1046	2104	1712	586	744	1784	2016	1754	770	658	1530	1874	2683	1578	1347	1766	1296	827
			44.6461	1334	1312	1373	1344	1470	757	2693	1030	4021	1915	1618	1496	1549	1610	1765	1613	2322	1678	682	2165	2051	1442	1182	1330	1147	1474	1274	3200	1027	1995	1582	507	691	1598	1725	1574	765	661	1394	1662	2322	1528	1258	1768	1245	694
			45.5936	1282	1318	1296	1234	1437	798	2510	1008	3754	1715	1570	1418	1488	1520	1840	1538	2173	1685	624	1987	2003	1323	1091	1205	1078	1461	1227	3072	1008	1790	1682	467	670	1637	1488	1563	763	672	1325	1662	2443	1549	1232	1741	1214	643
			46.54	1232	1262	1270	1150	1362	816	2360	1050	3486	1565	1392	1301	1341	1504	1701	1557	2038	1592	539	1901	1910	1232	994	1202	950	1446	1120	2840	962	1915	1755	430	674	1459	1222	1498	746	662	1283	1606	1997	1354	1179	1562	1139	555
			47.4872	1165	1150	1227	1115	1254	770	2243	962	3195	1581	1272	1280	1251	1442	1669	1459	1973	1565	528	1819	1848	1173	936	1131	891	1350	1066	2658	894	1619	1618	472	618	1246	1114	1421	730	589	1240	1520	1816	1314	1067	1368	1101	501
			48.4336	1163	1093	1150	1104	1250	771	2066	914	3011	1469	1246	1210	1168	1605	1579	1363	1915	1486	502	1821	1902	1210	856	1109	915	1333	984	2525	869	1533	1408	426	586	1213	1115	1403	766	541	1168	1448	2045	1352	946	1560	1061	507
			49.3803	1107	1059	1125	1125	1186	730	1914	848	2808	1320	1181	1125	1056	1445	1480	1259	1842	1421	466	1715	1736	1107	840	1005	806	1272	1000	2410	859	1499	1458	400	546	1160	1067	1363	744	574	1147	1298	1790	1296	931	1621	994	461
			50.3272	1075	1002	1040	1133	1122	715	1723	811	2589	1237	1171	1074	981	1426	1362	1213	1766	1363	432	1642	1621	987	789	1019	778	1128	971	2448	834	1422	1416	386	533	1067	1032	1326	728	666	1133	1266	1942	1150	995	1355	992	456
			51.2742	963	966	1006	1134	1147	698	1648	760	2432	1133	1155	982	902	1374	1358	1107	1662	1280	411	1538	1538	1000	760	942	1043	1094	949	2229	786	1362	1285	338	544	1018	912	1272	749	574	1142	1128	1552	1002	882	1141	926	438
			52.2208	837	928	906	1056	1069	678	1531	715	2294	1034	1078	938	822	1314	1254	1062	1544	1211	411	1504	1435	952	715	912	813	1134	957	2131	749	1258	1306	302	461	949	798	1283	691	493	1035	986	1430	1045	789	1101	883	434
			53.1675	798	870	853	987	1048	640	1456	715	2194	950	1032	842	794	1219	1120	1010	1498	1133	384	1448	1387	917	664	805	734	1034	901	2104	733	1267	1277	285	464	934	746	1250	734	459	1035	1011	1670	1070	798	1064	912	422
			54.1142	744	794	810	934	958	586	1448	670	2082	851	1029	789	722	1136	1112	950	1382	1053	378	1386	1336	917	643	898	672	973	862	2019	722	1208	1216	280	437	904	722	1408	736	491	1018	971	1622	936	763	1085	883	382
			55.0614	741	730	790	878	917	558	1331	683	1978	750	947	728	693	1037	987	870	1381	965	368	1315	1269	886	626	875	661	934	816	1904	674	1181	1258	251	410	872	678	1237	699	546	963	966	1406	901	733	1106	819	374
			56.0075	734	754	797	848	858	546	1288	693	1997	667	963	734	659	994	890	851	1341	909	352	1314	1210	877	547	893	587	938	851	1816	642	1179	1275	245	365	835	662	1195	714	536	888	949	1312	934	707	1147	787	344
			56.9542	715	725	818	768	850	512	1189	650	2088	648	957	707	630	950	878	810	1307	846	352	1290	1202	894	570	901	555	907	832	1763	618	1173	1178	237	363	867	632	1205	754	549	864	958	1290	915	675	1046	811	346
			57.9006	734	792	811	726	811	509	1162	650	2350	674	957	694	624	947	870	782	1307	832	365	1278	1176	914	541	931	544	949	933	1803	622	1202	1200	232	350	947	698	1390	826	536	896	968	1458	918	678	995	821	376
			58.8475	726	840	755	757	811	493	1214	638	2691	634	1042	707	672	938	882	811	1338	811	429	1323	1203	920	554	664	563	1019	1029	1827	638	1282	1178	264	333	1054	880	1755	838	530	878	938	1442	950	661	1010	800	450
			59.7947	701	957	741	755	810	506	1208	637	3317	654	1162	728	709	942	915	821	1405	814	531	1342	1306	981	538	723	542	1090	1251	1965	600	1421	1245	306	360	1139	1069	2077	866	486	840	1016	1395	1000	637	1147	773	571
			60.7414	651	1101	749	794	830	510	1254	640	4075	677	1277	792	870	1032	968	925	1549	790	662	1419	1486	1046	558	1038	550	1267	1520	2309	674	1574	1410	376	346	1285	1323	2586	955	568	902	1122	1416	1099	685	1301	853	758
			61.6875	661	1317	800	872	877	539	1331	661	5178	738	1416	912	1114	1280	1091	1090	1747	859	789	1568	1686	1189	606	941	590	1387	1728	2701	637	1726	1544	437	376	1470	1243	2869	1110	693	1011	1326	1491	1162	766	1542	890	971
			62.6344	728	1499	856	962	912	574	1462	659	6438	858	1630	1066	1400	1445	1166	1206	1923	936	883	1674	1981	1347	638	1485	680	1582	1938	2954	629	1930	1550	456	414	1765	1174	3141	1125	645	1123	1485	1790	1274	861	1667	917	1155
			63.5806	750	1728	917	1077	963	616	1619	678	7808	1043	1746	1173	1693	1595	1291	1317	2157	992	976	1848	2117	1530	750	1594	782	1710	2131	3165	658	2224	1690	515	498	2008	1221	3355	1186	742	1261	1664	1981	1429	976	1824	1024	1333
			64.5269	800	1941	974	1186	1032	688	1738	709	8202	1258	1734	1307	1944	1781	1368	1494	2387	1048	1034	2101	2408	1562	840	1789	845	1787	2366	3235	667	2373	1832	549	554	2088	1558	3446	1218	765	1454	1685	2301	1462	1072	2082	1048	1363
			65.4736	837	2056	1048	1288	1027	734	1899	736	8138	1509	1742	1366	2078	1870	1464	1603	2539	1110	1014	2203	2602	1650	957	2080	923	1757	2464	3333	709	2421	2008	546	598	2104	1677	3350	1272	710	1454	1686	2206	1571	1131	2294	1051	1320
			66.4203	846	2083	1141	1315	1072	776	2059	742	7829	1746	1768	1499	2139	1859	1421	1728	2776	1144	1011	2210	2770	1848	979	2429	1032	1794	2514	3354	771	2528	2069	544	621	2173	1773	3166	1304	690	1518	1760	2270	1520	1198	2438	1078	1243
			67.3675	862	2270	1240	1387	1082	850	2301	805	7781	1915	1850	1434	2230	1826	1488	1843	3027	1195	955	2378	2931	2010	1037	2101	1104	1843	2539	3494	792	2586	2051	541	610	2392	1650	3133	1314	734	1662	1790	2320	1546	1243	2376	1088	1184
			68.315	904	2187	1307	1405	1106	904	2424	819	7534	1874	1827	1432	2243	1869	1466	1901	3042	1272	880	2390	3082	1928	1067	2058	1045	1818	2522	3330	845	2608	2067	496	610	2384	1459	3003	1458	741	1810	1962	2454	1558	1240	2365	1107	971
			69.2608	859	2110	1378	1378	1104	890	2530	797	7178	1835	1781	1416	2138	1824	1531	1907	3069	1336	805	2371	3098	1918	1056	1867	1181	1909	2514	3245	904	2592	1982	482	642	2232	1419	2936	1432	776	1866	1926	2546	1498	1195	2291	1080	958
			70.2069	848	2070	1366	1398	1147	922	2622	773	7072	1822	1750	1376	2006	1734	1579	1933	3117	1434	782	2312	2896	1830	1066	1930	974	1614	2557	3154	877	2482	1966	411	622	2058	1406	2867	1405	830	1902	1890	2307	1426	1174	2336	1046	784
			71.1542	986	2003	1334	1378	1238	926	2731	774	6651	1790	1629	1250	1970	1722	1614	1861	3067	1547	704	2325	2786	1779	1118	2008	970	1624	2638	2909	920	2467	2000	416	629	2040	1422	2731	1509	834	2018	1949	2528	1427	1133	2304	1093	698
			72.1003	904	1966	1352	1238	1294	938	2726	773	6349	1693	1554	1130	1835	1651	1648	1778	2997	1474	680	2326	2618	1680	1061	1686	974	1550	2410	2842	854	2298	2306	376	597	2058	1541	2541	1438	771	2005	1912	2690	1397	1192	2174	1110	621
			73.0461	859	1891	1320	1248	1202	963	2578	771	5909	1565	1549	1062	1680	1522	1456	1696	2984	1342	730	2283	2539	1606	1018	1576	936	1446	2275	2848	891	2179	2059	360	562	2110	1454	2366	1342	675	1960	1859	2659	1344	1205	2162	1091	555
			73.9928	819	1779	1370	1254	1131	958	2427	797	6054	1533	1520	1019	1605	1517	1427	1640	2832	1306	758	2286	2400	1566	1000	1450	856	1488	2230	2576	954	2219	1806	339	565	1982	1374	2250	1338	627	1789	1784	2534	1334	1171	1997	1078	534
			74.9392	819	1666	1395	1229	1115	923	2269	770	5712	1373	1483	914	1544	1461	1448	1611	2725	1296	731	2094	2213	1496	941	1797	819	1312	2200	2317	954	2099	1925	307	549	1896	1218	2197	1371	707	1675	1710	2362	1318	1163	1957	1010	502
			75.8856	821	1582	1483	1253	1074	899	2096	762	5314	1318	1459	875	1493	1376	1440	1533	2650	1286	704	2022	2126	1406	914	1677	846	1232	2157	2291	1005	2061	1960	310	539	1811	1075	2074	1304	670	1659	1686	2315	1254	1130	1821	1054	474
			76.8325	784	1530	1413	1234	1042	827	1958	738	5021	1205	1430	819	1386	1333	1379	1414	2450	1304	653	1862	1966	1318	861	1682	810	1152	1976	2238	938	1989	1840	280	485	1674	1109	2008	1192	576	1618	1557	1992	1234	1099	1819	963	446
			77.7789	795	1408	1274	1162	1010	861	1827	747	4699	1157	1389	781	1277	1264	1301	1331	2371	1312	630	1816	1891	1274	850	1301	762	1101	1965	2288	922	1883	1718	285	494	1782	1085	1910	1160	586	1635	1603	2202	1162	1078	1787	934	414
			78.7258	778	1328	1198	1131	1056	816	1667	760	4357	1118	1338	720	1197	1214	1278	1250	2202	1288	619	1786	1813	1234	792	1621	741	1126	1942	2240	878	1869	1654	269	486	1786	1019	1893	1136	610	1610	1558	2112	1179	1091	1677	902	382
			79.6728	773	1237	1130	1118	1082	818	1574	765	4134	1086	1381	710	1112	1141	1230	1211	2149	1274	619	1710	1781	1197	774	1451	693	1146	1832	2208	819	1758	1611	230	451	1811	902	1869	1160	680	1486	1472	1840	1134	1067	1630	901	374
			80.6197	747	1246	1142	1125	1096	763	1509	746	3950	981	1384	688	1120	1101	1202	1146	2150	1248	594	1661	1725	1155	773	1382	683	1101	1867	2149	813	1779	1640	243	429	1779	883	1848	1134	621	1435	1442	1947	1094	1042	1605	867	355
			81.5664	730	1176	1126	1072	984	752	1498	731	3914	939	1395	630	1054	1037	1149	1106	2130	1179	600	1624	1611	1102	728	1355	680	1045	1829	2042	813	1776	1566	245	434	1688	846	1923	1117	563	1394	1432	1784	1126	1056	1637	830	363
			82.5128	698	1162	1114	1008	982	755	1424	672	3901	920	1440	594	1022	1011	1098	1051	1974	1141	570	1512	1603	1037	698	1344	675	1022	1880	2008	749	1701	1474	243	414	1670	862	2046	1090	570	1310	1395	1794	1075	1093	1549	835	395
			83.4603	752	1150	1122	976	922	728	1422	680	3803	896	1467	558	1011	1035	1085	981	1898	1173	582	1504	1574	1042	651	1302	733	1005	1952	2078	741	1760	1374	269	398	1890	848	2293	1096	581	1304	1547	1930	1123	1064	1506	854	482
			84.4078	730	1130	1154	978	922	723	1381	685	3859	866	1568	571	986	1019	1019	989	1885	1210	654	1493	1622	1075	643	976	722	1037	2106	2234	770	1891	1314	304	405	2032	896	2589	1134	603	1317	1506	1818	1053	1067	1518	851	630
			85.3578	720	1203	1118	962	915	734	1346	690	3968	856	1720	562	978	1082	1059	979	1808	1200	750	1461	1666	1090	760	1178	714	1082	2267	2459	734	1990	1398	352	392	2162	1059	3086	1194	603	1379	1526	1856	1067	1032	1534	835	859
			86.3067	758	1262	1150	1014	901	771	1341	723	4102	859	1933	626	1042	1154	1091	947	1810	1205	782	1504	1733	1082	874	1336	664	1237	2427	2858	726	2166	1506	395	402	2210	1146	3507	1250	638	1438	1626	1835	1099	1059	1589	819	1110
			87.2544	782	1330	1163	1045	936	795	1378	741	4363	856	2160	670	1091	1299	1144	987	1826	1230	941	1539	1818	1102	1013	1326	662	1379	2554	2899	723	2254	1520	461	413	2402	1203	3813	1414	670	1530	1677	1824	1142	1133	1672	902	1376
			88.2017	821	1456	1206	1090	930	810	1461	758	4666	838	2328	752	1235	1446	1189	1018	1904	1290	1064	1576	1877	1194	1173	1125	690	1379	2677	3152	728	2354	1490	485	434	2672	1400	4080	1523	717	1702	1674	1798	1133	1227	1896	914	1619
			89.1514	861	1602	1280	1157	987	886	1590	818	4866	837	2374	883	1450	1677	1262	1126	2050	1371	1179	1707	1926	1266	1445	1611	786	1509	2867	3222	714	2494	1571	512	469	2990	1552	4256	1666	832	1853	1901	2018	1197	1360	2058	946	1789
			90.0997	907	1763	1352	1219	1006	958	1754	856	5192	805	2386	1022	1749	1851	1390	1179	2160	1482	1294	1829	2053	1446	1822	1733	851	1528	3104	3302	718	2688	1613	538	469	3205	1776	4373	1786	883	1974	2019	2214	1270	1515	2034	960	1768
			91.0469	976	1842	1368	1219	1043	1008	1952	898	5256	752	2250	1150	2070	2043	1520	1222	2259	1549	1354	1976	2130	1600	2174	1870	867	1562	3125	3243	786	2795	1706	533	488	3243	1982	4434	1856	955	2219	2074	2120	1208	1483	2034	942	1643
			91.9967	1259	2045	1419	1259	1123	1122	2117	950	5461	774	2141	1248	2390	2213	1637	1286	2400	1643	1376	2160	2107	1669	2475	1939	909	1816	3184	3298	776	2813	1779	536	509	3216	2192	4373	1814	1030	2406	2157	2344	1237	1546	2029	1035	1558
			92.945	1315	2208	1427	1318	1176	1232	2322	997	5584	738	2341	1328	2547	2374	1758	1350	2566	1762	1406	2291	2208	1926	2755	2251	936	1781	3230	3365	773	2733	1758	533	525	3429	2261	4198	1966	1122	2565	2178	2549	1326	1648	2112	1045	1418
			93.8944	1478	2259	1446	1413	1283	1280	2469	1027	5416	738	2490	1339	2558	2515	1870	1424	2670	1781	1382	2414	2146	2086	2819	2189	971	1662	3090	3371	898	2795	1715	493	520	3360	2283	3888	1971	1214	2618	2262	2504	1291	1610	2125	1054	1154
			94.8431	1547	2235	1435	1499	1338	1304	2506	1085	5232	733	2387	1298	2486	2533	1982	1434	2787	1822	1312	2450	2131	1965	2875	1925	968	1613	2938	3158	1034	2730	1738	498	526	3270	2230	3904	1997	1232	2558	2235	2386	1298	1622	2106	1013	1059
			95.7914	1514	2093	1402	1562	1366	1306	2549	1134	5083	728	2120	1195	2402	2459	1989	1504	2784	1814	1266	2482	2045	1906	2686	2240	979	1528	2790	3066	957	2717	1701	469	488	3190	2146	3835	2061	1147	2726	2171	2366	1256	1626	2051	1022	893
			96.74	1429	2014	1379	1578	1363	1294	2469	1149	4992	773	1931	1136	2326	2294	1986	1531	2771	1845	1216	2515	1978	1902	2541	2133	1154	1522	2734	2934	941	2621	1776	443	488	3006	2048	3877	2112	1155	2683	2187	2408	1235	1586	2080	987	842
			97.6894	1459	1920	1371	1642	1365	1290	2350	1179	5024	754	1874	1024	2206	2150	1984	1550	2776	1810	1152	2499	1883	1870	2338	1864	1109	1458	2670	2840	947	2550	1742	403	490	3149	1992	3702	2030	1123	2645	2269	2499	1184	1563	1995	992	715
			98.6381	1446	1792	1339	1648	1344	1270	2250	1197	4920	768	1790	965	2064	1970	2027	1528	2650	1782	1208	2461	1806	1853	2192	2050	1013	1408	2619	2776	950	2459	1658	390	464	3078	1936	3522	1954	1067	2421	2245	2427	1179	1562	2046	1021	648
			99.5869	1528	1709	1288	1674	1285	1322	2077	1216	4640	754	1819	904	1963	1842	2011	1461	2574	1757	1210	2350	1731	1861	2018	2022	976	1365	2586	2750	933	2416	1541	379	462	3102	1864	3229	2050	978	2365	2240	2397	1128	1557	2142	1016	611
			100.535	1610	1603	1261	1658	1323	1309	2005	1200	4322	715	1762	874	1846	1693	1978	1445	2458	1701	1120	2285	1680	1821	1896	1893	950	1443	2440	2768	902	2250	1546	346	440	2925	1816	3014	1917	1016	2475	2088	2787	1106	1560	2042	954	560
			101.485	1590	1510	1189	1669	1232	1282	1928	1130	4131	688	1606	814	1688	1586	1949	1365	2339	1661	1074	2149	1587	1784	1702	1797	966	1374	2246	2646	997	2208	1549	334	413	2694	1773	2930	1856	1013	2402	2115	2291	1141	1517	2027	958	528
			102.434	1472	1421	1178	1600	1181	1168	1845	1077	4024	658	1525	781	1576	1440	1914	1326	2245	1619	1008	2013	1573	1701	1590	1661	970	1203	2110	2635	1027	2126	1579	310	394	2638	2166	2827	1763	902	2110	2117	2000	1136	1499	2034	878	474
			103.382	1427	1334	1138	1539	1078	1142	1866	1051	3914	650	1499	728	1446	1306	1944	1208	2200	1613	979	1963	1472	1677	1566	1560	970	1125	1930	2598	1026	2058	1464	304	403	2547	1845	2782	1787	866	1909	2082	1976	1046	1462	1965	901	453
			104.331	1403	1250	1072	1509	1027	1126	1792	1014	3715	640	1525	706	1336	1232	1957	1144	2082	1597	942	1907	1437	1590	1467	1394	944	1088	1779	2443	998	1922	1371	285	365	2522	1739	2715	1622	776	1760	1944	1786	1075	1374	1906	861	406
			105.281	1354	1157	1027	1434	1027	1040	1626	1034	3515	624	1488	650	1272	1144	1870	1058	1944	1478	856	1746	1347	1530	1390	1373	842	1021	1587	2296	968	1806	1232	248	362	2395	1446	2670	1454	774	1643	1752	1574	971	1318	1840	824	402
			106.231	1406	1149	1019	1462	1054	1038	1498	1010	3618	632	1589	643	1248	1125	1930	1002	1901	1434	886	1694	1347	1534	1301	1354	856	1037	1638	2448	1018	1822	1278	293	365	2397	1410	2670	1592	962	1637	1779	1592	1008	1446	2021	826	458
			107.179	1466	1139	968	1386	1013	958	1370	989	3595	685	1590	624	1251	1072	2218	966	1851	1432	859	1616	1328	1480	1267	1442	811	1042	1762	2502	990	1834	1256	302	374	2362	1597	2582	1682	856	1574	1773	1691	947	1462	2078	835	533
			108.127	1418	1098	928	1299	963	930	1262	1120	3606	643	1515	587	1195	976	2307	922	1789	1379	837	1590	1290	1454	1250	1413	800	1008	1752	2386	1032	1773	1274	318	346	2357	1558	2566	1557	680	1518	1877	1645	896	1378	2136	798	666
[truncated: 2 more columns]

## Sheet: Ru
		TopCount Data
		Imported from combined file C:\Rachael\RB160310\PLATE0739 at 12:16:57 PM 15/03/2016DeRandomized Data
			File	PLATE0739	PLATE0739	PLATE0739	PLATE0739	PLATE0739	PLATE0739	PLATE0739	PLATE0739	PLATE0739	PLATE0739	PLATE0739	PLATE0739	PLATE0739	PLATE0739	PLATE0739	PLATE0739	PLATE0739	PLATE0739	PLATE0739	PLATE0739	PLATE0739	PLATE0739	PLATE0739	PLATE0739	PLATE0739	PLATE0739	PLATE0739	PLATE0739	PLATE0739	PLATE0739	PLATE0739	PLATE0739	PLATE0739	PLATE0739	PLATE0739	PLATE0739	PLATE0739	PLATE0739	PLATE0739	PLATE0739	PLATE0739	PLATE0739	PLATE0739	PLATE0739	PLATE0739	PLATE0739
			Plate No	PLATE0739	PLATE0739	PLATE0739	PLATE0739	PLATE0739	PLATE0739	PLATE0739	PLATE0739	PLATE0739	PLATE0739	PLATE0739	PLATE0739	PLATE0739	PLATE0739	PLATE0739	PLATE0739	PLATE0739	PLATE0739	PLATE0739	PLATE0739	PLATE0739	PLATE0739	PLATE0739	PLATE0739	PLATE0739	PLATE0739	PLATE0739	PLATE0739	PLATE0739	PLATE0739	PLATE0739	PLATE0739	PLATE0739	PLATE0739	PLATE0739	PLATE0739	PLATE0739	PLATE0739	PLATE0739	PLATE0739	PLATE0739	PLATE0739	PLATE0739	PLATE0739	PLATE0739	PLATE0739
			Label	Control	Control	Control	Control	Control	Control	Control	Control	Control	Control	Control	Control	Control	Control	Control	Control	Control	Control	Control	Control	Control	Control	Control	Control	Ru	Ru	Ru	Ru	Ru	Ru	Ru	Ru	Ru	Ru	Ru	Ru	Ru	Ru	Ru	Ru	Ru	Ru	Ru	Ru	Ru	Ru
			Well / Region	A1	A2	A3	A4	A5	A6	A7	A8	A9	A10	A11	A12	B1	B2	B3	B4	B5	B6	B7	B8	B9	B10	B11	B12	G1	G2	G3	G4	G5	G6	G7	G8	G9	G10	G11	G12	H1	H2	H3	H4	H5	H6	H7	H8	H9	H10
			ZT Time
			13.8214	2107	2941	1318	1782	3267	2603	2782	1966	1398	3536	1888	2467	2638	2155	2787	2659	2170	2416	2275	4152	3701	2258	3098	2726	1282	3070	923	1277	1107	1232	1437	2322	1600	773	1603	1712	2578	2714	2354	2154	2058	1218	1022	1378	1429	1370
			14.3569	1990	2843	1269	1667	3184	2438	2541	1957	1310	3357	1846	2358	2598	2058	2702	2530	2120	2238	2200	3779	3448	2174	2840	2467	1208	3038	866	1288	1078	1197	1445	2120	1547	806	1568	1606	2443	2667	2117	1984	2005	1232	1000	1501	1424	1350
			14.8922	1818	2661	1224	1478	3032	2182	2238	1669	1242	3128	1715	2214	2378	1949	2434	2326	1974	2019	2048	3362	3088	2029	2715	2163	1123	2901	822	1230	1014	1115	1312	1918	1430	765	1440	1510	2296	2576	1877	1736	1933	1214	1000	1310	1333	1261
			15.4283	1685	2538	1187	1350	2880	1962	2029	1630	1174	2942	1630	2088	2334	1797	2226	2141	1835	1782	1890	3022	2730	1939	2661	1946	1061	2682	744	1208	917	1032	1238	1754	1306	747	1349	1400	2147	2434	1744	1509	1819	1173	936	1203	1256	1205
			15.9631	1566	2301	1138	1221	2624	1790	1754	1691	1064	2742	1488	1954	2214	1682	2093	2010	1874	1634	1773	2718	2429	1933	2298	1778	998	2475	683	1126	837	965	1195	1557	1235	717	1219	1347	1950	2323	1595	1352	1630	1166	858	1118	1182	1123
			16.4983	1475	2253	1054	1126	2464	1605	1581	1774	1002	2592	1405	1811	2142	1562	1845	1922	1688	1381	1611	2422	2155	1824	1901	1659	874	2301	664	1069	752	877	1152	1370	1118	704	1130	1347	1770	2213	1416	1192	1538	1128	848	1051	1008	1077
			17.0336	1346	2101	1050	1050	2213	1509	1408	1661	909	2402	1314	1691	2061	1448	1672	1765	1504	1282	1461	2202	1957	1786	1626	1486	832	2176	611	960	683	805	1077	1333	982	693	962	1384	1714	2173	1246	1086	1410	1099	766	984	923	1002
			17.5694	1240	2019	998	939	2114	1382	1274	1525	893	2264	1173	1541	2013	1365	1478	1656	1419	1130	1307	1933	1731	1704	1421	1322	768	2010	552	904	638	731	1058	1141	869	645	904	1277	1613	2090	1091	978	1270	1037	698	922	869	958
			18.1044	1194	1869	963	848	2002	1274	1162	1416	845	2099	1114	1462	1912	1262	1467	1490	1349	1008	1211	1731	1578	1642	1259	1218	720	1824	514	846	558	682	968	1048	773	640	794	1171	1493	1989	966	792	1184	963	674	837	843	877
			18.6392	1118	1742	966	797	1859	1216	1050	1386	731	1920	1050	1418	1864	1198	1318	1434	1235	906	1099	1566	1429	1626	1107	1050	677	1702	474	768	534	634	904	974	720	603	726	1112	1366	1936	853	683	1070	934	643	784	773	824
			19.1744	1046	1715	896	706	1731	1165	982	1211	675	1757	979	1376	1778	1117	1200	1382	1221	818	997	1392	1285	1563	1018	965	594	1534	438	702	490	613	861	909	650	611	690	1058	1366	1858	795	597	1040	861	579	771	744	789
			19.7103	1021	1603	832	685	1656	1109	859	1072	630	1696	893	1294	1709	1037	1107	1320	1163	773	955	1272	1114	1490	950	886	582	1414	390	654	445	555	848	874	597	602	640	989	1246	1795	694	555	968	826	546	707	733	784
			20.245	960	1546	778	627	1491	1061	795	1299	584	1554	861	1248	1664	938	978	1213	1162	686	851	1154	1080	1421	891	787	531	1299	344	611	437	526	797	786	541	584	600	893	1173	1683	650	506	912	794	523	656	683	803
			20.7797	906	1435	781	603	1403	1006	742	1021	586	1470	797	1187	1594	910	901	1154	1155	635	805	1029	963	1326	797	754	510	1200	333	563	402	475	747	723	507	566	554	853	1059	1522	573	490	867	752	491	635	662	813
			21.3156	917	1384	755	546	1365	974	715	838	563	1394	786	1138	1536	853	862	1061	1176	582	754	930	874	1277	758	739	504	1120	307	512	379	458	678	675	451	538	546	782	979	1466	518	437	843	698	469	592	603	760
			21.8517	922	1315	722	517	1301	938	678	731	547	1317	744	1085	1499	851	750	1058	1120	608	738	838	829	1242	733	680	478	1029	275	485	366	422	674	656	430	518	520	749	958	1430	507	445	813	661	424	558	589	736
			22.3875	843	1280	725	478	1219	870	622	645	534	1283	718	1030	1462	832	741	1035	1080	539	686	754	768	1221	650	637	454	978	267	466	354	406	619	622	402	504	515	685	909	1360	451	424	786	634	411	554	563	768
			22.9239	798	1157	706	437	1149	838	584	613	469	1235	717	997	1413	819	696	973	1050	525	654	683	699	1200	587	592	446	890	242	421	344	390	573	579	390	507	478	618	827	1328	435	381	752	598	402	534	536	765
			23.4586	710	1090	706	445	1045	842	581	557	469	1160	694	970	1360	800	635	923	958	464	627	616	634	1178	528	571	499	835	213	398	318	374	533	536	370	474	466	555	741	1262	405	381	702	566	390	486	502	749
			23.9936	672	998	682	398	995	818	565	549	450	1038	654	923	1272	749	624	899	950	442	594	570	595	1214	467	555	498	778	208	397	301	368	514	490	341	456	424	523	678	1202	368	334	694	520	358	510	520	752
			24.5283	635	979	717	373	928	768	530	515	442	1038	669	944	1280	741	557	872	894	413	560	542	541	1102	458	517	568	742	190	365	301	365	438	442	331	461	418	520	611	1258	355	333	683	512	357	475	470	746
			25.0628	603	885	704	338	880	730	485	480	422	997	626	944	1274	718	507	814	899	371	518	470	541	1029	443	469	590	720	179	342	306	355	424	419	302	450	402	456	598	1200	325	317	686	496	354	458	475	738
			25.5975	563	837	648	330	800	664	482	451	386	909	648	848	1187	685	461	739	808	322	496	469	514	966	397	443	626	670	165	326	296	370	384	411	306	434	392	405	517	1136	312	283	646	430	346	422	445	704
			26.1328	550	774	645	290	784	638	446	435	384	917	579	797	1142	640	435	723	802	309	501	422	470	848	387	397	632	646	154	328	262	339	365	386	280	424	379	386	496	1058	302	270	595	427	312	390	410	682
			26.6678	533	723	605	280	736	597	451	416	360	854	570	749	1101	618	434	722	768	307	461	400	453	811	366	355	618	602	126	304	266	296	354	362	254	414	365	352	454	968	294	256	573	395	307	366	406	608
			27.2031	478	702	582	258	710	587	432	408	333	774	536	696	1048	597	402	726	722	290	462	397	453	774	331	347	602	557	133	309	258	306	341	368	238	398	363	323	443	970	264	246	560	376	290	370	403	584
			27.7389	458	646	574	259	674	541	408	398	333	726	514	675	1016	558	406	688	709	278	432	373	418	770	326	333	589	539	125	278	256	282	296	331	229	395	365	314	424	962	286	238	523	355	286	357	363	557
			28.2744	445	656	554	235	654	530	424	416	314	714	491	640	955	549	373	709	677	267	448	352	397	752	320	341	525	498	118	262	259	261	299	341	213	390	339	304	405	907	272	222	483	339	282	341	349	530
			28.8089	427	626	528	229	638	533	418	387	310	690	480	629	962	520	363	694	640	251	424	344	376	731	309	331	494	482	122	242	253	246	288	310	205	378	344	302	403	870	278	234	443	312	264	341	357	539
			29.3436	443	627	507	224	638	504	410	378	301	662	466	587	910	512	344	685	642	269	419	342	413	702	293	338	456	475	123	248	259	259	285	315	205	386	330	304	405	845	262	226	430	290	254	312	328	496
			29.8781	462	634	483	210	645	498	405	394	298	664	469	573	925	522	365	680	656	286	426	360	429	734	315	350	491	488	136	235	259	253	307	304	218	389	326	331	426	790	280	234	408	301	232	315	357	510
			30.4139	498	637	488	214	686	512	435	411	323	661	477	589	926	498	363	683	682	325	451	414	458	726	342	381	507	502	144	234	253	253	307	318	210	371	320	357	462	787	282	248	392	304	230	309	338	496
			30.9494	562	664	446	219	714	576	504	432	357	690	474	592	963	504	381	702	726	398	482	509	531	770	379	419	526	568	150	224	266	282	322	360	243	381	322	397	514	802	325	291	386	304	246	331	357	475
			31.4856	667	776	470	221	813	653	568	491	411	733	496	611	1037	552	427	758	842	464	539	670	626	811	459	488	605	661	166	219	278	291	379	406	253	408	347	450	611	803	394	302	398	339	237	339	394	472
			32.0214	837	955	466	235	880	754	661	539	491	814	520	626	1122	573	491	872	1034	566	626	869	803	933	605	576	661	830	210	230	275	336	435	469	278	427	395	533	752	813	445	360	387	355	243	346	408	482
			32.5561	1027	1259	467	283	1013	882	794	619	624	934	578	640	1202	667	586	1019	1232	747	774	1192	997	1090	792	693	768	1053	242	232	296	392	482	586	318	454	389	638	878	845	554	438	408	392	272	381	445	485
			33.0911	1269	1578	477	346	1259	1069	907	738	731	1066	646	686	1294	755	709	1322	1555	894	933	1483	1274	1258	1077	907	920	1363	299	234	317	462	589	738	387	478	451	811	1146	896	715	523	434	442	277	422	493	491
			33.6267	1442	1886	491	395	1538	1291	1050	891	874	1317	667	744	1373	874	864	1749	1987	1147	1130	1827	1526	1368	1421	1059	1109	1770	358	259	365	536	741	922	483	496	522	944	1370	923	890	624	514	486	309	461	566	502
			34.1611	1627	2240	533	482	1834	1539	1187	1040	1006	1525	701	822	1437	1046	1005	2338	2426	1310	1350	2083	1821	1461	1706	1198	1296	2254	402	280	421	635	902	1104	586	533	610	1059	1541	981	1162	738	570	590	362	534	648	514
			34.6964	1704	2502	549	582	2085	1782	1347	1246	1085	1680	760	890	1438	1176	1147	2973	3070	1634	1518	2266	2173	1506	2048	1318	1501	2640	438	339	466	707	1011	1286	701	554	698	1227	1707	1059	1442	808	629	682	395	624	722	534
			35.2314	1698	2800	557	634	2310	1970	1547	1384	1194	1946	773	952	1451	1293	1294	3539	3538	1877	1710	2459	2419	1507	2250	1402	1611	3006	478	406	528	798	1091	1485	790	587	757	1278	1805	1117	1616	902	677	747	427	688	829	514
			35.7664	1630	2878	603	693	2507	2059	1706	1496	1174	2190	798	994	1408	1384	1418	4221	4059	2045	1835	2589	2642	1478	2467	1469	1746	3354	494	485	560	872	1176	1571	806	618	810	1339	1853	1125	1797	933	757	813	464	702	853	541
			36.3017	1525	2877	619	714	2634	2107	1802	1555	1213	2354	816	1037	1371	1402	1514	4571	4424	2141	2002	2632	2699	1464	2552	1517	1851	3554	536	541	629	938	1174	1603	914	610	851	1334	1981	1157	1925	1010	854	923	491	757	904	520
			36.8375	1402	2818	616	762	2638	2088	1768	1605	1242	2498	795	1021	1326	1414	1530	4862	4746	2224	2062	2718	2637	1386	2544	1480	1818	3421	525	578	638	998	1219	1715	906	602	858	1349	1922	1200	1989	992	874	965	522	771	946	515
			37.3725	1320	2680	643	786	2666	1939	1827	1626	1232	2514	790	1082	1258	1405	1557	4760	4962	2208	2088	2656	2714	1350	2363	1462	1848	3213	514	645	675	1042	1238	1717	877	590	821	1291	1859	1277	1982	1010	843	965	541	773	942	509
			37.9075	1293	2552	667	741	2518	1811	1798	1571	1222	2546	789	1018	1222	1368	1581	4810	4885	2197	2067	2611	2699	1269	2237	1466	1790	3130	517	667	645	1043	1270	1661	850	552	822	1226	1806	1264	1946	1010	845	941	563	773	976	493
			38.4425	1222	2461	653	747	2378	1651	1779	1466	1200	2422	758	1027	1182	1290	1602	4741	4675	2107	2096	2594	2634	1246	2048	1344	1768	2957	515	669	658	1021	1307	1638	872	542	787	1141	1702	1254	1845	1019	854	936	557	789	1013	518
			38.9775	1136	2278	656	747	2243	1514	1773	1469	1133	2341	741	1000	1163	1230	1539	4520	4542	2030	2024	2584	2544	1192	1914	1298	1782	2771	523	659	638	1010	1386	1579	851	546	746	1123	1590	1272	1738	1032	850	925	574	786	978	470
			39.5125	1099	2154	685	712	2093	1357	1613	1434	1115	2184	698	979	1123	1146	1512	4189	4398	1880	2019	2469	2459	1160	1774	1234	1792	2637	502	698	614	1024	1458	1490	811	520	723	1046	1499	1197	1587	974	819	853	552	757	952	488
			40.0475	1037	2027	680	702	2003	1294	1618	1394	1040	2109	672	957	1096	1118	1451	3923	4190	1741	1936	2355	2349	1093	1630	1173	1774	2440	480	643	589	989	1496	1381	782	482	696	942	1424	1184	1466	917	782	856	549	715	917	464
			40.5819	984	1907	669	699	1930	1179	1520	1235	1005	1982	672	912	1090	1093	1363	3690	3957	1576	1894	2222	2174	1094	1515	1115	1642	2400	483	602	555	946	1482	1288	746	466	638	899	1339	1098	1341	931	760	778	518	683	920	454
			41.1169	928	1827	645	643	1893	1096	1494	1203	976	1952	653	862	1077	1014	1317	3338	3723	1510	1826	2117	2070	1054	1386	1050	1522	2230	458	611	536	902	1491	1219	749	432	598	858	1290	1061	1275	875	718	742	469	658	869	475
			41.6533	918	1712	632	637	1848	1019	1480	1203	952	1875	646	813	1042	965	1290	3117	3539	1424	1827	2018	1942	1019	1341	997	1414	2130	427	602	496	840	1498	1136	758	418	581	818	1203	1019	1222	856	699	710	475	642	869	448
			42.1886	862	1611	624	661	1832	968	1453	1130	928	1774	643	774	1010	962	1280	2909	3429	1282	1966	1894	1835	1022	1235	942	1274	1987	421	541	472	810	1491	1027	685	402	525	770	1160	966	1146	808	690	710	456	629	814	454
			42.7239	850	1525	610	630	1798	906	1381	1034	909	1694	629	744	966	893	1237	2744	3061	1222	1859	1802	1662	989	1162	923	1166	1824	413	522	442	744	1461	966	613	381	486	741	1099	917	1069	781	664	670	440	619	774	432
			43.2581	786	1462	603	618	1794	893	1301	987	848	1608	594	720	947	901	1170	2531	2827	1141	1744	1717	1474	963	1053	878	1069	1664	378	534	416	718	1403	901	610	347	451	696	1018	883	1018	765	621	598	418	602	733	426
			43.7928	742	1395	592	584	1789	877	1270	966	830	1504	592	693	907	901	1149	2226	2565	1082	1565	1650	1336	970	958	880	970	1547	374	491	416	694	1387	890	606	349	437	675	1013	848	946	726	592	563	405	544	706	418
			44.3297	717	1342	576	571	1846	846	1170	922	811	1374	598	646	904	843	1077	2006	2470	1056	1491	1557	1221	942	933	858	918	1467	355	475	376	690	1445	842	533	341	406	634	954	787	930	696	605	526	382	506	654	402
			44.865	685	1307	544	558	1792	773	1118	901	750	1323	578	627	861	798	1067	1848	2320	954	1378	1429	1114	938	882	813	870	1398	362	491	402	669	1371	808	531	355	392	638	851	765	882	669	563	517	378	490	637	410
			45.3994	709	1218	547	602	1709	750	1048	834	674	1208	578	589	819	771	1043	1798	2222	930	1325	1376	1040	894	813	805	827	1325	330	450	357	634	1294	762	515	322	390	597	869	766	806	605	555	491	360	486	627	371
			45.9347	686	1174	522	555	1587	744	971	835	613	1157	557	594	814	738	994	1776	2166	886	1301	1275	974	856	770	749	779	1253	326	397	333	606	1245	733	470	331	352	582	835	704	808	610	552	464	347	475	602	381
			46.47	661	1118	526	563	1563	702	936	738	555	1133	552	584	792	744	941	1746	2074	878	1352	1152	941	827	731	717	746	1157	347	379	312	621	1173	709	467	315	355	576	782	667	774	624	542	454	330	469	573	362
			47.0058	672	1082	512	578	1490	714	904	698	565	1054	525	565	792	680	930	1738	1960	829	1309	1120	904	821	653	712	718	1082	338	373	294	584	1067	651	430	309	347	568	747	640	731	563	504	429	315	432	574	365
			47.5408	638	1091	501	522	1459	728	874	666	541	1008	544	547	778	702	894	1669	1866	810	1240	1019	832	832	616	688	677	1005	322	352	283	562	1074	635	422	296	331	539	715	637	734	522	482	411	296	445	550	346
			48.0758	635	1014	490	501	1414	682	853	640	522	973	520	562	760	661	867	1603	1778	779	1155	992	816	810	595	656	643	926	318	350	278	563	1016	630	398	283	320	507	712	619	686	498	478	402	320	429	534	352
			48.6108	618	1005	502	488	1402	659	862	629	507	987	517	563	758	640	925	1547	1691	778	1054	949	790	819	568	626	669	909	326	322	274	533	960	613	376	307	299	498	709	595	666	486	480	397	291	438	542	334
			49.1461	603	928	485	480	1368	619	822	594	499	987	534	549	752	629	877	1525	1629	763	1072	906	776	760	549	606	646	862	317	320	275	546	891	581	349	294	315	493	672	608	630	466	445	408	277	419	520	322
			49.6814	603	882	506	440	1339	589	802	570	486	944	510	506	733	571	875	1522	1530	733	1010	866	720	736	525	581	629	802	302	285	270	518	872	562	341	285	293	469	621	613	600	486	438	389	262	402	510	317
			50.2172	582	816	490	422	1344	602	808	536	456	939	514	510	717	557	802	1506	1534	698	982	816	685	720	472	549	621	768	318	278	237	510	832	531	323	283	286	454	598	587	574	454	429	374	245	379	504	307
			50.7522	582	808	501	403	1291	549	750	523	445	898	517	483	717	555	813	1496	1392	659	966	789	674	728	477	538	611	738	328	290	230	494	848	520	310	266	296	435	571	576	558	427	427	374	258	370	502	306
			51.2872	571	789	507	418	1278	589	763	475	459	901	483	459	670	557	802	1478	1379	638	944	739	651	722	448	518	584	701	379	272	232	491	846	491	291	269	301	445	555	552	550	422	432	357	256	381	486	310
			51.8219	568	770	499	410	1213	557	720	445	456	901	485	464	653	536	779	1408	1280	648	909	728	614	682	448	528	574	670	406	259	227	466	896	485	274	266	285	440	533	555	520	405	411	363	235	365	482	298
			52.3569	562	766	472	390	1219	544	718	424	419	890	477	443	648	539	739	1346	1261	598	898	682	586	691	421	496	573	632	395	250	216	456	904	477	256	253	296	411	546	528	501	390	419	363	245	338	459	299
			52.8922	542	709	491	366	1168	542	707	403	422	880	461	440	643	528	742	1280	1493	568	880	646	560	682	419	483	526	610	379	266	221	442	843	442	275	264	270	405	493	534	517	389	414	357	229	339	448	296
			53.4281	547	664	486	358	1102	534	682	392	406	861	437	424	616	510	691	1184	1464	541	814	638	539	666	402	478	523	582	366	246	235	422	802	427	264	237	246	382	477	514	483	365	400	357	205	362	424	293
			53.9633	496	651	467	333	1094	512	638	382	395	819	421	410	603	486	670	1163	1438	536	806	616	515	634	384	461	510	565	371	246	218	390	747	426	259	230	253	387	477	486	498	354	366	349	211	320	413	294
			54.4983	517	656	482	326	1096	490	638	376	376	800	432	413	594	470	682	1160	1443	542	789	579	491	616	384	470	486	565	354	219	218	395	704	426	277	222	232	374	483	478	486	357	381	330	205	338	421	277
			55.0331	523	818	482	330	1114	475	630	362	354	800	413	395	587	472	680	1090	1416	536	784	544	491	603	379	459	531	536	357	214	214	384	682	400	250	221	246	363	450	446	466	336	370	336	195	323	403	290
			55.5683	531	778	475	317	1086	472	600	362	344	810	402	386	562	469	658	1054	1413	546	752	536	496	579	395	466	538	510	347	222	235	378	656	414	240	208	251	363	456	454	464	323	370	314	195	312	390	291
			56.1031	547	739	486	320	1064	480	574	358	341	802	397	382	530	472	674	1067	1421	552	710	510	488	630	387	486	538	547	342	221	221	373	640	405	230	210	237	376	464	434	458	317	341	304	198	304	365	286
			56.6394	598	718	466	296	1067	470	595	363	334	811	373	363	530	467	675	1072	1501	563	696	523	491	614	406	506	533	522	342	222	222	360	642	381	224	195	214	379	450	430	466	318	352	306	182	285	374	278
			57.1747	614	704	454	267	1112	478	605	346	331	810	358	357	510	480	677	1046	1563	622	675	520	507	610	429	584	557	520	315	211	214	386	658	418	221	203	221	394	496	418	456	309	342	318	192	264	373	293
			57.7106	685	653	451	282	1096	491	629	365	330	888	376	379	488	496	714	1083	1646	682	688	522	549	568	496	715	566	565	341	214	229	360	642	413	243	205	227	406	506	390	470	307	330	317	179	282	352	280
			58.2461	800	662	451	262	1134	544	662	349	350	885	394	368	493	562	736	1107	1682	749	674	539	613	587	584	838	632	571	339	211	222	368	637	419	246	198	253	462	544	395	491	318	326	325	187	275	357	270
			58.7808	962	691	438	267	1195	605	706	371	360	942	397	389	523	645	803	1144	1726	878	683	539	696	563	714	992	658	634	357	198	214	362	619	469	232	203	259	566	614	376	536	333	331	310	186	270	363	269
			59.3167	1102	693	448	278	1291	680	765	379	387	1003	402	414	525	723	901	1219	1813	1061	661	598	806	592	926	1178	747	678	384	210	234	398	616	515	246	216	280	672	686	403	579	341	326	317	181	277	368	250
			59.8519	1243	736	440	264	1358	771	850	373	413	1122	438	443	573	850	1054	1267	1970	1254	718	682	912	627	1138	1339	851	781	422	195	234	414	635	579	266	210	314	790	781	408	683	336	323	350	170	270	376	259
			60.3886	1408	770	442	285	1488	891	912	403	443	1208	437	507	613	1013	1182	1371	2072	1482	678	746	1069	640	1382	1560	942	890	475	243	238	448	635	656	272	229	349	886	925	395	746	394	301	334	194	288	386	267
			60.9233	1459	784	454	291	1728	1133	1043	418	490	1306	501	546	667	1109	1323	1483	2290	1677	749	845	1237	635	1654	1798	1088	1064	515	206	259	466	611	730	306	234	371	952	949	400	832	419	330	358	200	301	442	258
			61.4578	1482	845	445	301	1875	1362	1144	443	531	1440	565	590	698	1246	1448	1614	2438	1912	782	973	1461	667	1872	1878	1235	1280	562	205	270	499	629	811	352	243	397	1099	1046	414	1000	467	323	389	195	294	475	254
			61.9922	1622	914	450	317	1958	1560	1259	445	555	1547	610	646	723	1336	1557	1707	2706	2082	830	1149	1638	698	2168	1898	1371	1502	645	198	270	574	603	915	400	262	459	1246	1131	426	1141	514	346	459	203	288	491	262
			62.5272	1744	963	451	301	2066	1782	1384	469	621	1605	683	736	774	1349	1651	1934	2973	2163	856	1298	1842	762	2339	1854	1496	1626	746	216	291	621	621	1034	443	290	478	1373	1214	454	1285	563	334	450	210	288	510	254
			63.0628	1774	1032	467	334	2120	1851	1493	472	658	1656	726	774	790	1490	1725	2094	3258	2274	971	1437	1962	754	2448	1822	1611	1787	781	253	310	683	642	1109	504	302	531	1448	1272	462	1413	629	370	453	216	312	534	251
			63.5981	1822	1110	458	317	2109	1971	1579	493	706	1715	787	840	790	1654	1851	2248	3477	2334	1040	1549	2110	798	2253	1718	1686	1915	834	261	341	754	621	1147	544	315	587	1530	1298	488	1510	693	386	541	230	339	547	254
			64.1333	1851	1070	482	350	2101	1987	1627	552	754	1784	821	907	808	1717	2027	2408	3742	2326	1136	1610	2112	813	2165	1674	1736	1922	960	274	363	830	640	1162	587	358	587	1578	1342	490	1595	746	411	570	232	344	573	262
			64.6692	1882	1136	469	354	2187	1970	1699	570	784	1822	835	957	843	1802	2029	2504	4018	2342	1181	1669	2126	805	2027	1538	1770	2005	979	317	379	878	629	1154	602	355	635	1550	1395	501	1613	771	427	578	245	376	613	267
			65.2039	1848	1160	478	368	2245	1968	1744	613	808	1858	858	981	798	1869	1954	2621	4107	2298	1246	1731	2162	762	1838	1432	1781	2005	1056	338	406	963	648	1157	621	366	683	1558	1342	530	1611	782	469	608	254	384	618	266
			65.7389	1806	1158	478	376	2328	1917	1853	627	790	1891	834	955	779	1907	1912	2678	4133	2285	1195	1699	2123	730	1680	1314	1792	1947	1074	362	406	982	690	1142	624	378	706	1499	1342	550	1602	824	461	613	251	405	590	264
			66.2742	1802	1114	480	392	2291	1837	1846	627	792	1867	827	973	758	1877	1862	2750	4077	2346	1176	1702	2018	722	1570	1224	1869	1912	1032	346	414	1040	730	1162	621	376	710	1485	1312	549	1555	826	501	669	251	435	654	237
			66.8094	1786	1110	506	371	2229	1702	1835	622	797	1832	806	923	741	1853	1870	2774	3893	2349	1192	1688	1947	685	1470	1157	1926	1915	981	366	430	1133	779	1184	650	392	702	1453	1246	560	1466	838	542	669	266	454	642	238
			67.3453	1758	1090	510	392	2250	1642	1816	688	755	1843	755	861	739	1816	1856	2770	3632	2323	1155	1622	1858	666	1370	1082	1939	1886	1010	363	434	1214	797	1141	640	395	710	1446	1190	555	1410	824	541	638	262	461	645	285
			67.8806	1742	1078	525	363	2194	1544	1798	710	760	1834	738	814	709	1744	1856	2838	3366	2246	1168	1571	1762	638	1285	1022	1954	1875	984	360	416	1227	800	1091	614	381	672	1387	1134	594	1317	845	525	622	277	467	669	278
			68.4153	1675	1029	512	373	2091	1475	1771	739	694	1834	715	787	720	1674	1845	2920	3192	2274	1131	1493	1739	626	1184	957	2051	1830	966	381	419	1245	802	1082	586	386	648	1336	1102	558	1248	818	550	632	259	474	658	248
			68.95	1694	944	528	368	2005	1373	1704	770	685	1714	672	749	685	1614	1835	2878	3091	2290	1128	1394	1637	581	1096	926	1920	1739	899	414	397	1211	787	1059	566	390	584	1269	1046	550	1235	837	533	594	261	462	621	251
			69.4853	1670	928	520	362	1901	1349	1634	701	682	1682	669	707	699	1542	1774	2850	3021	2266	1074	1326	1590	574	1000	914	1771	1645	864	398	390	1187	787	1061	589	357	576	1205	957	565	1120	824	515	592	274	474	621	238
			70.0206	1694	874	502	358	1891	1234	1565	691	627	1642	624	658	696	1475	1736	2784	2989	2141	1046	1267	1536	550	918	864	1730	1586	824	374	405	1126	758	1016	584	357	570	1144	978	542	1070	806	531	581	264	458	606	234
			70.5578	1597	838	509	382	1827	1146	1504	701	587	1600	610	618	696	1398	1744	2648	2837	2109	1058	1162	1448	555	869	861	1765	1579	794	389	400	1139	728	1000	558	370	547	1093	915	544	1048	813	538	557	266	467	637	237
			71.0939	1546	859	501	368	1818	1046	1453	698	555	1582	608	616	670	1330	1678	2586	2752	2034	1058	1136	1378	536	789	790	1709	1546	763	373	384	1110	757	982	557	347	541	1070	854	560	994	811	549	587	262	474	614	224
			71.6297	1482	810	478	370	1757	1026	1418	659	538	1498	602	610	682	1240	1643	2510	2667	1954	1022	1088	1384	533	771	733	1611	1467	733	362	370	1056	720	957	531	338	525	998	808	536	938	806	526	549	266	477	597	240
			72.1644	1486	800	467	374	1710	976	1422	645	518	1424	560	614	656	1163	1594	2485	2534	1995	1000	1030	1339	512	709	736	1530	1354	667	333	350	1014	774	930	502	354	493	1010	792	506	854	800	526	541	250	451	602	221
			72.6992	1472	760	475	381	1651	963	1352	619	509	1397	560	582	646	1088	1485	2350	2410	1893	971	990	1272	498	667	717	1477	1318	656	310	336	998	794	880	482	325	472	998	728	498	821	813	531	539	274	451	595	213
			73.2344	1376	746	461	397	1584	912	1310	611	490	1349	566	546	627	994	1448	2256	2304	1870	906	958	1190	509	626	690	1434	1274	624	304	347	957	792	864	493	334	450	938	736	482	786	827	501	523	264	461	603	222
			73.7692	1325	710	454	362	1606	894	1280	610	493	1288	531	570	642	973	1374	2219	2131	1814	912	995	1165	499	624	691	1418	1213	603	286	333	902	813	853	485	309	454	923	736	478	760	803	534	477	267	427	598	211
			74.3047	1259	683	448	365	1605	846	1248	614	470	1251	538	565	619	931	1314	2110	2173	1736	880	1029	1098	494	568	651	1435	1170	547	278	322	867	789	840	467	304	427	872	646	480	722	790	507	490	266	440	573	214
			74.8403	1246	664	442	402	1646	837	1203	581	467	1184	515	528	611	883	1270	2021	2138	1666	837	1026	1042	501	562	638	1373	1158	526	270	323	834	755	811	419	307	440	835	651	475	690	789	502	467	275	427	557	210
			75.3756	1222	669	438	374	1693	819	1179	565	445	1118	528	525	602	824	1240	1958	2019	1587	830	957	989	506	530	618	1350	1102	520	283	314	786	749	762	400	322	424	802	645	477	646	806	493	445	267	405	533	205
			75.9108	1189	608	413	381	1648	789	1163	531	442	1090	522	507	598	838	1192	1902	2003	1504	798	912	925	507	488	595	1338	1051	467	259	317	786	782	747	362	309	410	808	605	454	605	749	491	464	283	395	518	206
			76.4467	1165	627	411	366	1610	763	1114	522	416	1050	523	493	582	811	1155	1936	1986	1474	768	858	918	472	474	582	1302	1032	485	261	320	733	776	738	354	294	397	782	576	434	570	771	462	419	274	392	525	192
			76.9811	1106	610	418	368	1566	771	1082	493	418	973	506	514	557	792	1077	1874	1864	1397	762	805	898	462	461	544	1331	960	488	275	310	710	768	723	315	291	390	755	549	408	566	736	467	419	274	397	496	203
			77.5164	1069	568	429	365	1565	750	1034	520	430	941	504	486	565	787	1070	1830	1843	1370	752	792	840	467	437	531	1258	926	499	258	323	709	734	674	323	299	390	738	523	418	557	730	469	408	278	387	504	203
			78.0517	1046	547	392	398	1541	733	1008	501	394	922	482	450	526	714	1014	1749	1786	1286	704	757	798	456	421	525	1282	885	499	262	323	669	725	667	315	298	368	696	499	408	541	696	453	403	270	384	477	208
			78.5858	978	520	398	358	1530	710	1008	480	408	893	467	437	515	709	997	1661	1760	1237	690	704	784	474	395	498	1227	848	478	259	298	619	710	670	315	291	360	635	493	414	515	677	432	392	298	352	462	202
			79.1211	982	523	410	365	1530	690	1002	462	390	850	453	437	498	667	960	1589	1709	1194	675	707	747	459	378	510	1243	818	475	266	304	600	749	634	317	290	355	621	440	386	499	651	446	373	293	365	459	200
			79.6558	939	501	411	362	1546	688	966	430	368	856	446	426	480	640	930	1558	1664	1173	656	658	696	440	354	469	1166	787	490	254	298	581	747	610	318	299	362	595	410	400	467	634	406	362	277	371	456	184
			80.1903	928	480	390	358	1584	678	925	445	373	854	418	398	456	624	904	1488	1709	1115	651	654	674	462	366	448	1192	763	478	251	307	562	765	586	306	298	339	589	403	405	450	613	422	373	282	349	450	208
			80.725	949	450	379	373	1584	669	928	427	352	930	419	373	470	624	843	1534	1749	1099	629	610	682	448	355	507	1198	776	424	238	309	542	747	586	306	270	357	550	397	373	430	598	400	363	274	357	430	192
			81.2603	979	461	366	373	1630	656	890	434	330	894	398	379	469	634	789	1472	1766	1106	619	605	685	429	373	552	1211	781	416	250	312	536	770	563	310	278	347	531	379	376	430	581	397	350	275	333	438	195
			81.795	1014	442	382	360	1678	651	867	413	322	891	405	350	450	603	747	1581	1786	1046	611	589	680	446	371	638	1170	742	411	226	296	518	733	536	306	272	354	555	350	358	386	573	395	346	266	350	418	186
			82.3314	1158	453	384	366	1723	635	826	437	309	834	392	360	445	630	739	1611	1837	1026	579	574	701	427	392	760	1163	757	398	227	301	531	739	531	307	270	358	566	354	390	410	541	382	331	262	350	400	190
			82.8664	1264	418	378	381	1856	613	858	437	323	782	362	366	445	619	741	1709	1872	1016	574	562	720	430	405	886	1166	776	419	235	302	523	736	536	312	261	363	586	355	392	418	496	387	352	286	325	405	184
			83.4031	1363	402	365	373	1934	624	891	421	306	782	358	365	424	666	750	1765	1949	1054	552	576	746	427	408	1067	1190	781	427	243	304	523	680	517	290	235	350	645	371	376	435	509	373	342	282	334	400	181
			83.9386	1515	395	363	360	1944	621	962	416	315	771	349	382	453	690	781	1795	2011	1098	571	555	784	435	450	1240	1176	802	459	234	304	509	680	542	274	250	389	698	394	358	451	523	381	378	290	323	389	178
			84.4739	1658	424	363	376	1992	632	1086	394	330	766	360	424	462	778	859	1819	2147	1150	571	584	842	437	472	1414	1203	850	510	232	301	496	682	539	278	251	360	763	403	347	477	525	368	350	293	325	402	166
			85.0092	1813	406	346	384	2101	667	1194	419	352	787	349	435	480	811	918	1885	2190	1227	613	597	918	458	579	1530	1248	891	539	242	330	514	662	536	275	243	390	845	438	349	499	517	379	336	371	314	402	171
			85.5444	1922	411	346	394	2256	712	1264	408	371	813	362	474	483	926	1016	1907	2374	1341	616	685	979	464	635	1629	1306	944	589	232	323	514	630	554	283	245	395	931	478	352	520	526	419	350	392	301	394	186
			86.0792	2072	443	378	435	2336	768	1427	434	410	848	366	496	514	971	1101	1998	2502	1429	613	731	1088	467	659	1712	1394	1045	622	242	342	538	650	611	298	242	414	1014	523	352	550	531	406	378	421	290	402	166
			86.6144	2163	458	365	446	2426	853	1602	427	453	898	354	507	517	1054	1243	2086	2699	1571	646	811	1222	507	678	1717	1430	1206	704	248	334	565	627	651	323	240	413	1123	571	342	600	552	400	414	421	299	432	170
			87.1492	2310	464	363	450	2522	990	1854	410	528	933	378	571	562	1202	1405	2224	2909	1715	699	947	1307	552	763	1685	1518	1286	760	243	354	590	621	704	334	254	430	1230	621	347	706	606	390	469	400	298	464	173
			87.685	2475	491	387	459	2638	1146	2064	427	592	1010	400	586	586	1299	1501	2438	3146	1946	726	1134	1450	608	851	1693	1640	1458	878	250	370	645	634	742	349	232	469	1259	694	365	794	581	373	482	394	290	486	176
			88.22	2632	539	398	493	2800	1403	2322	410	730	1118	419	661	608	1451	1666	2718	3371	2051	781	1360	1520	694	926	1645	1685	1602	968	230	390	690	611	810	350	243	475	1339	766	381	910	637	363	558	382	314	518	176
			88.7558	2560	586	403	515	2877	1694	2547	424	805	1227	451	709	662	1622	1755	3078	3560	2126	838	1574	1613	750	1043	1611	1774	1773	1024	267	422	715	616	882	352	264	517	1381	829	368	1034	683	386	613	381	315	546	187
			89.2906	2696	622	453	531	2968	2010	2712	432	928	1362	478	776	717	1782	1851	3366	3702	2197	893	1717	1683	848	1099	1558	1835	1850	1126	277	485	802	632	965	384	280	523	1445	875	397	1098	722	398	706	390	360	613	182
			89.8264	2856	704	472	565	3238	2437	2838	442	1035	1493	486	864	728	1976	1878	3576	3867	2322	950	1954	1741	926	1061	1450	1856	1979	1210	294	499	864	632	1006	430	291	626	1477	989	411	1203	829	411	712	378	354	654	187
			90.3614	2834	760	474	594	3360	2824	3006	458	1144	1539	528	901	760	2128	1936	3808	4075	2357	1006	2149	1805	982	1091	1378	1902	2014	1205	302	595	891	624	1050	450	310	629	1530	1014	427	1259	858	446	755	368	370	702	181
			90.8961	2720	840	491	608	3264	3136	3146	459	1299	1627	507	971	749	2336	2003	3989	4234	2474	1022	2357	1835	1035	1046	1246	1939	2056	1323	298	627	963	648	1112	520	320	662	1581	1085	456	1285	1003	477	774	363	394	728	184
			91.4317	2730	898	518	621	3114	3518	3275	493	1346	1728	555	1030	768	2437	2123	4202	4432	2544	1046	2459	1802	1075	1050	1157	1984	2048	1440	326	704	1022	635	1130	602	354	736	1586	1118	488	1342	1014	474	835	374	442	762	186
			91.9672	2675	923	547	613	2995	3691	3283	494	1376	1795	574	1034	725	2456	2104	4294	4562	2469	1099	2584	1781	1056	981	1032	1931	2018	1430	355	747	1120	677	1240	640	379	774	1595	1163	488	1354	1067	534	885	378	488	784	195
			92.5036	2718	941	566	638	2934	3686	3285	517	1384	1856	595	1019	771	2450	2118	4307	4587	2456	1102	2616	1771	1053	949	1016	1880	1994	1403	363	782	1118	680	1190	648	390	806	1595	1147	520	1318	1125	530	910	350	530	821	195
			93.0389	2566	997	594	672	2803	3450	3165	530	1338	1811	579	971	738	2459	2035	4331	4386	2402	1144	2595	1733	1010	920	950	1915	1914	1344	376	763	1139	685	1210	626	430	835	1579	1158	530	1301	1224	576	888	358	554	806	198
			93.5767	2530	984	616	685	2733	3261	2992	576	1280	1880	597	973	789	2355	2050	4298	4371	2371	1157	2544	1730	976	862	904	1874	1837	1370	390	768	1126	686	1165	638	440	867	1531	1147	571	1290	1246	581	910	370	568	819	189
			94.1128	2469	990	610	704	2589	3051	2826	603	1237	1922	582	930	776	2123	1933	4206	4389	2293	1176	2414	1653	960	810	864	1858	1784	1304	395	755	1093	717	1150	635	470	874	1450	1154	566	1254	1261	605	898	378	582	806	184
			94.6478	2427	1000	629	712	2582	2864	2643	661	1133	1872	571	899	731	2011	1859	4214	4371	2304	1125	2334	1699	922	758	837	1851	1714	1350	402	747	1067	694	1160	651	445	896	1448	1141	595	1253	1307	626	886	365	598	830	200
			95.1822	2333	994	624	710	2542	2696	2509	650	1083	1853	544	864	709	1832	1822	4234	4384	2272	1147	2170	1688	902	720	814	1864	1704	1282	445	739	1066	714	1101	662	483	861	1378	1173	611	1184	1312	656	898	373	600	837	203
			95.7178	2208	978	648	715	2395	2512	2349	627	978	1797	536	851	701	1685	1770	4168	4176	2146	1138	1997	1656	846	696	757	1832	1611	1283	398	731	1003	674	1088	686	451	886	1315	1090	637	1160	1306	654	866	395	554	798	200
			96.2533	2170	934	634	733	2304	2280	2198	650	888	1776	517	851	718	1554	1654	4059	3869	2056	1130	1851	1654	808	654	758	1744	1579	1234	395	701	968	714	1064	650	453	858	1262	1050	616	1086	1285	672	834	379	558	786	210
			96.7911	2134	955	595	754	2267	2178	2013	672	862	1701	518	811	678	1434	1643	3901	3587	1978	1061	1709	1642	774	622	762	1739	1464	1160	430	688	915	734	1022	643	466	826	1261	1008	643	1038	1256	670	864	381	574	754	205
			97.3269	2106	899	598	766	2152	2014	1902	691	795	1598	504	802	664	1307	1544	3955	3446	1830	1026	1614	1520	768	642	723	1691	1403	1115	422	680	912	734	989	611	445	832	1154	1011	581	1002	1218	653	850	389	531	728	198
			97.8622	1995	842	579	770	2051	1896	1811	694	736	1514	485	747	634	1251	1442	3693	3299	1742	1002	1491	1461	754	629	725	1680	1344	1093	419	645	874	731	982	621	450	840	1123	966	554	994	1189	659	806	349	539	722	206
			98.3983	1997	792	571	762	1995	1803	1728	698	691	1464	493	728	637	1219	1416	3677	3237	1642	981	1395	1350	742	619	712	1670	1312	1070	450	642	805	752	923	570	405	808	1085	933	566	933	1125	677	819	358	534	698	205
			98.9331	1906	742	573	768	1949	1714	1643	699	645	1307	482	728	614	1115	1282	3554	3174	1517	931	1306	1328	704	590	718	1661	1230	1051	435	610	794	755	888	570	403	765	1054	923	533	882	1136	667	763	350	496	672	208
			99.4686	1789	694	552	781	1917	1653	1570	686	608	1254	451	694	632	1062	1266	3454	3101	1442	888	1187	1320	698	547	723	1613	1238	1027	442	594	758	742	901	602	421	754	1034	861	518	899	1101	640	718	358	486	664	208
			100.004	1733	693	539	805	1918	1608	1499	701	573	1146	467	677	637	994	1206	3330	2982	1358	882	1106	1226	664	531	730	1560	1176	992	443	563	725	782	891	579	403	742	998	832	514	856	1080	611	698	336	483	651	208
			100.539	1629	662	530	771	1874	1560	1520	694	562	1074	454	685	622	949	1123	3258	2850	1251	848	1013	1203	658	514	722	1533	1120	1066	435	595	696	763	850	530	381	722	960	784	486	840	1043	638	715	334	472	662	189
			101.074	1648	640	518	789	1848	1506	1464	726	530	1056	448	658	587	906	1050	3171	2728	1195	821	981	1149	658	466	709	1530	1088	1069	426	557	650	758	813	526	397	709	949	776	480	766	1014	613	731	326	438	642	195
			101.611	1587	616	526	814	1838	1390	1411	694	512	963	437	642	586	898	989	3117	2678	1078	795	907	1093	650	480	680	1478	1024	1104	395	533	626	778	790	502	366	680	909	720	474	723	1013	624	696	326	424	606	202
			102.147	1518	634	499	843	1888	1376	1400	722	496	922	446	635	587	837	981	3043	2597	1045	794	878	1088	635	462	646	1467	976	1082	418	506	602	755	776	504	365	651	880	701	477	712	1000	587	706	315	427	573	195
			102.682	1498	618	522	851	1851	1341	1350	714	493	880	459	595	552	802	928	3000	2587	971	782	832	1014	611	459	632	1419	966	1086	416	526	602	760	754	506	352	648	878	664	469	662	978	562	696	323	427	550	184
			103.218	1469	597	493	853	1795	1309	1334	693	496	822	461	587	523	776	874	2848	2578	907	765	773	992	589	446	640	1371	923	1059	442	526	571	746	718	491	360	654	859	661	459	659	962	562	694	304	403	547	202
			103.754	1427	578	482	830	1784	1261	1293	704	458	786	448	539	544	733	862	2966	2533	859	770	768	942	574	443	621	1334	926	1054	448	494	541	749	725	486	326	661	806	614	485	626	944	563	690	317	408	555	198
			104.29	1381	565	480	859	1906	1234	1240	725	446	766	451	523	512	710	800	2931	2450	827	746	733	931	574	402	619	1290	888	1136	427	472	531	757	715	525	331	645	794	600	450	582	904	544	658	312	386	512	187
			104.826	1333	542	454	866	1918	1218	1227	728	432	728	432	488	509	661	792	2819	2478	824	707	683	925	550	405	626	1224	862	1086	422	445	538	725	682	544	328	598	742	590	454	560	890	541	630	296	371	507	173
			105.362	1301	530	424	859	1970	1174	1197	728	422	694	427	499	491	648	742	2714	2410	755	696	634	899	533	397	646	1194	829	1058	419	442	512	685	653	518	314	566	742	546	426	550	861	541	621	285	363	494	181
			105.898	1312	504	414	882	1965	1131	1179	722	430	672	434	482	474	638	706	2682	2512	715	707	627	896	494	363	718	1178	822	1075	432	430	518	731	648	480	309	557	690	526	430	517	853	509	632	296	347	469	182
			106.434	1374	496	406	838	1966	1144	1154	698	410	661	414	466	478	616	670	2738	2598	667	682	598	906	488	341	774	1134	821	1051	418	432	486	725	618	491	309	566	694	507	432	491	858	506	662	280	354	474	192
			106.969	1466	477	392	877	2006	1106	1101	728	402	646	405	443	443	622	667	2587	2736	646	693	566	907	475	344	902	1123	811	1000	414	406	528	734	629	483	302	541	672	509	397	474	818	530	672	282	347	446	190
			107.505	1570	459	398	850	2005	1093	1062	725	395	621	416	453	434	619	651	2571	2840	675	653	542	910	486	336	1022	1136	808	949	429	402	502	707	614	504	306	520	674	506	405	446	814	549	619	291	350	437	179
			108.04	1690	440	382	846	2112	1064	1040	682	386	581	376	454	470	603	614	2546	2989	666	659	538	923	493	328	1224	1061	816	944	432	395	478	723	602	486	314	480	664	470	379	454	811	528	622	290	344	437	176
			108.576	1874	429	368	862	2224	1056	1045	691	384	590	384	478	456	632	602	2602	3173	640	629	514	981	469	354	1435	1085	842	922	440	379	466	726	581	490	294	491	650	478	370	462	808	518	608	275	320	438	174
			109.111	2006	408	358	848	2296	1038	1027	696	379	587	349	470	454	667	619	2659	3310	701	632	502	1024	451	389	1677	1078	843	901	440	350	442	704	589	486	302	461	678	480	371	438	800	462	587	274	307	421	157
			109.647	2242	418	363	850	2368	1002	1038	693	381	589	350	486	456	707	642	2710	3459	765	610	480	1050	456	414	1848	1069	853	888	426	339	437	690	618	478	285	485	710	485	365	448	771	445	586	285	301	395	168
			110.184	2514	406	371	853	2512	1037	1102	691	368	592	334	528	443	741	696	2765	3699	866	590	486	1126	502	454	1971	1070	936	875	411	331	411	678	630	467	291	464	720	523	355	464	754	416	608	296	299	395	179
			110.72	2730	403	360	878	2718	1086	1170	672	392	587	352	563	456	765	728	2877	3869	995	587	499	1219	517	534	2059	1118	1003	875	400	334	422	672	637	459	267	456	802	557	333	515	763	419	597	310	299	398	170
			111.258	2840	378	363	866	2792	1099	1269	683	414	608	354	598	482	842	826	3008	4123	1179	597	539	1338	550	562	2131	1104	1046	870	418	346	414	688	707	459	282	470	914	611	341	563	765	432	624	322	280	379	178
			111.793	2950	374	371	915	2933	1133	1427	658	438	643	358	616	502	915	1013	3082	4283	1339	587	581	1440	560	605	2192	1123	1158	917	397	358	413	654	773	435	272	474	1021	642	310	669	752	413	635	314	283	392	165
			112.329	3030	381	379	880	3138	1277	1658	664	474	682	362	629	502	968	1139	3250	4530	1522	590	616	1544	574	650	2162	1203	1214	986	413	358	410	640	811	443	277	483	1098	699	328	730	734	398	648	339	275	395	162
			112.866	3250	366	382	918	3270	1339	1866	717	517	691	358	669	507	1026	1274	3392	4704	1754	632	722	1642	598	678	2218	1270	1341	1019	430	363	410	632	901	438	254	502	1165	778	317	867	752	374	629	349	269	403	160
			113.402	3376	371	411	899	3422	1464	2118	714	635	746	378	701	528	1147	1458	3696	4936	1970	629	779	1814	670	734	2208	1317	1432	1085	414	374	416	626	984	434	259	538	1382	835	323	989	810	378	664	357	277	438	171
			113.937	3398	384	442	930	3469	1586	2394	696	792	840	400	683	562	1322	1667	3946	5070	2022	667	946	1923	699	827	2195	1392	1600	1221	413	395	450	622	1069	458	269	538	1506	893	328	1176	834	395	666	374	291	443	157
			114.472	3509	395	477	931	3482	1843	2606	720	1029	898	421	742	557	1541	1845	4115	5158	2194	704	1152	2059	742	947	2138	1445	1688	1272	422	405	450	629	1186	483	269	589	1677	984	306	1338	893	403	688	386	288	470	166
			115.008	3539	427	515	963	3557	2016	2858	728	1178	989	470	798	590	1818	2019	4282	5232	2275	747	1382	2173	834	1013	2059	1547	1806	1304	442	414	466	638	1270	510	272	645	1869	1083	317	1504	923	395	747	400	294	499	155
			115.544	3550	453	579	933	3520	2078	3190	790	1293	1091	501	818	621	2147	2146	4491	5176	2302	822	1608	2298	930	1088	1955	1565	1822	1378	474	427	454	664	1318	533	269	661	1923	1154	318	1662	971	397	805	410	320	518	166
			116.08	3554	475	611	941	3342	2082	3389	808	1469	1224	536	861	710	2411	2174	4866	5202	2290	851	1784	2413	978	1147	1774	1598	1843	1480	466	458	470	635	1392	550	274	706	1994	1221	325	1752	1050	397	803	397	346	554	170
			116.615	3501	502	677	939	3261	2147	3638	835	1621	1334	562	907	707	2678	2261	5086	5094	2294	942	2011	2469	1010	1205	1616	1637	1893	1477	494	469	507	653	1437	595	288	766	2026	1291	320	1851	1122	422	834	427	347	590	176
			117.151	3397	566	722	949	3219	2224	3818	802	1621	1438	618	920	685	2770	2376	5245	5099	2293	1034	2174	2445	1082	1290	1557	1680	1904	1446	482	502	510	654	1442	579	296	794	2126	1341	333	1910	1208	418	834	408	362	595	155
			117.687	3326	600	786	947	3096	2258	4032	822	1648	1502	608	979	658	2803	2413	5472	5005	2280	1099	2384	2454	1117	1354	1453	1661	1872	1430	467	504	515	682	1494	597	296	883	2157	1413	341	1875	1354	438	912	406	400	651	157
			118.224	3253	715	803	944	2978	2165	4219	794	1669	1629	656	1027	691	2803	2478	5630	4912	2187	1131	2589	2462	1195	1459	1390	1688	1864	1454	496	558	523	678	1522	616	320	901	2139	1446	355	1891	1421	458	858	416	408	661	176
			118.759	3150	786	862	954	2930	2102	4333	808	1763	1634	666	1029	672	2779	2528	5622	4722	2181	1224	2717	2462	1214	1482	1325	1731	1798	1461	522	597	539	731	1509	610	344	970	2173	1472	389	1838	1518	464	874	400	450	674	165
			119.295	3016	866	882	965	2933	2045	4458	813	1798	1717	674	1048	691	2747	2565	6134	4563	2074	1261	2653	2442	1227	1440	1267	1709	1758	1578	533	592	549	730	1485	632	346	1003	2117	1493	379	1806	1603	512	906	394	469	661	171
			119.832	2906	931	861	939	2798	1965	4573	792	1830	1781	686	1029	736	2709	2459	6179	4422	1965	1274	2579	2472	1248	1301	1203	1702	1662	1602	533	626	526	742	1451	642	357	1013	2058	1466	403	1699	1624	525	906	406	525	666	187
			120.368	2746	973	880	976	2659	1947	4587	822	1854	1838	670	1064	770	2722	2322	6040	4262	1875	1288	2502	2304	1205	1248	1173	1653	1650	1546	550	637	538	776	1438	645	366	990	1949	1474	390	1608	1691	517	902	395	552	640	186
			120.904	2642	949	886	1006	2544	1866	4442	890	1811	1854	674	1101	763	2642	2272	5950	4091	1797	1298	2384	2184	1152	1134	1107	1688	1552	1493	562	646	541	770	1379	661	368	994	1875	1442	413	1523	1704	541	883	389	554	642	190
			121.439	2531	994	875	1067	2435	1837	4278	922	1786	1875	627	1077	750	2522	2163	5854	3958	1694	1269	2286	2141	1126	1120	1035	1613	1541	1446	582	618	552	789	1368	656	368	986	1797	1462	402	1440	1763	526	882	402	557	626	187
			121.975	2365	997	858	1026	2309	1726	4090	966	1670	1891	627	1027	717	2371	1987	5778	3768	1584	1282	2181	2058	1070	1026	1014	1533	1483	1430	600	616	499	792	1261	683	354	941	1662	1466	405	1373	1738	549	861	386	565	616	194
			122.512	2250	986	818	1022	2291	1678	3864	1000	1502	1906	624	1014	715	2210	1866	5763	3610	1496	1266	2030	1986	1013	998	995	1506	1394	1368	611	584	526	803	1274	670	352	886	1586	1384	394	1320	1742	563	826	379	557	611	195
			123.051	2083	922	787	994	2213	1576	3635	984	1382	1893	584	1008	691	2045	1723	5653	3418	1467	1213	1909	1907	957	931	946	1470	1349	1347	637	568	506	834	1211	680	341	843	1538	1349	406	1274	1646	555	794	355	562	590	198
			123.586	2088	938	765	990	2130	1502	3474	971	1310	1827	571	997	709	1907	1656	5418	3347	1413	1213	1829	1883	944	867	976	1522	1317	1277	656	578	498	872	1176	709	349	840	1493	1339	430	1181	1643	552	822	379	574	578	205
			124.123	1898	875	760	997	2021	1480	3232	917	1253	1779	584	933	686	1730	1594	5242	3106	1299	1179	1698	1832	899	842	925	1466	1269	1317	622	536	504	861	1112	717	328	838	1390	1330	440	1182	1650	550	794	379	544	566	216
			124.659	1787	830	704	995	1947	1424	3034	898	1179	1690	573	928	664	1592	1490	5168	2898	1222	1187	1600	1672	862	800	853	1397	1213	1264	718	531	477	856	1042	704	346	786	1315	1277	438	1098	1549	536	757	346	541	563	211
			125.194	1803	789	738	992	1957	1362	2816	912	1093	1670	565	901	635	1464	1384	4851	2851	1118	1123	1470	1656	826	755	845	1381	1162	1198	672	486	470	872	1032	661	314	782	1267	1259	424	1062	1490	510	750	347	485	547	203
			125.729	1813	763	720	1005	1896	1299	2774	928	1002	1603	579	845	622	1347	1344	4627	2714	1102	1120	1358	1600	766	714	878	1355	1131	1178	602	470	442	859	978	659	320	702	1213	1205	424	1035	1430	499	723	342	472	504	208
			126.265	1794	749	706	1030	1952	1275	2674	894	966	1582	554	883	614	1328	1227	4678	2667	1051	1038	1328	1523	730	694	866	1366	1085	1146	586	453	450	877	934	640	314	694	1218	1174	416	990	1389	483	731	330	442	482	200
			126.8	1810	725	706	1061	1819	1176	2566	891	920	1552	563	869	648	1269	1282	4442	2544	998	1045	1232	1442	730	664	917	1381	1054	1058	610	438	437	837	904	637	302	696	1160	1165	419	947	1413	490	669	318	448	461	210
[truncated: 2 more columns]

## Sheet: Ag
		TopCount Data
		Imported from combined file C:\Rachael\Rb160204\plate0628 at 10:27:44 AM 17/02/2016DeRandomized Data
			File	plate0628	plate0628	plate0628	plate0628	plate0628	plate0628	plate0628	plate0628	plate0628	plate0628	plate0628	plate0628	plate0628	plate0628	plate0628	plate0628	plate0628	plate0628	plate0628	plate0628	plate0628	plate0628	plate0628	plate0628	plate0628	plate0628	plate0628	plate0628	plate0628	plate0628	plate0628	plate0628	plate0628	plate0628	plate0628	plate0628	plate0628	plate0628	plate0628	plate0628	plate0628	plate0628	plate0628	plate0628	plate0628	plate0628
			Plate No	plate0628	plate0628	plate0628	plate0628	plate0628	plate0628	plate0628	plate0628	plate0628	plate0628	plate0628	plate0628	plate0628	plate0628	plate0628	plate0628	plate0628	plate0628	plate0628	plate0628	plate0628	plate0628	plate0628	plate0628	plate0628	plate0628	plate0628	plate0628	plate0628	plate0628	plate0628	plate0628	plate0628	plate0628	plate0628	plate0628	plate0628	plate0628	plate0628	plate0628	plate0628	plate0628	plate0628	plate0628	plate0628	plate0628
			Label	Control	Control	Control	Control	Control	Control	Control	Control	Control	Control	Control	Control	Control	Control	Control	Control	Control	Control	Control	Control	Control	Control	Control	Control	Ag	Ag	Ag	Ag	Ag	Ag	Ag	Ag	Ag	Ag	Ag	Ag	Ag	Ag	Ag	Ag	Ag	Ag	Ag	Ag	Ag	Ag
			Well / Region	A1	A2	A3	A4	A5	A6	A7	A8	A9	A10	A11	A12	B1	B2	B3	B4	B5	B6	B7	B8	B9	B10	B11	B12	G1	G2	G3	G4	G5	G6	G7	G8	G9	G10	G11	G12	H1	H2	H3	H4	H5	H6	H7	H8	H9	H10
			ZT Time
			11.6414	1170	1504	2653	1037	2069	1901	1189	3714	1459	4202	34	2541	1150	1203	1354	2147	2013	2950	1291	1909	4656	1728	3019	1542	1406	1104	1005	1640	998	634	378	1101	994	595	1469	6171	776	448	232	730	342	518	546	741	896	512
			12.5883	1096	1222	2427	1051	1675	1784	962	3091	1339	3733	6	2173	1062	1054	1160	2046	1654	2494	1267	1819	4237	1558	2880	1454	1269	963	862	1491	898	558	397	994	834	534	1302	5533	768	426	219	658	322	466	504	693	768	475
			13.5361	1058	1146	2197	915	1462	1648	930	2766	1325	3240	5	2066	992	939	1117	2045	1634	2390	1170	1672	3954	1488	2766	1296	1182	970	840	1410	920	531	360	930	803	530	1197	5350	742	413	232	682	334	469	422	642	744	450
			14.4839	1043	1123	2130	845	1387	1480	899	2757	1430	2781	3	1886	949	845	1123	1989	1507	2474	1126	1528	3659	1317	2488	1237	1109	962	818	1314	886	520	330	915	782	517	1160	4829	755	368	226	683	323	426	390	622	715	427
			15.4317	976	1054	1982	726	1354	1331	880	2598	1330	2411	6	1686	893	838	1083	1845	1374	2405	1029	1389	3197	1210	2224	1160	1016	854	768	1230	749	496	304	883	728	510	1138	4090	704	342	227	643	293	382	352	605	691	410
			16.3786	906	1058	1859	651	1309	1203	861	2382	1206	2130	3	1448	874	840	1098	1613	1266	2266	947	1280	3005	1118	1982	1106	915	792	749	1118	710	475	283	818	693	486	1048	3475	650	322	214	608	275	339	298	544	637	411
			17.325	806	970	1643	562	1237	1082	848	2075	1112	1858	5	1262	819	762	1077	1446	1147	2141	845	1411	2715	1016	1758	1083	816	704	675	974	619	418	246	722	605	453	984	2966	626	272	222	566	242	307	272	488	611	371
			18.2722	750	902	1542	499	1155	950	810	1866	1051	1610	3	1128	776	734	1035	1323	1069	1942	794	1219	2403	933	1592	1085	704	650	608	886	568	378	245	666	570	406	896	2523	555	261	214	517	218	266	248	464	554	362
			19.2192	717	859	1442	418	1114	858	795	1701	971	1438	2	1038	746	670	962	1262	982	1782	784	1122	2197	890	1410	930	659	594	574	798	512	363	229	618	544	379	848	2144	541	246	205	482	216	242	222	403	507	325
			20.165	690	814	1336	386	1075	787	749	1590	856	1344	5	966	686	598	982	1166	899	1571	728	1008	1891	902	1288	946	565	541	515	741	482	325	200	565	506	338	774	1851	488	218	230	454	200	222	192	379	523	315
			21.1117	683	770	1278	362	982	725	746	1485	822	1246	5	949	680	582	915	1141	794	1376	710	918	1720	827	1218	922	538	480	488	691	466	314	210	554	462	336	774	1616	434	205	202	426	187	206	158	358	485	302
			22.0586	666	707	1158	312	912	661	722	1330	789	1157	5	918	672	546	882	1110	752	1218	666	856	1531	782	1110	958	475	443	459	635	434	286	194	493	448	310	690	1464	402	179	200	400	176	200	141	315	446	285
			23.0058	651	682	1059	286	930	626	750	1350	726	1062	5	854	640	507	856	1078	682	1125	658	802	1350	741	1061	1022	437	429	435	587	422	264	189	472	424	290	683	1267	387	163	194	363	165	173	130	296	422	264
			23.9531	656	642	987	256	939	590	763	1294	683	1016	3	779	650	514	829	1006	626	955	626	739	1218	720	968	960	408	405	410	565	389	258	179	464	389	291	654	1147	368	166	173	365	154	171	122	283	414	259
			24.9	653	650	968	256	960	541	819	1312	637	965	56	790	670	480	912	930	662	813	640	640	1147	715	920	931	405	413	405	530	386	227	176	435	368	286	659	1072	331	162	171	357	170	168	107	266	437	240
			25.8472	624	622	882	226	904	525	832	1115	571	914	54	685	654	443	888	811	568	717	600	616	1034	685	854	882	360	389	366	517	358	224	160	437	370	266	574	947	310	149	168	330	154	168	102	262	398	238
			26.7936	584	624	846	218	864	498	818	1082	546	843	61	594	616	422	805	792	526	637	582	579	966	613	795	832	344	374	333	504	371	210	163	411	352	256	555	838	296	152	160	330	146	171	99	253	355	219
			27.7411	586	579	752	200	811	478	765	990	528	787	62	539	598	418	723	722	491	562	563	547	858	554	757	914	338	362	323	504	352	214	162	421	374	227	518	800	275	141	149	310	142	146	91	248	331	218
			28.6886	544	568	682	195	755	432	731	926	482	741	69	464	581	405	702	674	422	523	542	526	818	498	712	768	304	338	320	493	326	211	171	389	374	235	464	717	269	150	123	283	146	128	99	242	310	202
			29.6358	523	531	648	197	706	442	712	832	446	704	67	419	534	419	675	643	466	488	499	498	757	477	674	725	315	307	296	501	330	221	171	406	349	224	450	723	251	150	128	283	133	125	99	254	294	189
			30.5828	522	542	678	202	658	419	678	802	422	674	67	421	512	416	656	627	408	469	506	507	814	509	682	646	320	314	285	552	328	246	197	397	331	216	454	670	256	150	125	272	149	126	117	275	286	187
			31.5306	536	544	810	243	635	458	664	808	437	674	64	427	530	434	653	686	430	454	462	538	906	576	736	718	365	328	282	624	341	296	218	386	338	230	485	693	274	170	138	262	150	130	149	312	296	178
			32.4783	562	571	1010	304	587	598	659	845	462	678	67	546	539	448	694	768	437	470	498	582	1163	738	922	747	410	341	294	846	370	323	301	419	349	240	528	942	306	176	157	267	184	139	240	336	296	187
			33.425	645	606	1278	578	621	826	693	970	549	709	66	770	587	528	774	984	490	525	579	733	1603	966	1266	1123	488	397	350	1342	448	355	438	450	373	280	595	1499	406	224	190	302	277	187	432	362	365	224
			34.3725	715	606	1504	933	653	1098	683	1101	578	765	74	1218	589	582	827	1309	574	589	637	941	2133	1101	1642	1053	582	480	421	1979	531	370	694	480	442	354	661	2085	531	304	219	376	373	234	621	410	384	254
			35.3197	832	658	1699	1357	672	1309	723	1166	638	757	78	1491	605	597	882	1672	693	634	738	1082	2533	1197	1982	1453	710	522	504	2629	600	395	902	507	480	398	795	2637	664	370	288	430	443	282	843	482	421	309
			36.2669	862	610	1869	1645	686	1426	730	1264	654	786	72	1834	600	581	822	1950	755	693	760	1386	2776	1150	2118	1445	757	568	539	2942	677	381	998	539	507	414	797	2822	779	413	339	510	507	298	862	526	458	334
			37.215	848	605	2005	1707	693	1379	749	1278	680	744	72	1813	589	566	789	2067	766	717	787	1490	2805	1126	2157	1261	822	560	530	3091	670	384	1058	579	541	430	800	2802	763	406	333	522	510	322	830	542	482	349
			38.1625	766	571	2054	1618	680	1195	781	1278	597	755	69	1736	576	517	710	2024	765	691	755	1336	2790	1046	1978	1366	771	538	542	2840	654	365	994	562	544	411	755	2558	758	410	294	506	451	304	773	523	485	336
			39.1094	702	552	1990	1477	651	1050	717	1291	566	829	69	1442	546	451	637	1966	758	678	686	1320	2594	973	1790	1291	744	520	525	2544	624	341	920	541	486	378	813	2275	699	349	288	504	440	274	658	526	480	331
			40.0564	678	509	1864	1262	661	930	731	1261	530	789	59	1242	541	429	587	1888	762	683	605	1211	2510	960	1656	1275	691	504	517	2306	602	347	866	522	474	378	842	2035	632	315	269	496	406	288	589	491	470	328
			41.0033	686	491	1824	1173	645	832	685	1469	493	755	72	1088	539	405	574	1870	725	659	555	1090	2208	949	1584	950	651	483	488	2058	600	322	829	485	432	358	853	1760	565	299	266	506	363	285	523	477	448	290
			41.9511	656	478	1702	1018	614	789	686	1320	461	802	69	998	509	397	616	1869	699	624	533	998	1984	902	1466	1211	629	467	475	1861	566	283	798	480	416	342	819	1642	526	262	301	480	336	259	458	450	435	296
			42.8983	621	454	1570	934	568	750	662	1171	470	821	66	898	498	370	578	1731	664	627	525	920	1818	890	1374	1075	584	416	454	1675	541	296	744	469	429	331	957	1456	475	258	317	456	299	245	427	434	437	275
			43.8456	621	459	1459	827	562	702	642	1075	456	747	70	843	467	387	558	1523	659	626	509	838	1691	822	1323	1037	578	410	458	1517	514	277	696	477	389	309	878	1341	462	242	294	432	306	242	381	408	424	278
			44.7931	626	430	1373	771	536	656	600	979	424	709	77	760	446	394	558	1339	597	598	502	816	1610	846	1259	1024	546	403	395	1373	499	264	669	454	360	312	792	1243	414	213	290	402	291	224	360	422	410	262
			45.7403	624	430	1301	722	525	629	598	925	350	662	74	733	440	386	546	1347	586	578	485	730	1448	810	1200	1006	576	405	386	1240	462	253	629	456	355	291	758	1150	390	206	272	413	269	210	341	400	410	253
			46.6872	611	411	1234	653	486	643	570	885	373	638	78	682	435	368	541	1365	616	573	472	701	1443	808	1128	974	534	373	365	1178	456	256	610	462	344	266	661	1066	362	190	248	379	256	197	320	406	408	251
			47.6336	605	400	1146	598	502	619	555	874	363	602	78	648	411	376	515	1370	587	555	429	662	1291	790	1080	925	525	360	352	1094	438	237	557	424	323	270	643	1037	355	181	227	363	238	198	299	378	406	248
			48.5814	558	368	1026	565	446	544	515	755	320	536	78	582	366	330	478	1226	518	490	403	571	1144	776	902	766	450	306	296	944	376	216	486	357	296	218	581	826	291	141	181	326	213	173	285	363	346	218
			49.5286	614	397	1157	571	467	579	534	773	306	562	83	563	408	379	501	1306	550	581	432	600	1174	808	984	898	470	341	306	978	402	216	518	426	293	235	584	915	294	173	187	320	224	173	270	368	378	218
			50.4758	629	379	1114	533	464	571	518	742	291	526	93	581	400	381	474	1315	563	554	421	616	1126	810	960	886	486	341	291	939	397	229	509	387	301	226	557	893	290	155	162	331	238	181	272	378	382	219
			51.4225	603	349	960	464	432	520	474	658	314	474	86	506	365	363	438	1200	512	440	362	539	944	749	843	728	406	285	272	834	347	214	478	336	283	198	509	731	262	142	149	286	218	147	251	314	334	202
			52.3711	621	355	1029	485	454	587	501	688	310	485	85	510	408	378	459	1293	501	482	394	571	1029	776	891	910	477	330	274	867	368	222	522	352	266	213	526	858	291	157	158	322	222	158	269	331	365	226
			53.3183	634	357	1024	459	480	550	501	690	318	469	90	486	416	381	434	1181	483	499	392	528	963	749	877	821	478	322	272	846	349	226	506	363	266	219	525	819	288	157	155	338	232	162	259	355	334	216
			54.2664	622	354	946	453	506	526	486	675	302	453	91	459	395	355	443	1101	461	450	384	526	949	725	814	848	435	317	262	816	347	206	486	355	259	222	486	739	266	155	142	290	235	149	267	334	352	218
			55.2131	589	342	906	456	485	507	480	664	278	426	86	437	395	336	430	1048	467	482	370	499	861	686	778	787	437	302	264	816	342	218	507	379	259	216	472	696	261	149	162	309	232	139	282	366	341	202
			56.1603	574	334	878	504	483	490	486	624	293	403	91	430	382	371	424	1043	443	442	368	514	859	658	744	848	411	315	253	850	338	219	550	370	267	224	480	701	253	150	146	296	235	133	330	326	331	198
			57.1078	542	320	861	539	491	490	456	579	259	402	99	454	363	341	403	1040	421	421	349	499	912	656	805	717	424	290	254	915	331	227	600	354	253	214	474	862	237	166	146	291	269	138	397	347	357	200
			58.0553	496	309	934	723	486	462	437	571	288	402	82	470	342	323	426	1086	437	408	331	499	1030	706	846	778	411	301	262	1155	334	229	750	350	269	206	467	995	256	184	157	280	293	138	517	349	350	195
			59.0028	494	314	966	934	512	520	422	586	312	389	85	560	352	349	432	1150	421	427	370	501	1174	800	1027	842	446	331	240	1397	347	243	853	346	270	221	498	1138	269	198	166	291	299	146	685	352	362	187
			59.9506	451	280	989	1232	451	568	384	549	302	370	96	726	320	298	424	1150	389	379	326	475	1416	859	1083	840	426	291	230	1605	325	243	925	315	264	198	486	1146	246	226	170	262	294	138	810	309	315	182
			60.8981	530	336	1186	1702	506	746	442	680	338	429	96	1098	344	384	451	1541	414	454	403	538	2120	1107	1555	1163	570	355	259	2262	386	282	1093	357	298	240	555	1579	350	280	216	315	347	162	1043	355	381	210
			61.8453	576	336	1370	1981	514	898	443	789	405	453	93	1322	360	410	506	1818	437	464	443	547	2698	1405	1906	1456	624	371	280	2547	398	293	1118	378	317	253	618	1773	400	307	261	349	403	162	1174	389	408	205
			62.7925	670	352	1611	2062	506	1050	453	842	440	490	94	1570	365	438	522	2037	419	506	501	568	3176	1638	2200	1402	707	408	299	2702	445	270	1069	374	325	274	650	1795	466	323	269	349	387	186	1179	398	443	222
			63.7406	730	341	1766	1829	494	1141	486	931	485	518	93	1733	368	437	541	2134	450	534	517	621	3469	1890	2237	1398	702	410	296	2680	464	293	1019	386	344	270	675	1787	490	320	264	363	421	197	1077	390	459	229
			64.6878	758	370	1882	1598	493	1158	490	1038	510	541	98	1672	378	451	565	2211	434	619	555	678	3555	1941	2158	1544	776	424	310	2499	480	290	947	384	334	264	725	1782	502	288	275	381	414	219	1021	390	494	243
			65.6347	707	333	1858	1259	472	1078	474	1077	491	536	98	1442	344	403	536	2005	445	622	517	654	3176	1837	1808	1165	736	373	298	2040	467	251	814	354	349	288	694	1581	462	264	253	386	382	224	859	360	482	221
			66.5825	798	352	2131	1218	485	1126	520	1222	533	573	106	1424	395	430	570	2163	474	778	571	662	3426	1901	1941	1222	805	424	307	2067	582	274	813	386	373	275	768	1694	506	278	254	438	438	232	803	408	555	253
			67.5306	794	339	2139	1117	485	1048	530	1355	522	574	106	1302	381	414	590	2245	510	778	550	661	3358	1645	1880	1147	802	413	302	1885	566	266	805	374	395	304	770	1587	477	256	248	462	410	227	757	381	566	246
			68.4783	714	342	2074	1131	459	912	526	1358	482	578	94	1221	381	411	574	2166	486	754	525	653	3302	1470	1674	1027	749	390	293	1694	565	266	731	362	363	293	718	1488	424	242	245	470	386	226	675	392	595	248
			69.4258	646	334	2032	1074	456	834	522	1386	454	574	110	1157	403	392	546	2150	509	739	523	734	3134	1349	1558	981	734	368	314	1584	547	277	690	368	354	299	736	1470	406	226	229	494	426	230	637	382	582	245
			70.3731	602	306	1984	1058	442	778	538	1389	427	584	94	1093	392	394	534	2093	517	755	494	659	2901	1210	1419	917	699	362	293	1419	570	251	613	358	346	298	715	1365	389	227	222	504	406	216	595	381	536	246
			71.3211	629	325	1944	1010	451	718	525	1434	406	563	104	1061	389	408	531	1965	528	829	488	683	2714	1117	1362	922	654	378	307	1414	550	253	592	352	349	283	706	1328	346	216	214	525	395	210	554	394	555	238
			72.2689	597	315	1848	846	448	701	526	1466	390	541	107	1005	384	390	520	1914	531	842	480	664	2533	1058	1269	891	638	366	299	1277	534	251	582	352	355	291	683	1293	347	216	200	533	395	195	533	382	582	250
			73.2164	566	299	1811	843	429	642	512	1493	394	523	109	1053	365	402	514	1770	518	821	448	675	2379	963	1237	870	662	376	288	1213	528	238	523	341	363	290	688	1194	338	205	211	515	379	206	525	382	592	229
			74.1644	547	285	1726	842	432	630	523	1443	342	472	101	957	350	381	496	1680	507	805	432	603	2256	882	1091	842	637	362	275	1142	522	232	520	352	334	286	634	1114	299	190	208	518	395	192	490	371	578	213
			75.1125	547	282	1664	867	446	586	488	1448	370	474	107	952	342	421	499	1696	498	850	414	589	2106	829	1061	838	621	341	277	1085	502	230	509	333	338	283	654	1077	299	192	189	504	421	195	458	370	586	232
			76.06	536	288	1611	869	421	562	494	1458	350	475	109	912	347	419	502	1664	528	891	406	568	2016	771	1037	835	627	346	269	1072	541	229	504	338	315	270	640	1090	304	190	200	483	426	195	469	365	613	219
			77.0078	528	285	1517	808	400	538	494	1456	326	454	101	888	346	402	491	1635	504	859	397	541	1864	742	957	757	603	352	266	1026	550	237	472	346	323	245	622	997	310	194	210	483	432	181	450	352	573	248
			77.955	507	269	1432	779	403	526	486	1394	330	434	106	824	347	368	506	1502	502	837	360	518	1750	718	917	960	566	322	264	990	506	218	450	341	302	242	618	939	282	187	202	477	422	186	429	350	562	224
			78.9019	454	246	1238	816	352	475	445	1258	288	390	106	749	310	373	467	1293	467	742	333	445	1499	653	749	890	502	318	234	869	464	195	451	315	310	221	560	784	272	165	202	427	406	176	426	301	520	208
			79.8492	504	240	1301	978	378	464	462	1320	278	394	104	818	326	376	480	1352	480	814	325	453	1523	643	771	854	533	314	301	965	462	203	491	338	333	222	602	894	264	202	202	472	454	187	472	317	557	226
			80.7969	485	251	1238	979	366	456	445	1291	302	403	104	725	298	371	453	1342	472	824	294	430	1493	619	755	762	562	330	251	982	456	194	509	355	330	200	586	843	262	211	205	461	464	182	542	328	522	218
			81.7444	458	235	1214	1032	373	470	414	1262	272	373	101	741	310	365	440	1253	467	813	322	400	1456	610	731	667	549	299	258	1061	458	200	568	366	310	224	579	853	282	245	202	427	461	165	645	331	494	206
			82.6925	448	246	1181	1165	363	429	432	1256	272	363	109	734	302	370	454	1250	461	802	317	386	1461	587	709	654	552	307	270	1221	453	195	680	362	318	206	576	1010	302	250	210	458	506	173	835	334	504	221
			83.6397	430	240	1142	1382	349	432	429	1216	267	352	107	795	301	363	426	1299	467	840	309	376	1486	571	742	693	571	342	278	1499	458	211	798	406	320	221	558	1235	320	280	210	430	518	163	1032	312	518	203
			84.5875	398	214	1046	1405	344	408	382	1130	234	317	131	811	242	342	416	1248	421	747	280	338	1450	557	709	528	517	286	262	1656	402	187	840	363	299	205	523	1181	306	256	206	389	488	147	1157	296	493	197
			85.5353	448	219	1102	1659	360	515	392	1189	269	330	115	989	254	347	427	1542	451	850	312	366	1667	640	816	731	576	307	270	2070	442	194	965	410	307	213	565	1288	363	296	208	435	522	170	1339	320	531	198
			86.4828	448	232	1136	1755	344	597	363	1213	261	317	126	1174	256	347	426	1683	424	778	306	354	1949	726	968	720	606	312	274	2219	442	190	992	381	312	210	709	1266	397	294	214	406	528	168	1418	309	544	205
			87.4292	507	219	1322	1949	365	862	408	1237	285	336	125	1416	264	376	430	2061	451	856	378	384	2494	894	1235	784	694	381	301	2490	504	218	1138	402	339	229	722	1408	514	333	230	456	557	200	1571	323	621	214
			88.3756	627	248	1466	1934	344	1069	395	1325	328	344	133	1648	267	405	451	2317	480	914	405	438	3042	1070	1587	1002	771	408	299	2550	528	229	1085	416	325	243	802	1472	594	336	245	472	598	221	1451	314	670	218
			89.3239	765	221	1619	2038	358	1294	402	1371	350	363	128	1787	280	418	440	2336	453	928	451	461	3318	1267	1784	957	794	427	306	2418	510	230	1058	411	339	266	760	1430	600	331	243	490	605	219	1395	304	730	218
			90.2714	938	235	1979	1971	384	1632	418	1395	355	400	136	1907	286	451	491	2483	482	922	506	509	3806	1531	2078	1069	861	426	317	2336	565	234	1067	406	384	294	806	1488	632	339	224	523	602	222	1282	307	846	222
			91.2194	1069	238	2200	1973	394	1859	458	1546	368	453	136	1747	318	475	486	2643	502	971	541	557	4088	1784	2182	1088	915	429	309	2118	581	245	1029	410	405	350	805	1475	611	314	234	541	582	245	1160	309	963	230
			92.1669	1088	242	2166	1760	373	1891	461	1582	357	496	149	1544	290	464	514	2371	486	914	514	618	3798	1736	2005	1013	890	426	298	1819	550	227	914	392	414	307	765	1278	554	274	229	491	550	229	1021	294	966	227
			93.115	1360	243	2488	1915	408	2304	515	1861	386	568	139	1566	336	520	554	2765	538	990	536	694	4141	1960	2218	1162	957	461	323	1870	632	237	957	419	498	352	800	1454	558	307	242	581	579	258	1038	322	1147	251
			94.0628	1456	238	2485	1882	395	2293	533	1992	381	584	139	1574	328	530	547	2747	560	1085	501	734	4016	1954	1989	1067	965	434	304	1699	642	229	936	405	514	338	803	1395	546	293	238	624	597	246	922	310	1187	266
			95.01	1478	246	2286	1909	384	2192	531	2155	352	611	131	1458	338	538	547	2541	549	1112	488	774	3731	1781	1766	950	907	422	286	1590	650	222	854	424	510	344	779	1350	498	274	242	618	555	243	886	325	1210	254
			95.9578	1267	238	2013	1720	370	1856	512	2109	336	582	142	1322	288	507	574	2277	554	1043	446	733	3187	1458	1355	819	805	398	286	1278	622	214	746	392	477	349	690	1219	438	235	198	584	534	224	784	301	1114	254
			96.905	1318	243	2131	1816	368	1822	528	2288	341	635	139	1382	339	510	573	2446	603	1229	426	755	3243	1419	1453	853	878	413	291	1336	678	211	803	411	522	354	803	1315	488	242	211	650	560	245	830	331	1293	270
			97.8531	1214	251	1952	1878	374	1654	536	2328	333	614	134	1309	326	509	560	2362	629	1222	405	714	3062	1309	1390	893	858	408	296	1254	702	214	792	427	530	334	781	1302	466	253	205	685	570	248	814	352	1290	278
			98.8003	1107	245	1752	1851	365	1507	488	2354	323	587	133	1242	341	488	541	2330	645	1278	397	699	2816	1158	1274	794	837	398	288	1189	706	219	778	429	499	323	730	1230	427	235	213	662	536	234	773	318	1213	330
			99.7478	914	216	1445	1653	336	1222	485	2141	261	533	144	1054	317	432	525	1906	616	1118	341	634	2374	954	1064	707	714	355	246	1006	613	194	693	453	446	270	622	1043	386	205	186	608	491	206	664	320	973	299
			100.695	936	235	1462	1936	326	1230	470	2254	254	566	139	1173	342	461	528	2022	707	1373	366	605	2485	1000	1110	723	795	410	282	1102	698	194	739	466	486	290	659	1168	418	232	198	702	538	250	694	342	1074	315
			101.642	846	224	1387	1922	306	1118	437	2123	258	560	130	1101	310	432	488	1958	709	1355	346	573	2259	901	1011	694	768	390	288	1003	659	198	728	470	493	283	643	1109	418	224	181	648	522	258	651	325	949	299
			102.59	894	216	1304	2037	296	1082	440	2094	250	576	131	1125	347	411	480	1915	733	1400	341	523	2147	832	936	722	787	406	285	1006	669	200	757	496	496	278	654	1096	450	235	200	696	531	251	698	347	971	301
			103.537	861	222	1219	2088	293	1022	438	1931	235	530	139	1096	314	371	486	1758	755	1384	333	501	1902	728	856	619	754	410	270	942	659	205	749	467	464	288	621	1040	430	216	189	672	533	256	696	336	872	306
			104.485	762	203	1048	1867	294	846	381	1762	213	466	149	966	285	328	462	1523	722	1267	286	426	1562	603	685	560	675	395	262	896	586	173	730	459	438	235	582	907	390	181	200	581	477	216	677	315	741	267
			105.432	798	208	1078	2026	291	904	410	1821	226	507	141	1027	322	338	475	1640	741	1510	307	421	1659	626	768	549	726	430	277	997	667	205	835	478	462	258	614	990	402	221	202	643	512	248	827	330	787	285
			106.379	765	214	1010	2123	285	853	389	1709	214	482	136	986	307	323	440	1542	752	1466	299	413	1558	624	694	533	712	435	270	1096	669	198	904	496	485	259	598	1002	440	221	206	622	520	254	928	333	762	294
			107.326	755	219	966	2163	294	850	389	1664	229	454	134	963	304	302	472	1554	760	1485	283	392	1483	595	680	619	702	421	290	1290	658	194	1026	517	485	266	578	1013	413	213	213	595	534	258	1106	354	728	290
			108.272	752	219	923	2206	267	805	389	1648	216	443	141	968	312	307	458	1515	802	1574	293	357	1434	560	635	480	698	443	280	1477	646	197	1142	520	520	246	626	1083	451	246	210	586	536	238	1378	342	682	290
			109.22	717	222	864	2277	254	738	363	1523	203	416	142	944	298	275	432	1506	746	1483	282	328	1355	510	602	491	642	424	288	1683	589	186	1206	496	507	237	557	1040	413	232	197	562	534	203	1582	323	642	307
			110.167	728	214	899	2394	270	747	373	1565	219	408	141	984	286	278	438	1709	806	1595	312	346	1357	523	610	435	672	443	298	2083	627	192	1338	514	517	258	574	1147	474	254	205	578	594	238	1726	309	624	306
			111.114	747	206	883	2357	270	725	357	1470	210	389	134	1038	290	280	432	1834	789	1602	307	322	1349	523	598	411	693	432	322	2339	634	197	1413	526	504	269	557	1157	520	272	214	566	608	235	1728	334	638	298
			112.062	731	194	885	2339	293	710	358	1477	210	355	139	1109	270	290	440	2162	797	1642	291	320	1446	541	662	450	698	434	330	2554	608	205	1450	510	522	288	550	1186	614	274	242	547	614	226	1658	330	618	317
			113.009	757	208	960	2302	278	750	370	1493	234	344	139	1240	278	288	442	2406	792	1693	306	302	1538	602	738	469	747	427	352	2701	586	210	1450	520	530	264	552	1219	726	302	261	565	616	262	1560	326	682	342
			113.957	776	208	1038	2278	282	750	379	1506	230	326	131	1280	258	286	445	2630	832	1682	307	322	1590	675	837	488	746	450	358	2714	574	202	1421	520	530	283	571	1227	850	310	262	526	603	254	1461	309	706	344
			114.904	867	200	1162	2294	280	851	379	1538	267	339	144	1384	266	307	440	2883	782	1733	349	328	1774	789	1026	550	810	443	390	2738	600	197	1406	522	506	328	619	1243	984	314	298	578	605	254	1334	323	755	365
			115.852	1002	186	1334	2381	306	973	398	1654	274	333	142	1544	285	312	435	2982	867	1827	350	347	1918	974	1155	590	835	474	389	2635	710	210	1440	530	531	342	659	1254	1072	320	310	611	608	275	1256	318	835	390
			116.8	1187	221	1387	2378	302	1133	430	1779	282	363	157	1662	320	338	427	3002	974	1869	370	370	2061	1082	1330	664	869	483	379	2445	752	221	1299	502	536	350	694	1227	1043	310	318	594	590	282	1219	312	914	418
			117.747	1398	214	1480	2453	349	1282	470	1984	299	387	150	1690	314	338	464	3035	934	1914	394	408	2176	1128	1467	715	909	480	373	2221	757	213	1219	526	530	341	717	1195	1082	315	312	605	587	306	1114	288	1014	438
			118.695	1594	216	1502	2515	368	1411	531	2203	302	430	150	1800	350	357	477	2939	989	1893	410	443	2246	1192	1629	787	926	488	357	2030	800	218	1173	518	542	352	805	1221	1077	336	326	630	582	306	1086	310	1147	454
			119.643	1858	213	1539	2590	392	1632	566	2346	323	498	149	1805	379	371	502	2917	1042	2078	454	522	2470	1269	1733	909	939	467	347	1890	826	213	1112	517	571	363	891	1256	1043	330	314	691	563	304	1035	306	1314	493
			120.59	2026	219	1590	2621	397	1701	565	2544	309	518	162	1771	411	424	523	2882	1008	2174	429	557	2670	1299	1827	998	933	494	341	1717	867	221	1088	536	587	371	978	1254	1034	310	304	686	538	333	966	304	1413	520
			121.538	2178	210	1574	2720	373	1706	616	2638	320	570	152	1661	418	426	546	2680	986	2278	434	594	2632	1344	1758	971	890	467	349	1568	834	219	1008	560	590	368	877	1174	963	304	275	666	541	320	893	320	1398	507
			122.485	2238	224	1576	2696	387	1675	606	2698	302	594	147	1640	410	478	570	2611	1046	2426	421	619	2701	1341	1694	979	880	458	346	1506	1083	232	976	542	595	379	864	1152	994	290	315	683	509	328	872	325	1453	509
			123.434	1989	208	1411	2539	363	1454	573	2482	291	568	176	1458	365	406	576	2222	946	2221	365	587	2363	1229	1336	886	750	456	349	1318	1069	213	861	517	576	328	819	958	838	270	278	635	459	294	757	334	1302	539
			124.381	2030	213	1482	2862	346	1574	568	2710	277	610	150	1618	424	480	586	2394	1077	2554	394	622	2568	1274	1477	928	821	520	358	1306	1067	224	899	563	646	339	874	1098	941	315	299	728	510	334	805	341	1421	579
			125.328	1918	202	1480	2862	328	1451	555	2762	264	613	152	1526	440	467	592	2299	1070	2539	378	634	2462	1219	1355	1027	806	502	368	1190	962	208	907	531	664	339	830	1046	941	312	320	730	528	365	789	349	1394	568
			126.276	1725	198	1406	2768	312	1370	550	2645	262	606	150	1435	426	406	546	2176	1114	2675	374	627	2248	1134	1216	842	816	472	352	1122	992	190	909	562	645	349	755	1056	914	288	304	755	501	362	797	342	1267	555
[truncated: 2 more columns]

## Sheet: Sn
		TopCount Data
		Imported from combined file C:\Rachael\rb160217\plate0632 at 02:13:13 PM 23/02/2016DeRandomized Data
			File	plate0632	plate0632	plate0632	plate0632	plate0632	plate0632	plate0632	plate0632	plate0632	plate0632	plate0632	plate0632	plate0632	plate0632	plate0632	plate0632	plate0632	plate0632	plate0632	plate0632	plate0632	plate0632	plate0632	plate0632	plate0632	plate0632	plate0632	plate0632	plate0632	plate0632	plate0632	plate0632	plate0632	plate0632	plate0632	plate0632	plate0632	plate0632	plate0632	plate0632	plate0632	plate0632	plate0632	plate0632	plate0632	plate0632
			Plate No	plate0632	plate0632	plate0632	plate0632	plate0632	plate0632	plate0632	plate0632	plate0632	plate0632	plate0632	plate0632	plate0632	plate0632	plate0632	plate0632	plate0632	plate0632	plate0632	plate0632	plate0632	plate0632	plate0632	plate0632	plate0632	plate0632	plate0632	plate0632	plate0632	plate0632	plate0632	plate0632	plate0632	plate0632	plate0632	plate0632	plate0632	plate0632	plate0632	plate0632	plate0632	plate0632	plate0632	plate0632	plate0632	plate0632
			Label	Control	Control	Control	Control	Control	Control	Control	Control	Control	Control	Control	Control	Control	Control	Control	Control	Control	Control	Control	Control	Control	Control	Control	Control	Sn	Sn	Sn	Sn	Sn	Sn	Sn	Sn	Sn	Sn	Sn	Sn	Sn	Sn	Sn	Sn	Sn	Sn	Sn	Sn	Sn	Sn
			Well / Region	A1	A2	A3	A4	A5	A6	A7	A8	A9	A10	A11	A12	B1	B2	B3	B4	B5	B6	B7	B8	B9	B10	B11	B12	G1	G2	G3	G4	G5	G6	G7	G8	G9	G10	G11	G12	H1	H2	H3	H4	H5	H6	H7	H8	H9	H10
			ZT Time
			12.3856	2998	3464	5413	6637	2958	2562	3227	4162	8286	2560	3038	2720	4947	1805	2554	1662	3899	1560	1824	4627	7400	4026	3350	2126	515	197	1176	1630	642	784	2802	1021	346	846	227	368	1146	720	1987	995	1000	843	330	426	245	336
			13.4236	2557	3048	4939	5027	2486	2392	2675	3394	8054	2291	2318	2165	4642	1610	2374	1462	3046	1368	1622	4126	5717	3283	2803	1851	510	157	1046	1477	490	731	2155	918	339	728	155	331	974	662	1843	869	1077	678	309	333	235	269
			14.4619	2326	2606	4824	4382	2141	2218	2389	3301	7594	2512	2112	2030	4061	1542	2195	1418	2982	1403	1638	3646	4770	2984	2699	1670	421	122	1002	1283	397	629	2280	845	344	696	115	285	1278	578	1904	750	994	621	264	288	216	258
			15.5008	2043	2134	4317	3534	1691	1962	2093	2918	6392	2248	1962	1899	3438	1379	1874	1312	2445	1336	1458	3112	3814	2581	2310	1461	354	101	866	1168	379	574	1966	822	293	789	88	224	1005	608	1512	744	907	622	251	275	195	238
			16.5392	1822	1827	3931	2867	1414	1854	1861	2517	5459	2102	1776	1632	2968	1298	1664	1230	2163	1259	1381	2845	3344	2198	2080	1334	328	102	851	1120	411	579	1928	789	253	766	75	202	845	586	1555	850	731	654	250	251	218	253
			17.5769	1571	1509	3341	2422	1206	1627	1637	2142	4504	1941	1552	1469	2486	1258	1466	1112	1973	1134	1328	2472	2819	1824	1853	1181	378	86	813	1066	506	518	1581	686	189	750	62	174	755	483	1216	714	688	600	230	219	173	230
			18.6147	1363	1318	3005	1949	1051	1346	1398	1906	3963	1818	1446	1304	2224	1142	1294	1030	1717	1072	1227	2262	2371	1589	1685	1074	354	90	805	1274	454	454	1443	565	187	670	74	158	723	434	1016	723	571	546	218	210	189	205
			19.6528	1178	1133	2568	1621	944	1235	1166	1736	3470	1653	1251	1117	1910	1138	1150	946	1547	1005	1107	1984	2061	1302	1459	968	381	93	699	1024	306	414	1430	512	160	594	98	256	626	355	893	830	512	461	200	195	235	189
			20.6906	1080	986	2205	1336	840	1112	1112	1483	3035	1498	1133	1026	1699	1056	1040	906	1443	947	958	1818	1782	1115	1397	864	339	86	784	779	248	355	1323	578	158	544	117	162	597	349	1387	787	462	501	206	197	254	160
			21.7289	923	821	1958	1024	738	1011	973	1338	2578	1366	1010	874	1413	1013	920	848	1294	898	922	1664	1523	990	1229	824	339	83	624	634	205	354	1133	472	144	506	98	218	520	293	1094	632	414	438	171	178	259	152
			22.7678	840	733	1736	859	656	883	894	1190	2312	1222	901	810	1270	949	787	826	1152	845	805	1416	1272	854	1112	771	288	83	640	758	194	314	1070	470	165	462	96	197	419	267	883	531	410	410	208	168	218	134
			23.8061	722	680	1558	763	603	838	806	1053	2013	1131	757	726	1128	885	710	864	1021	757	731	1290	1093	736	1061	750	363	90	598	858	174	395	1056	533	174	416	99	171	384	256	978	496	509	379	205	152	192	130
			24.8444	680	619	1374	626	578	792	739	883	1755	1029	701	659	1112	845	632	883	914	718	646	1205	965	651	899	698	338	88	718	648	165	333	930	446	150	384	109	299	362	243	837	416	464	458	178	168	162	146
			25.8828	613	526	1230	554	557	710	659	797	1557	973	626	595	923	789	571	842	765	709	576	1106	853	586	802	651	374	90	525	546	136	307	882	502	139	325	94	202	338	206	670	360	482	389	165	147	131	131
			26.9214	549	507	1072	494	504	654	598	725	1370	885	562	525	819	774	586	784	726	666	528	1013	742	534	718	573	299	74	446	486	122	275	840	451	154	307	77	157	296	198	698	325	475	338	155	165	120	117
			27.9594	402	405	874	411	472	555	470	619	1117	765	467	390	635	637	493	645	579	589	477	912	653	429	590	496	198	70	381	400	99	230	709	347	104	269	62	134	267	152	478	285	437	288	126	122	93	102
			28.9978	413	389	928	434	453	558	478	600	1160	742	466	389	616	645	518	672	546	618	466	878	634	429	584	536	213	83	382	357	85	304	864	330	112	258	72	154	285	162	565	341	474	288	114	142	91	106
			30.0361	429	376	843	427	478	518	419	552	1120	717	445	373	555	600	522	624	522	586	448	811	598	434	555	469	224	74	339	323	94	229	704	293	115	243	70	141	256	147	477	302	578	258	114	138	91	101
			31.075	448	406	821	477	491	506	403	491	1229	741	451	397	555	627	522	634	512	611	410	824	602	438	525	579	234	83	504	298	98	210	653	318	122	237	69	181	270	176	526	290	514	307	130	162	98	125
			32.1153	507	462	874	646	594	573	435	528	1750	778	498	410	634	648	555	664	560	626	418	915	691	544	554	558	358	130	429	314	158	211	674	434	166	403	122	293	325	243	578	333	589	446	154	246	133	190
			33.155	614	574	1005	1010	878	677	470	603	2590	952	656	459	784	693	645	768	704	683	456	1024	941	664	632	803	550	238	570	352	245	245	696	544	192	621	218	522	478	386	573	451	762	619	182	349	189	306
			34.1947	782	730	1294	1536	1435	832	579	714	3587	1147	781	555	1003	789	830	962	978	869	562	1333	1397	1038	794	1038	763	341	547	432	336	298	766	1141	254	733	322	742	504	480	738	637	1005	749	238	454	253	464
			36.7453	1168	1126	1941	2477	2640	1150	864	936	5069	1736	1096	784	1659	888	1229	1509	1466	1242	680	2043	2181	1850	1165	1539	838	336	627	606	405	421	1138	955	299	792	315	688	691	526	1090	958	1552	893	275	482	216	582
			55.8892	494	462	864	690	518	421	405	370	1037	766	525	322	616	499	474	947	387	392	395	949	550	475	392	336	176	83	339	234	67	139	534	184	136	328	96	202	218	141	642	322	670	234	85	141	61	128
			57.1625	416	430	766	691	482	398	360	326	1086	738	507	299	501	437	472	851	363	342	392	770	566	419	389	310	165	75	278	219	70	123	461	211	118	325	144	334	202	120	547	318	637	210	82	131	61	115
			58.2006	368	368	688	654	467	360	320	293	1158	629	454	298	486	397	411	794	314	302	320	651	485	368	382	304	206	96	237	190	64	123	466	258	114	232	190	464	202	123	442	237	582	198	80	134	66	104
			59.2392	467	394	752	784	565	360	339	328	1666	774	520	330	670	466	482	878	350	338	365	738	515	478	397	475	360	125	274	214	69	123	478	352	146	259	262	739	224	131	523	285	669	251	99	176	98	144
			60.2778	530	405	760	915	597	379	371	346	2234	1037	590	376	971	451	518	883	408	378	406	766	502	560	445	725	474	205	278	211	99	146	451	472	179	275	285	829	258	128	494	277	741	291	104	219	120	192
			61.3167	587	414	776	1077	699	413	395	389	2837	1133	661	442	1242	467	600	981	478	370	435	882	509	658	550	1122	499	280	298	240	122	163	418	629	214	306	405	818	354	152	547	338	803	349	136	246	146	237
			62.3544	651	414	762	1296	862	458	483	469	3384	1101	725	506	1501	499	648	1066	544	374	442	1030	539	784	634	1176	662	355	366	267	165	226	430	734	269	386	435	816	406	246	576	384	930	414	162	251	139	283
			63.3933	766	442	803	1494	1005	496	498	557	3722	1154	771	586	1725	533	686	1155	630	397	488	1058	530	838	766	1110	717	430	386	310	197	248	546	949	301	486	486	739	418	298	739	437	1069	448	184	309	149	344
			64.4325	821	491	850	1614	1214	555	557	642	3819	1294	795	637	2006	541	800	1206	736	405	526	1197	531	888	810	1070	744	478	485	354	222	291	480	1040	322	582	474	666	403	309	829	490	1227	550	203	320	133	363
			65.4714	912	526	866	1813	1219	642	629	696	3971	1459	819	702	2101	520	848	1304	835	406	523	1378	555	997	966	1056	787	475	616	374	214	326	450	910	365	659	392	666	416	294	946	554	1365	523	219	328	173	450
			66.5097	987	576	944	1965	1227	731	678	741	3982	1562	802	736	2154	558	869	1394	886	416	554	1389	600	1109	946	1174	709	469	643	434	221	344	440	926	376	656	344	733	443	278	1122	573	1469	499	237	358	141	406
			67.5483	1006	578	1016	2126	1229	845	669	728	3968	1776	766	768	2078	602	910	1414	923	424	568	1419	605	1120	1010	1211	691	403	718	438	240	346	501	802	368	682	386	582	446	291	1170	621	1558	555	245	368	123	338
			68.5881	997	626	1106	2067	1214	971	650	789	3672	1613	779	725	2038	618	882	1480	923	426	562	1349	638	1162	1230	1053	614	400	802	486	253	344	523	800	384	786	355	566	427	286	1059	622	1592	554	230	358	154	312
			69.6267	1019	667	1214	1872	1147	1051	675	758	3624	1390	803	734	1936	685	936	1448	954	397	526	1336	619	1163	1082	973	470	347	925	470	222	346	579	654	430	746	328	459	392	259	1058	624	1589	493	258	330	114	309
			70.665	1051	696	1274	1898	1064	1122	670	717	3507	1403	834	715	1898	730	995	1494	952	400	554	1360	634	1059	968	934	390	325	870	475	216	317	790	638	330	744	261	387	402	234	1154	582	1520	456	307	320	118	299
			71.7039	1086	720	1323	1893	1032	1128	694	666	3262	1573	899	707	1808	704	965	1483	928	395	582	1405	666	1048	974	930	386	320	870	654	195	336	814	578	301	680	258	536	371	245	1160	563	1453	413	286	306	93	277
			72.7419	1070	698	1333	1797	976	1077	710	690	2966	1568	922	643	1752	752	907	1480	909	422	576	1310	643	1061	946	923	349	280	971	490	168	317	693	520	285	747	194	405	346	238	1077	546	1454	400	240	296	94	227
			73.7808	1056	750	1317	1698	925	1032	686	690	2645	1450	874	634	1702	760	914	1531	899	456	579	1328	658	1045	918	918	349	277	888	509	158	315	622	491	243	765	203	387	326	226	976	534	1296	368	222	274	106	226
			74.8203	1027	763	1272	1626	880	1026	707	688	2523	1277	838	632	1618	774	907	1475	870	494	526	1310	658	995	938	821	302	264	982	435	149	290	616	450	224	616	178	347	298	214	974	517	1277	346	178	258	86	202
			75.8592	986	728	1256	1565	1176	954	680	648	2358	1171	814	659	1499	726	880	1482	878	485	552	1370	637	941	898	867	274	274	870	458	162	285	638	411	221	542	152	318	301	181	970	483	1192	293	147	238	75	194
			76.8972	960	749	1190	1416	1179	870	712	675	2288	1170	786	600	1507	704	850	1454	838	526	546	1346	595	938	923	821	299	221	752	480	147	256	589	387	208	570	146	347	278	181	982	469	1062	278	139	246	70	178
			77.9358	922	742	1138	1373	1155	800	686	682	2126	1250	802	562	1456	718	859	1472	800	539	523	1230	605	886	864	792	291	222	656	416	133	254	576	371	203	533	149	371	277	190	962	478	1024	259	128	248	64	179
			78.9753	867	755	1104	1362	1155	715	680	650	1902	1234	827	563	1397	741	866	1451	789	566	515	1190	603	909	853	779	250	253	634	392	115	234	573	336	219	507	134	506	267	173	915	510	1022	251	171	272	74	198
			80.0139	834	738	1074	1302	1078	691	629	590	1680	1064	797	555	1301	715	826	1392	762	605	496	1190	579	885	912	792	245	267	626	373	112	234	552	360	218	486	222	794	254	147	810	478	947	250	141	282	70	174
			81.0519	818	717	1051	1253	962	637	611	616	1568	1014	762	528	1229	717	808	1307	781	616	499	1197	581	878	952	763	253	302	568	411	112	243	795	374	242	482	269	914	254	163	901	440	909	246	155	280	75	173
			82.0906	805	710	1056	1211	982	618	619	590	1458	982	790	509	1200	784	806	1328	758	611	510	1173	586	902	874	754	275	282	661	389	128	210	674	421	237	520	269	970	299	142	741	406	872	254	194	264	102	190
			83.13	832	678	994	1195	923	550	605	584	1475	1045	830	488	1200	808	819	1304	728	624	531	1083	587	882	861	608	286	354	616	363	134	251	725	488	269	514	310	1056	290	158	797	427	866	306	226	280	123	248
			84.1692	870	621	966	1131	918	546	602	542	1539	1110	816	488	1174	875	794	1250	728	624	525	1072	581	854	885	656	310	454	608	368	141	230	595	560	258	515	397	1315	296	173	731	477	968	363	256	261	107	272
			85.2078	878	602	926	1144	904	510	589	538	1678	1197	834	491	1226	912	774	1216	718	645	557	1035	589	840	837	714	397	480	570	434	166	251	581	638	272	525	413	1210	314	192	678	472	941	381	272	288	104	258
			86.2464	869	590	888	1122	942	504	592	555	1997	1232	866	493	1314	890	763	1205	760	677	590	1010	592	864	826	717	491	558	616	451	171	277	563	717	288	514	490	1184	341	229	651	536	998	365	358	309	120	290
			87.2847	958	598	890	1141	966	504	592	589	2424	1221	901	554	1502	949	768	1166	822	709	669	1054	555	875	907	733	526	643	670	437	195	320	501	958	299	523	525	1139	397	227	648	550	1077	432	376	322	134	307
			88.3228	1019	648	898	1237	1056	526	581	653	2883	1275	987	621	1680	1069	814	1147	864	701	739	1101	571	938	965	696	610	694	662	403	226	358	510	883	323	630	726	1094	392	254	680	571	1123	453	294	347	134	326
			89.3611	1064	694	896	1216	1171	590	616	747	3264	1381	1002	694	1846	1109	821	1171	914	672	736	1094	578	1067	1027	701	590	694	677	418	248	405	536	747	370	739	667	954	384	269	709	586	1194	491	318	363	205	382
			90.3997	1123	752	896	1298	1250	661	675	715	3749	1531	1018	774	1938	1050	877	1194	949	707	744	1083	576	1200	1152	686	621	752	685	458	264	418	491	662	378	755	546	968	402	269	714	590	1200	518	298	355	213	499
			91.4386	1115	859	941	1291	1302	811	691	717	4138	1888	1045	864	1994	1034	923	1240	1034	744	814	1107	578	1125	1253	822	747	702	733	493	251	426	461	584	378	750	442	922	376	274	709	624	1309	581	334	376	162	419
			92.4767	1027	930	1037	1386	1397	909	690	726	4402	2104	1072	867	2070	1043	1018	1283	1122	725	882	1221	595	1090	1221	736	627	675	840	568	250	482	467	554	392	832	384	760	376	272	795	672	1376	560	285	379	179	402
			93.515	1032	968	1130	1392	1418	1102	749	786	4690	1752	1016	861	2104	1141	1054	1307	1091	752	957	1398	605	1082	1254	827	550	618	838	534	251	498	507	530	398	901	341	688	378	258	856	710	1440	544	253	386	149	370
			94.5531	1014	1019	1251	1501	1386	1269	739	890	4774	1670	1011	859	2158	1115	1037	1378	1152	730	1037	1653	622	1085	1208	712	515	627	848	634	254	486	498	507	378	902	301	658	370	261	955	694	1435	509	267	387	139	381
			95.5908	1048	1043	1371	1590	1386	1446	760	827	4573	1646	1018	930	2120	1067	1058	1483	1078	747	1026	1709	669	1157	1155	731	526	629	886	622	275	474	498	475	373	885	302	574	357	238	901	720	1334	470	258	386	126	453
			96.6297	1078	1061	1486	1706	1362	1533	789	758	4296	1752	1038	947	1984	1045	1037	1533	1091	712	1005	1533	643	1354	1190	702	462	600	891	611	250	528	541	486	371	882	318	525	352	235	904	712	1328	461	267	389	122	376
			97.6681	1110	1034	1501	1530	1278	1579	854	752	3952	1864	1093	949	1963	1035	1014	1598	1075	747	994	1438	662	1350	1238	669	421	534	891	730	251	504	579	446	357	901	267	557	347	229	1021	715	1314	437	259	411	117	360
			98.7069	1088	1010	1531	1411	1234	1546	904	770	3544	1872	1139	934	1954	1032	1006	1605	1018	718	979	1443	656	1203	1416	770	341	546	859	650	240	486	630	446	371	842	299	504	318	213	1109	730	1318	400	250	384	122	322
			99.7447	1045	1022	1570	1453	1133	1442	952	754	3074	1570	1072	966	1960	1082	1026	1595	974	706	1010	1510	669	1168	1365	723	310	522	835	589	243	512	922	421	322	784	251	525	338	213	1056	717	1184	427	256	395	104	349
			100.783	1045	1029	1645	1392	1067	1294	957	797	2781	1456	1085	918	1779	1018	1083	1576	968	712	947	1507	664	1075	1120	886	424	538	840	542	235	429	712	427	339	786	240	584	325	198	1026	709	1077	392	221	402	110	291
			101.822	1056	1026	1659	1387	1019	1182	950	805	2478	1474	1056	834	1720	1006	1058	1538	918	781	954	1650	640	1046	1062	666	360	558	837	645	250	429	645	427	315	824	230	672	310	200	1152	688	998	362	251	392	106	283
			102.861	1030	965	1512	1435	926	1046	965	752	2285	1555	1043	872	1699	971	1042	1542	888	720	904	1704	632	1106	1053	576	338	573	848	688	248	459	674	413	302	778	238	840	314	189	1099	691	1014	347	256	402	101	294
			103.899	1050	1000	1323	1458	885	944	970	723	2078	1726	1051	848	1653	962	1011	1486	902	674	835	1424	664	1202	1062	544	333	618	811	659	275	450	702	432	274	754	261	982	304	203	955	667	910	344	288	416	123	301
			104.938	1128	1021	1224	1398	842	829	1014	710	1891	1554	1088	786	1598	973	1011	1437	880	717	843	1314	650	1245	1086	507	331	666	795	590	285	461	760	464	286	720	302	1107	301	245	869	680	838	336	314	411	118	288
			105.977	1165	1026	1158	1368	813	758	968	722	1736	1371	1098	781	1653	1032	1054	1400	923	797	878	1251	634	1264	994	518	315	782	720	637	275	434	662	506	280	744	398	1181	309	227	917	675	843	338	382	421	142	291
			107.015	1210	1008	1189	1379	818	714	1010	702	1634	1309	1102	786	1666	1040	1096	1352	952	851	987	1286	614	1179	958	499	394	846	666	605	310	432	634	563	272	765	443	1238	320	258	902	707	800	365	362	408	162	347
			108.053	1288	965	1214	1405	803	646	1005	709	1560	1381	1102	786	1635	1069	1072	1312	904	888	893	1347	584	1130	862	523	378	915	709	576	325	445	725	627	301	733	470	1242	326	269	883	709	830	387	421	430	157	373
			109.091	1368	968	1198	1448	819	576	1030	770	1466	1395	1078	818	1621	1110	1053	1365	890	909	826	1448	683	1168	920	512	374	944	717	736	350	470	723	766	312	722	485	1138	318	274	874	754	816	378	387	440	174	368
			110.129	1424	989	1178	1566	790	573	1030	746	1525	1587	1075	808	1462	1107	1083	1344	886	968	802	1566	621	1154	922	608	414	987	712	619	424	514	618	746	320	722	486	1078	378	267	891	749	854	405	390	467	176	406
			111.168	1475	962	1142	1688	898	530	1061	734	1622	1704	1110	790	1413	1171	1067	1299	925	987	843	1394	614	1318	1050	504	434	960	728	605	421	546	778	754	474	810	557	1061	390	248	944	798	888	438	405	483	234	424
			112.206	1576	947	1106	1806	926	494	1118	762	1773	1806	1046	798	1424	1294	1138	1336	923	1021	918	1326	586	1426	1000	525	435	930	763	614	429	573	610	768	482	765	581	1024	408	288	888	806	1106	467	378	506	283	475
			113.244	1624	960	1107	1930	962	458	1190	795	2040	1701	1286	827	1453	1286	1222	1349	918	1160	1050	1304	570	1477	974	486	499	878	736	608	408	621	558	717	443	728	573	946	410	243	909	832	1043	454	382	499	232	450
			114.282	1826	1000	1082	2045	1042	467	1234	866	2435	1560	1296	901	1632	1254	1258	1395	878	1184	1205	1402	586	1541	1011	590	560	874	781	654	438	698	547	726	435	822	613	942	410	264	910	875	1030	494	389	542	210	445
			115.321	1979	1069	1080	2077	1182	512	1253	902	2867	1595	1314	963	1550	1224	1291	1386	888	1157	1205	1432	582	1507	1086	651	610	904	802	755	408	699	566	685	424	1058	654	859	411	243	902	853	1051	469	378	547	189	496
			116.359	2040	1136	1078	2184	1325	581	1338	954	3395	1666	1222	1043	1578	1232	1291	1496	886	1165	1050	1634	554	1550	1112	696	571	842	837	797	390	630	586	710	442	963	547	843	411	304	957	907	1080	448	360	568	210	504
			117.399	2016	1192	1112	2256	1474	768	1370	1018	3846	1742	1248	1106	1611	1019	1338	1558	842	1203	936	1829	562	1533	1218	707	584	813	846	726	384	590	557	674	438	902	446	782	888	253	1051	954	1107	451	362	558	190	477
			118.438	2066	1237	1102	2387	1454	1043	1384	1045	4202	1856	1459	1190	1739	909	1357	1563	888	1262	994	1754	552	1614	1501	698	517	768	867	880	384	568	598	597	429	1000	389	699	477	272	962	938	1149	416	363	565	194	450
			119.477	2029	1272	1131	2459	1419	1358	1485	1061	4274	1883	1365	1362	1925	893	1491	1590	912	1286	1094	1699	563	1674	1725	899	507	717	898	896	389	560	573	597	382	1194	350	656	440	267	968	966	1230	429	339	578	219	454
			120.516	1934	1296	1216	2496	1448	1574	1438	1126	4323	2013	1318	1525	1997	877	1517	1536	952	1304	1195	1746	560	1734	1838	781	462	683	890	794	389	539	694	531	386	1062	395	720	421	256	1006	963	1200	387	296	542	184	394
			121.555	2069	1416	1218	2728	1534	1875	1506	1158	4184	2208	1277	1510	1960	843	1453	1555	1013	1149	1405	1765	592	1803	1685	803	422	642	858	843	368	528	771	472	342	1011	320	678	365	243	1131	995	1275	387	307	554	136	373
			122.594	2034	1498	1194	2547	1517	2168	1506	1176	4006	2224	1424	1480	1832	840	1418	1573	971	1099	1573	1786	584	1654	1502	797	443	586	925	779	403	522	720	426	334	962	326	712	334	214	1008	958	1306	358	285	570	107	346
			123.632	1901	1469	1210	2342	1496	2501	1493	1066	3613	2002	1253	1538	1741	824	1397	1514	949	1123	1398	1930	605	1507	1438	938	494	627	893	802	438	499	723	400	309	982	307	722	333	189	1130	1030	1251	339	302	574	106	354
			124.671	1771	1381	1171	2293	1454	2592	1378	966	3290	1832	1237	1555	1739	816	1352	1475	939	1069	1211	1944	595	1494	1314	744	416	619	883	803	403	477	702	382	310	1117	346	758	323	171	1226	981	1262	306	291	598	98	371
			125.71	1734	1338	1157	2293	1395	2530	1330	978	2923	1758	1222	1515	1843	794	1395	1427	915	1166	1187	1997	600	1477	1336	755	384	650	867	798	432	483	792	384	291	1014	293	763	330	166	1182	1002	1426	280	320	618	101	376
			126.748	1787	1338	1128	2317	1274	2477	1299	1069	2621	1659	1187	1474	2078	810	1459	1414	872	1222	1198	2138	611	1568	1342	784	366	643	941	888	422	490	811	378	296	931	302	832	315	182	1056	958	1418	277	357	578	102	336
			127.787	1811	1469	1072	2461	1285	2358	1240	1104	2371	1726	1198	1446	2011	818	1382	1379	840	1186	1325	2093	590	1640	1342	848	427	699	883	822	472	493	910	437	306	958	366	837	333	171	1166	1045	1403	270	389	594	91	350
			128.825	1883	1370	1051	2363	1229	2080	1270	1070	2133	1960	1133	1422	1790	907	1296	1330	899	1091	1550	1984	568	1702	1245	800	395	715	888	829	514	467	795	445	306	963	406	918	317	162	1101	979	1267	256	376	629	96	378
			129.865	1914	1261	1019	2226	1246	1805	1342	1050	1926	2072	1149	1376	1728	1045	1349	1310	891	1152	1682	1960	558	1733	1222	792	373	720	827	813	562	496	802	515	291	954	462	893	326	176	1038	1002	1302	307	429	632	106	430
			130.904	1917	1341	1002	2250	1237	1658	1365	1190	1750	1738	1181	1363	1752	966	1413	1278	874	1224	1485	1866	573	1642	1134	803	405	779	813	872	629	530	894	552	312	894	602	864	323	165	1102	995	1360	307	475	621	112	429
			131.942	1984	1341	958	2246	1240	1510	1454	1118	1594	1558	1186	1373	1939	894	1440	1229	918	1286	1413	1802	570	1594	1051	798	437	859	842	829	672	509	912	602	331	850	726	781	346	176	1077	968	1371	294	486	677	126	512
			132.981	1770	1416	885	2178	1189	1288	1293	1026	1389	1408	1102	1259	1872	811	1394	1144	861	1267	1176	1582	570	1512	998	659	483	734	718	726	613	480	875	587	309	797	648	776	307	157	1045	894	1221	277	400	638	115	462
			134.019	1851	1342	933	2176	1301	1227	1320	970	1293	1546	1136	1176	1758	864	1486	1109	814	1354	1141	1526	568	1472	1043	590	523	779	725	699	682	531	813	690	354	778	682	698	341	182	1008	853	1306	298	453	654	131	534
			135.058	1883	1294	933	2150	1286	1117	1315	1011	1232	1832	1090	1214	1728	890	1499	1075	800	1288	1208	1558	606	1507	1085	611	514	704	741	693	706	539	859	669	374	733	651	675	334	174	950	848	1307	296	480	667	144	538
			136.095	1954	1270	934	2197	1294	1030	1317	994	1216	1714	1120	1230	1733	899	1448	1056	853	1256	1374	1555	638	1563	962	606	518	650	733	678	646	578	798	621	386	654	613	725	373	162	934	838	1298	314	498	659	138	486
			137.133	2030	1315	845	2282	1374	1014	1379	1008	1293	1669	1042	1234	1715	979	1445	1038	878	1226	1613	1627	646	1709	920	632	533	626	760	694	670	563	763	645	389	661	622	635	390	163	971	861	1270	291	517	677	134	502
			138.172	2083	1355	811	2331	1411	941	1376	974	1416	1608	1046	1224	1770	1202	1370	1034	851	1213	1650	1770	549	1686	925	802	501	613	763	730	581	536	747	592	397	739	579	578	381	149	939	826	1259	267	531	667	139	474
			139.21	2054	1392	794	2330	1419	920	1363	1002	1592	1659	1032	1278	1742	1158	1325	1078	862	1267	1434	1867	576	1720	946	640	573	517	826	754	581	509	734	574	373	754	629	506	410	168	942	846	1264	258	459	658	136	491
			140.25	2022	1352	778	2363	1437	870	1365	954	1845	1714	1029	1325	1832	1035	1298	1107	890	1275	1283	1835	557	1723	997	760	544	477	837	774	530	506	690	506	381	770	574	445	408	157	870	870	1251	237	411	650	134	477
			141.289	2091	1368	800	2546	1582	874	1432	952	2171	1779	1034	1400	2002	952	1285	1136	922	1378	1197	2062	552	1741	1019	702	542	456	899	746	539	470	685	494	379	794	558	466	406	155	912	946	1275	261	387	624	125	461
			142.326	2042	1350	763	2746	1682	853	1422	971	2622	1653	1128	1440	2038	925	1275	1226	914	1472	1171	1744	566	1776	1184	682	565	398	915	706	520	514	707	440	341	885	458	395	419	155	986	918	1224	246	368	646	136	411
			143.363	2110	1379	862	2830	1888	936	1394	1056	3064	1706	1160	1547	2043	920	1304	1374	941	1526	1278	1693	627	1846	1299	653	491	354	898	741	429	491	678	394	326	944	494	362	384	162	971	942	1267	234	346	621	114	386
			144.402	2157	1386	874	2709	1906	1008	1360	1098	3357	1707	1170	1562	2019	955	1354	1488	931	1370	1386	1616	658	1883	1221	632	490	347	912	784	402	485	688	360	302	925	414	346	368	168	1027	920	1333	235	352	614	112	374
			145.441	2229	1442	992	2669	1998	1104	1328	1138	3701	1851	1222	1539	2002	971	1403	1515	923	1320	1592	1582	678	2014	1166	662	483	333	968	803	446	486	714	370	301	909	362	312	371	211	958	1010	1363	237	392	637	114	440
			146.48	2266	1498	1011	2726	2086	1219	1347	1162	3837	1818	1155	1566	1910	1014	1350	1557	925	1277	1877	1626	608	2077	1091	646	426	350	962	776	392	509	760	363	302	925	306	267	344	182	997	989	1398	208	357	627	110	416
			147.519	2240	1573	1038	2886	2192	1280	1336	1157	3827	1813	1096	1632	1918	1045	1333	1542	933	1254	1827	1627	589	2134	1101	768	416	330	955	797	392	464	730	339	272	958	318	238	341	206	1112	1030	1373	208	387	629	102	374
			148.558	2346	1600	1032	3037	2334	1451	1405	1182	3707	1864	1134	1560	1947	1158	1366	1578	949	1310	1586	1669	544	2168	1114	728	410	342	998	789	411	482	790	339	278	995	362	216	341	192	1248	1048	1438	198	408	682	102	366
			149.596	2416	1669	1037	3032	2579	1573	1491	1222	3619	1898	1098	1629	2010	1163	1314	1594	1019	1354	1506	1778	552	2213	1150	666	418	344	978	821	474	490	872	368	285	1003	368	218	334	189	1194	1075	1491	186	394	701	98	402
			150.635	2410	1720	1024	3110	2963	1747	1557	1274	3435	2035	1069	1630	2136	1106	1269	1550	1053	1424	1416	1866	560	2197	1227	710	430	421	979	805	522	493	915	386	267	987	381	192	338	203	1165	1050	1443	187	362	651	98	405
[truncated: 2 more columns]

## Sheet: Cs
		TopCount Data
		Imported from combined file C:\Maria\rb2150813\plate0563 at 14:27:33 18/08/2015DeRandomized Data
			File	plate0563	plate0563	plate0563	plate0563	plate0563	plate0563	plate0563	plate0563	plate0563	plate0563	plate0563	plate0563	plate0563	plate0563	plate0563	plate0563	plate0563	plate0563	plate0563	plate0563	plate0563	plate0563	plate0563	plate0563	plate0563	plate0563	plate0563	plate0563	plate0563	plate0563	plate0563	plate0563	plate0563	plate0563	plate0563	plate0563	plate0563	plate0563	plate0563	plate0563	plate0563	plate0563	plate0563	plate0563	plate0563	plate0563
			Plate No	plate0563	plate0563	plate0563	plate0563	plate0563	plate0563	plate0563	plate0563	plate0563	plate0563	plate0563	plate0563	plate0563	plate0563	plate0563	plate0563	plate0563	plate0563	plate0563	plate0563	plate0563	plate0563	plate0563	plate0563	plate0563	plate0563	plate0563	plate0563	plate0563	plate0563	plate0563	plate0563	plate0563	plate0563	plate0563	plate0563	plate0563	plate0563	plate0563	plate0563	plate0563	plate0563	plate0563	plate0563	plate0563	plate0563
			Label	Control	Control	Control	Control	Control	Control	Control	Control	Control	Control	Control	Control	Control	Control	Control	Control	Control	Control	Control	Control	Control	Control	Control	Control	Cs	Cs	Cs	Cs	Cs	Cs	Cs	Cs	Cs	Cs	Cs	Cs	Cs	Cs	Cs	Cs	Cs	Cs	Cs	Cs	Cs	Cs
			Well / Region	A1	A2	A3	A4	A5	A6	A7	A8	A9	A10	A11	A12	B1	B2	B3	B4	B5	B6	B7	B8	B9	B10	B11	B12	C1	C2	C3	C4	C5	C6	C7	C8	C9	C10	C11	C12	D1	D2	D3	D4	D5	D6	D7	D8	D9	D10
			ZT Time
			11.8958	2957	3437	4563	3312	4851	2973	2608	1115	4899	4371	3533	3933	4173	2765	2952	2856	3845	4851	2304	2125	2557	6229	2733	1891	4312	5680	3261	4373	4341	1651	4427	2077	6352	4109	4227	3613	5931	2237	3891	4539	5696	2517	2651	2309	1976	2533
			12.7392	2336	3147	3829	2805	4213	2533	2141	947	3883	3453	2939	3443	3467	2331	2555	2563	3299	3789	1992	1832	2296	4997	2192	1725	3795	5400	2808	3517	3656	1435	3645	1755	5512	3720	3472	3219	4795	1949	3317	3784	4651	2085	2283	1744	1704	2192
			13.595	1960	2813	3355	2469	3792	2325	1891	891	3533	3125	2779	2933	2920	2123	2280	2320	2851	3333	1987	1576	1923	4283	1912	1568	3429	4936	2499	3147	3232	1285	3205	1683	4837	3656	3128	2936	3840	1755	2901	3387	4043	1888	2088	1528	1587	1981
			14.4514	1736	2525	3035	2176	3467	2077	1811	805	3368	2829	2629	2731	2691	2128	2107	2293	2605	3048	1997	1584	1715	3816	1856	1485	2915	4371	2283	2851	3029	1277	2888	1627	4267	3592	2904	2813	3336	1701	2608	3264	3459	1683	2147	1544	1477	1947
			15.3072	1469	2147	2755	2029	3160	1875	1645	845	2933	2619	2432	2480	2283	1979	1843	2112	2123	2755	1923	1552	1541	3371	1792	1453	2461	3624	1995	2491	2701	1293	2493	1619	3691	3141	2611	2755	2771	1619	2248	2933	3037	1539	2029	1443	1469	1859
			16.1633	1272	1765	2347	1741	2731	1672	1587	765	2587	2413	2320	2195	2120	1864	1669	1987	1781	2435	1787	1456	1333	3139	1749	1395	2003	2971	1739	2253	2320	1245	2235	1541	3128	2699	2312	2629	2405	1541	1933	2531	2608	1320	2259	1272	1365	1763
			17.0197	1131	1525	2133	1589	2408	1464	1419	747	2275	2117	2061	1931	1776	1688	1459	1853	1531	2227	1581	1333	1179	2744	1669	1267	1747	2376	1499	1904	1944	1184	1907	1413	2669	2269	2003	2349	2189	1483	1608	2181	2243	1184	1992	1189	1213	1680
			17.8753	968	1309	1845	1392	2149	1317	1349	691	2021	1824	1869	1696	1560	1531	1285	1675	1323	2003	1440	1197	1040	2371	1504	1187	1493	2053	1376	1680	1691	1056	1651	1237	2429	1944	1701	2117	1907	1363	1379	1923	1965	1029	1845	1091	1096	1549
			18.7314	843	1149	1597	1216	1752	1144	1203	640	1840	1624	1635	1451	1331	1403	1128	1560	1147	1771	1296	1109	920	2032	1355	1085	1275	1736	1213	1451	1448	909	1656	1125	2125	1669	1539	1885	1680	1200	1253	1645	1723	867	1661	987	1048	1371
			19.5867	720	1059	1389	1069	1605	1035	1157	600	1632	1413	1493	1333	1176	1301	1019	1445	1011	1597	1176	957	816	1736	1213	987	1117	1512	1115	1227	1277	851	1485	1019	1845	1483	1285	1643	1467	1099	1072	1357	1549	797	1512	907	960	1245
			20.4425	629	947	1269	939	1424	939	1072	536	1448	1267	1344	1128	1075	1195	915	1341	949	1493	1061	891	752	1533	1069	904	979	1336	1019	1072	1133	768	1272	923	1584	1288	1123	1493	1320	1107	920	1243	1387	693	1373	848	899	1128
			21.2986	600	893	1112	832	1259	893	1011	555	1275	1147	1200	1053	904	1144	840	1251	867	1331	1005	899	712	1397	955	821	925	1173	909	989	1021	733	1155	845	1427	1133	981	1381	1160	968	816	1112	1192	653	1275	763	795	995
			22.1542	539	800	1059	728	1139	792	952	499	1144	1064	1096	880	888	1037	803	1176	755	1288	925	795	664	1235	893	773	776	1035	832	856	877	701	981	731	1211	949	853	1304	1024	832	728	1048	1085	560	1117	731	755	1003
			23.0106	517	709	995	616	1021	723	973	453	1048	963	960	787	771	960	683	1123	723	1163	816	747	624	1080	771	667	736	907	717	832	752	592	808	680	1093	845	715	1109	901	776	677	928	949	517	981	651	704	909
			23.8664	456	675	928	616	925	688	909	467	949	893	899	699	717	931	643	1072	653	1187	704	693	600	984	728	627	659	840	683	709	685	573	765	629	1000	771	688	973	824	699	608	827	883	451	891	597	672	835
			24.7222	424	629	859	560	811	643	888	429	923	827	848	629	669	864	573	1000	669	1083	672	669	555	885	672	605	608	752	675	651	632	493	635	565	909	723	568	912	747	680	541	768	840	408	880	571	589	771
			25.5781	437	565	829	520	744	637	845	456	813	784	773	563	645	869	528	963	627	1035	624	635	509	805	621	616	579	733	645	603	573	472	589	557	856	712	539	877	736	629	552	741	760	376	845	552	587	704
			30.8814	421	515	584	424	472	464	544	309	520	600	544	357	477	544	389	680	477	669	405	467	429	616	448	443	397	664	536	456	477	363	405	424	520	568	309	517	667	464	427	437	861	339	520	387	509	384
			31.7375	592	725	661	528	475	544	555	307	555	683	621	424	555	592	451	693	539	693	437	528	520	677	533	512	475	808	635	533	581	413	496	435	568	699	336	624	1011	523	475	456	1197	405	565	429	533	352
			32.5936	803	1077	755	728	544	704	547	328	659	851	848	581	787	720	648	803	715	709	461	605	688	792	627	675	685	1059	803	635	760	445	712	501	656	928	435	733	1648	691	720	549	1603	541	645	440	653	432
			33.4497	1075	1525	920	907	675	883	568	379	808	1115	1107	859	1216	968	917	920	1064	813	547	733	907	1072	771	944	1187	1480	1008	795	1072	541	1048	605	787	1328	560	920	2779	1003	1056	688	2072	784	835	504	931	461
			34.3058	1291	2000	1131	1176	787	1163	576	464	1011	1485	1435	1283	1608	1251	1264	1005	1283	904	693	925	1160	1400	973	1331	2016	1955	1272	1067	1384	691	1667	696	1040	1763	800	1181	3893	1227	1517	848	2576	1019	1077	627	1160	517
			35.1614	1539	2328	1317	1405	997	1411	613	528	1261	1813	1859	1749	2043	1557	1640	1149	1632	1056	888	1187	1448	1744	1184	1672	2763	2432	1563	1381	1728	773	2112	845	1307	2205	984	1440	4736	1443	1939	1136	2811	1373	1325	779	1384	597
			36.0169	1613	2488	1499	1517	1184	1619	627	595	1459	2000	2093	2064	2333	1693	1795	1229	1760	1197	1043	1368	1677	2187	1472	1677	3237	2875	1701	1715	2072	885	2461	1011	1483	2341	1160	1613	5021	1627	2339	1429	2928	1632	1565	869	1560	656
			36.8725	1560	2384	1469	1467	1344	1627	629	675	1525	2029	2232	2157	2331	1611	1819	1200	1765	1229	1109	1488	1795	2328	1549	1656	3515	2933	1797	1880	2195	1011	2640	1053	1667	2467	1267	1643	4501	1627	2427	1600	2787	1667	1899	920	1621	763
			37.7286	1461	2267	1451	1411	1360	1563	667	659	1579	1979	2224	1968	2331	1861	1789	1192	1781	1301	1157	1531	1755	2283	1504	1483	3485	2859	1728	1896	2272	1152	2800	1117	1693	2216	1285	1555	4043	1517	2288	1784	3075	1733	2021	965	1651	816
			38.5847	1320	2208	1437	1325	1312	1440	656	693	1675	1845	2216	1792	2149	1741	1600	1181	1568	1315	1179	1467	1635	2139	1541	1357	2909	2592	1669	1848	2235	1325	2824	1165	1731	2032	1245	1405	3355	1451	2085	1704	2813	1757	2019	928	1579	821
			39.4408	1147	2088	1352	1171	1256	1363	619	664	1637	1728	2171	1640	1848	1733	1477	1107	1419	1211	1131	1347	1528	1973	1408	1192	2640	2435	1608	1672	2128	1459	2563	1139	1613	1835	1152	1344	2880	1293	1899	1584	2525	1707	1917	936	1464	829
			40.2969	1061	1939	1277	1115	1235	1224	608	685	1499	1611	2045	1419	1629	1675	1304	1035	1341	1149	1149	1299	1451	1832	1344	1091	2701	2187	1568	1576	1960	1339	2408	1080	1485	1651	1051	1227	2496	1197	1731	1408	2288	1581	1925	883	1403	960
			41.1531	965	1712	1200	1040	1139	1088	592	571	1376	1493	1957	1243	1477	1411	1208	941	1283	1085	1000	1208	1379	1664	1179	995	2379	2043	1483	1464	1800	1328	2315	1019	1376	1600	981	1104	2291	1152	1555	1296	2056	1435	1696	795	1320	1016
			42.0092	907	1608	1205	1011	1088	960	560	544	1360	1365	1867	1141	1392	1232	1173	928	1141	971	965	1117	1219	1517	1083	965	1997	1885	1403	1304	1675	1280	2149	901	1299	1608	920	1067	2011	1064	1416	1187	1915	1312	1549	787	1245	939
			42.8656	872	1528	1187	944	1064	883	533	517	1224	1291	1845	1027	1272	1125	1021	891	1101	976	936	1067	1155	1632	979	925	1603	1781	1248	1251	1595	1192	1992	896	1203	1568	848	949	1901	1032	1301	1096	1736	1192	1507	787	1104	1056
			43.7214	853	1480	1061	848	1019	856	531	504	1128	1171	1731	939	1219	1096	965	811	1021	901	853	1051	1064	1576	909	920	1523	1597	1235	1181	1587	1179	2029	867	1133	1531	816	875	1717	944	1240	1096	1664	1077	1453	776	1091	1013
			44.5778	864	1312	1088	787	960	779	531	461	1112	1099	1613	848	1123	971	933	792	1008	856	811	1000	1003	1459	877	896	1429	1501	1149	1104	1525	1203	1925	824	1088	1467	755	904	1576	880	1168	1021	1525	989	1315	803	1037	973
			45.4331	763	1173	1088	763	867	739	491	472	1029	1024	1488	845	1203	939	891	789	939	795	736	976	960	1285	771	851	1224	1403	1080	1040	1384	1192	1752	803	1016	1395	739	824	1451	808	1064	973	1472	880	1173	837	925	835
			46.2875	731	1104	1013	736	896	672	480	459	981	936	1475	813	1128	867	835	731	869	811	744	915	899	1192	744	819	1088	1341	971	1037	1235	1144	1712	784	981	1267	651	811	1293	779	1035	987	1360	811	1128	811	952	760
			47.1428	664	1011	885	651	811	656	464	440	912	912	1331	741	1005	824	760	723	797	755	701	885	907	1040	696	768	1008	1256	899	976	1192	1021	1557	693	944	1272	629	725	1187	768	963	891	1291	773	1091	789	904	720
			47.9992	624	933	973	608	803	611	440	459	880	843	1320	709	1035	765	715	696	773	712	717	845	883	963	656	760	949	1160	851	899	1088	955	1485	680	867	1253	608	680	1109	685	901	920	1221	723	1019	757	896	653
			48.8558	723	861	989	557	757	571	445	437	808	819	1221	664	933	693	685	640	728	709	693	835	869	944	632	693	843	1120	781	923	1053	901	1480	648	795	1192	571	613	1021	677	827	931	1205	677	949	731	821	584
			49.7117	629	781	936	533	717	584	435	408	813	805	1195	589	928	675	643	637	709	677	669	797	864	888	584	696	763	1096	784	864	963	845	1363	608	749	1125	552	597	1003	603	789	877	1168	715	904	707	741	576
			50.5672	531	752	867	552	667	536	381	408	763	739	1085	573	915	669	603	635	693	680	672	808	832	883	547	619	760	1027	749	960	869	848	1293	592	696	1019	541	536	904	635	768	805	1088	669	896	696	685	544
			51.4231	533	707	819	523	659	544	379	400	741	733	1091	555	843	645	581	592	648	709	645	733	755	821	547	627	771	968	744	816	877	827	1141	579	728	936	515	477	864	597	656	803	1051	576	827	675	624	517
			52.2789	552	667	811	512	664	501	373	403	731	688	1032	504	837	637	565	589	648	688	608	744	731	768	555	605	704	893	683	733	779	800	1093	581	680	864	528	472	808	579	632	803	1019	563	789	656	595	509
			53.135	491	661	779	507	616	483	381	400	728	661	955	472	779	643	552	587	597	677	608	744	693	755	509	544	688	883	672	707	752	771	989	563	691	824	459	443	784	523	603	779	1048	533	861	627	560	448
			53.9914	456	640	741	469	597	451	355	384	701	635	920	445	763	608	507	536	595	675	555	696	613	693	461	517	651	845	645	648	693	715	971	568	664	763	440	429	763	480	589	765	989	528	795	629	531	432
			54.8472	456	589	720	475	597	445	331	373	629	613	883	429	701	616	499	509	608	659	565	704	627	688	432	517	685	816	645	664	661	696	912	544	605	725	395	392	720	493	533	712	936	501	717	560	525	403
			55.7033	437	573	693	445	584	435	320	376	595	576	885	429	693	571	485	507	557	632	531	653	635	595	440	493	661	827	653	637	619	677	848	523	611	707	397	365	725	464	520	688	931	456	715	549	491	373
			56.5592	429	568	693	448	573	429	307	349	603	573	837	456	693	555	437	493	560	611	491	635	587	669	421	480	683	840	627	621	555	672	869	515	597	680	405	363	803	429	493	667	904	480	675	480	469	371
			57.4153	451	587	709	469	595	400	309	323	560	576	843	435	717	587	480	459	547	616	480	656	611	645	413	509	760	1000	656	611	552	597	848	467	579	645	408	349	1027	440	488	645	944	501	661	477	467	403
			58.2706	512	653	661	507	576	435	291	333	573	555	891	440	811	619	483	456	571	643	485	632	651	645	403	560	979	1293	597	616	565	621	864	475	563	755	387	363	1352	507	499	640	989	501	616	445	469	416
			59.1264	653	813	731	549	605	437	245	315	648	573	909	477	949	637	547	448	624	624	512	627	717	685	408	672	1349	1845	661	659	637	627	851	499	629	864	445	400	1763	640	496	669	1141	573	669	448	488	456
			59.9822	869	1040	741	661	688	512	285	299	741	637	1069	560	1123	749	643	461	696	632	485	643	773	771	477	845	1891	2419	773	701	707	611	957	549	653	1115	499	488	2259	872	544	755	1272	669	701	475	544	475
			60.8403	1181	1328	867	741	811	579	269	320	869	749	1120	696	1360	803	701	496	795	672	528	637	901	931	571	957	2443	3027	909	752	915	603	1083	549	733	1381	643	640	2608	1211	584	824	1451	803	771	528	648	576
			61.6958	1331	1563	920	872	973	707	259	339	1104	829	1205	957	1579	997	888	472	864	709	605	667	1045	1147	629	1091	2733	3328	1032	837	1243	643	1176	611	856	1627	749	821	2848	1432	680	1008	1736	909	864	512	771	675
			62.5517	1563	1811	1056	952	1184	811	304	381	1288	1000	1432	1203	1744	1088	1027	515	960	755	643	712	1165	1307	757	1392	3056	3451	1240	933	1573	704	1432	696	1011	1885	883	979	2979	1760	771	1192	2027	1032	976	584	896	853
			63.4067	1603	1912	1205	973	1368	893	299	400	1491	1088	1427	1304	1819	1211	1099	547	1123	859	747	760	1365	1429	936	1232	3133	3600	1424	1037	1891	803	1627	760	1251	2141	973	1181	3000	1891	856	1427	2192	1165	1088	709	995	960
			64.2628	2152	1811	1744	1005	2056	944	432	445	2139	1176	2016	1347	1840	1269	1104	544	1184	912	805	821	1523	1517	1045	1240	3077	3504	1544	1096	2160	827	1928	789	1320	2283	1096	1317	2853	1939	971	1568	2341	1323	1200	800	1069	1029
			65.1186	1536	1712	1379	1024	1603	997	341	477	1717	1261	1667	1360	1784	1323	1152	549	1235	947	843	880	1685	1603	1115	1243	2904	3387	1600	1163	2312	901	2080	811	1437	2339	1131	1363	2648	1768	1035	1696	2403	1392	1285	877	1107	1077
			65.9742	1472	1579	1440	957	1669	979	333	541	1733	1291	1648	1397	1747	1328	1085	520	1304	995	939	912	1747	1613	1219	1349	2819	3147	1621	1232	2301	979	2123	864	1469	2496	1072	1437	2317	1731	1035	1776	2424	1421	1315	936	1136	1104
			66.8294	1397	1432	1432	965	1675	957	333	555	1669	1349	1608	1397	1611	1269	1091	520	1325	992	952	936	1835	1635	1211	1437	2480	2867	1619	1232	2200	936	2056	851	1419	2637	971	1368	1987	1627	968	1765	2323	1400	1371	1000	1208	1013
			67.6853	1264	1315	1411	917	1672	896	357	597	1565	1344	1576	1437	1552	1200	1040	507	1395	989	979	925	1787	1696	1157	1411	2328	2581	1632	1181	2080	915	2019	869	1395	2515	925	1421	1744	1571	925	1736	2272	1421	1405	1016	1197	973
			68.5408	1165	1208	1349	893	1581	829	344	579	1573	1312	1384	1445	1344	1099	971	496	1469	984	1024	939	1723	1651	1045	1288	2037	2245	1501	1181	1987	944	1917	829	1243	2312	827	1339	1555	1421	861	1725	2069	1379	1363	1069	1200	893
			69.3967	1045	1107	1259	880	1616	760	347	581	1437	1267	1379	1389	1253	1032	888	499	1480	995	1003	923	1677	1589	1008	1163	1853	2093	1411	1157	1819	907	1880	757	1208	2227	749	1232	1341	1301	784	1741	1973	1339	1317	1053	1120	843
			70.2528	997	1000	1211	813	1512	731	344	587	1477	1200	1243	1317	1101	995	848	451	1379	949	1024	957	1629	1499	899	1083	1765	1893	1376	1136	1792	888	1717	747	1155	2123	637	1203	1232	1269	771	1872	1909	1277	1269	1037	1053	789
			71.1089	947	965	1168	784	1461	659	349	581	1357	1173	1139	1253	1080	979	771	443	1272	893	995	944	1587	1453	869	1045	1621	1712	1277	1123	1685	877	1691	717	1104	2035	600	1133	1195	1208	699	1941	1691	1219	1232	1003	1053	736
			71.9661	912	896	1176	779	1363	621	312	589	1323	1171	1037	1227	995	992	816	416	1173	880	989	904	1528	1413	757	1024	1445	1547	1221	1307	1600	843	1635	712	997	1901	552	1139	1104	1147	632	1779	1661	1125	1168	989	1035	731
			72.8217	827	808	1128	776	1299	611	317	541	1283	1085	968	1128	909	936	731	427	1115	856	981	888	1453	1344	752	949	1291	1448	1117	1280	1557	795	1595	747	971	1691	507	1059	1021	1067	613	1589	1536	1117	1139	995	936	693
			73.6761	800	779	1160	720	1283	563	296	501	1261	1072	909	1051	893	872	707	413	1064	845	960	891	1331	1331	712	923	1248	1312	1021	1211	1408	784	1501	744	909	1557	467	1013	1005	1045	584	1509	1539	1064	1053	1027	944	651
			74.5322	741	704	1139	707	1181	552	299	517	1261	1032	837	904	843	883	693	389	1013	843	923	851	1336	1272	675	856	1136	1197	997	1171	1320	765	1341	736	893	1432	453	984	960	907	581	1477	1384	1013	1048	1048	888	608
			75.3875	736	717	1096	688	1067	517	285	512	1189	1024	832	853	789	821	661	403	973	800	920	859	1221	1197	683	811	1072	1171	909	1128	1219	741	1272	723	885	1365	435	885	933	875	541	1475	1299	965	944	1043	835	608
			76.2433	720	648	987	661	1029	501	288	491	1152	984	749	795	755	779	637	387	957	824	944	835	1139	1181	632	733	1013	1099	880	1115	1213	688	1283	725	808	1272	421	856	893	829	525	1536	1232	947	947	949	832	563
			77.0989	728	627	963	691	965	483	272	459	1112	925	789	784	715	747	627	365	877	797	909	771	1109	1128	645	763	909	1032	867	1061	1128	709	1227	725	787	1165	392	784	851	803	480	1413	1144	859	877	941	765	565
			77.9547	680	613	925	597	931	464	280	440	1072	928	712	707	661	723	592	373	845	845	893	733	1051	1123	627	741	880	944	819	1021	1101	643	1203	723	781	1091	405	752	864	749	491	1368	1053	816	893	915	763	547
			78.8103	629	565	875	592	941	464	275	443	1056	896	704	675	616	736	560	371	832	824	872	739	963	1064	592	728	872	904	789	1029	1029	661	1211	699	739	1051	387	725	840	752	464	1307	1027	813	856	896	760	515
			79.6661	603	568	845	557	931	443	280	411	1000	829	685	648	611	709	536	357	811	779	896	688	936	1013	539	725	781	875	752	920	968	629	1179	685	685	1011	352	693	805	712	451	1272	1021	779	840	861	709	485
			80.5233	589	557	821	549	899	456	256	421	981	816	669	581	568	725	517	352	763	771	864	648	885	984	507	691	757	819	699	904	957	629	1117	683	683	909	328	581	819	685	421	1253	968	752	789	800	667	477
			81.3797	579	509	795	533	888	432	261	400	957	824	680	528	600	675	520	352	717	757	848	651	845	965	488	667	771	789	659	907	923	573	1109	683	648	856	301	555	891	640	416	1216	925	723	733	800	629	469
			82.2356	552	512	789	493	867	451	248	403	976	813	707	509	661	709	520	331	731	717	816	616	779	981	469	683	779	813	651	915	915	603	1077	667	659	829	301	568	1085	616	424	1205	909	728	723	715	643	437
			83.0911	621	517	773	520	848	451	237	389	1011	800	699	480	773	811	576	325	779	739	843	629	813	1048	491	717	853	891	608	896	981	605	1045	680	677	813	307	557	1232	680	419	1157	944	749	699	712	613	429
			83.9472	693	592	861	560	803	445	240	387	1040	843	757	523	901	864	624	347	773	723	835	635	843	1072	499	787	1037	1029	629	885	923	603	1096	717	669	840	307	571	1424	728	411	1091	981	792	720	701	619	445
			84.8031	808	680	955	616	792	469	221	387	1064	912	805	525	1064	960	699	333	797	752	829	621	877	1200	496	981	1363	1245	664	949	989	643	1115	781	704	864	317	627	1600	867	437	1192	1077	755	701	691	627	467
			85.6586	1013	909	1024	693	835	520	235	373	1104	1035	848	595	1275	1064	835	315	851	771	803	632	960	1411	520	1139	1568	1480	696	976	1213	669	1131	861	736	957	411	715	1707	1040	485	1197	1171	808	723	744	672	533
			86.5142	1251	1165	1144	797	832	608	253	387	1235	1192	944	723	1461	1227	965	349	907	821	832	672	1027	1675	565	1397	1765	1843	773	1061	1469	709	1189	944	835	1080	496	848	1835	1243	557	1240	1349	816	741	760	800	627
			87.37	1483	1477	1301	904	880	704	288	395	1357	1381	1013	845	1715	1317	1101	365	995	877	843	707	1139	1984	624	1597	2093	2216	944	1133	1832	715	1312	1091	928	1301	597	1072	2000	1464	619	1304	1504	861	840	789	875	699
			88.2258	1701	1803	1515	1003	925	800	317	461	1544	1669	1045	987	2043	1424	1299	379	1128	1032	888	797	1296	2197	771	1701	2395	2533	1101	1288	2347	771	1411	1235	984	1576	717	1389	2197	1685	709	1341	1792	901	957	899	1003	829
			89.0817	1733	1912	1683	1125	1000	939	325	552	1637	1952	1115	1144	2229	1437	1483	413	1235	1152	981	875	1419	2485	893	1968	2355	2899	1259	1413	2981	768	1491	1333	1101	1821	877	1629	2387	1813	797	1483	1837	957	1157	1080	1133	936
			89.9381	1787	2059	1837	1125	1061	1099	360	603	1749	2147	1147	1291	2371	1507	1552	435	1315	1280	1043	971	1576	2755	1109	2061	2269	3144	1432	1528	3573	813	1504	1435	1264	2048	963	1784	2707	2005	848	1605	2043	1061	1256	1301	1259	1067
			90.7939	1707	2141	1947	1176	1189	1165	376	661	1869	2277	1179	1403	2347	1424	1605	437	1373	1384	1160	1115	1760	2864	1307	2163	2208	3352	1549	1648	4021	835	1568	1565	1275	2456	1069	1928	2947	2085	915	1680	2144	1112	1464	1504	1488	1157
			91.6503	1664	2083	1987	1176	1272	1224	371	736	1952	2424	1189	1600	2152	1408	1541	464	1384	1464	1253	1296	1997	2901	1515	2195	2155	3501	1680	1725	4296	880	1656	1656	1307	2805	1123	1928	2995	2085	1011	1792	2179	1152	1723	1765	1712	1216
			92.5053	1603	2115	1955	1195	1349	1160	397	811	2053	2520	1176	1707	1957	1328	1419	472	1432	1512	1363	1373	2192	2757	1688	2005	2051	3475	1661	1744	4456	875	1720	1755	1275	2920	1189	1931	2835	2053	1016	1883	2267	1197	1776	2053	1976	1171
			93.3606	1509	1936	1880	1192	1435	1131	397	824	2029	2536	1144	1781	1800	1245	1347	480	1389	1416	1499	1456	2312	2507	1755	1816	1944	3304	1661	1784	4387	845	1715	1888	1240	3040	1155	1749	2552	1965	1016	1872	2176	1232	1859	2189	1867	1168
			94.2158	1339	1749	1693	1173	1563	1029	371	829	2048	2451	1136	1867	1653	1179	1219	456	1461	1416	1621	1416	2499	2312	1763	1712	1845	2941	1536	1741	4189	811	1664	1749	1203	3037	1043	1613	2232	1781	1027	2008	2123	1285	1861	2240	1664	1093
			95.0722	1219	1656	1600	1187	1669	957	387	829	2027	2285	1085	1784	1592	1136	1096	427	1400	1269	1640	1304	2597	2221	1613	1539	1667	2613	1403	1685	3904	797	1627	1592	1131	2755	939	1480	1973	1587	968	1941	2003	1253	1784	2117	1560	1005
			95.9281	1136	1539	1576	1053	1664	880	347	789	2003	2184	1027	1747	1520	1075	1032	432	1301	1173	1640	1277	2504	2229	1451	1539	1603	2288	1408	1651	3595	813	1552	1544	1013	2587	832	1373	1731	1459	952	1979	1888	1256	1691	1928	1456	957
			96.7844	1109	1464	1547	1056	1608	803	360	728	1968	2077	933	1576	1416	1037	947	416	1259	1112	1664	1192	2368	2189	1275	1379	1675	1995	1451	1629	3408	805	1472	1445	952	2419	749	1339	1552	1352	941	1968	1720	1269	1619	1709	1432	880
			97.6408	1109	1376	1483	987	1568	755	341	691	1851	2093	859	1429	1341	1013	915	397	1219	1051	1595	1123	2171	2085	1147	1245	1627	1741	1259	1605	3053	760	1384	1443	883	2235	675	1272	1440	1333	864	1931	1597	1261	1416	1587	1368	757
			98.4975	1056	1315	1387	963	1539	701	328	613	1813	1984	771	1328	1293	1003	896	376	1147	968	1597	1048	2016	1872	1112	1152	1547	1509	1091	1560	2787	731	1384	1411	811	1989	613	1237	1331	1240	840	1840	1517	1203	1360	1429	1339	749
			99.3539	1024	1181	1272	915	1536	645	296	563	1781	1816	707	1200	1219	968	813	357	1072	893	1555	984	1952	1808	1000	1067	1488	1336	1021	1509	2592	741	1291	1365	848	1808	571	1203	1256	1187	789	1776	1411	1173	1221	1405	1259	707
			100.21	971	1059	1280	867	1488	611	296	504	1683	1643	667	1125	1165	880	752	341	1019	835	1573	917	1864	1696	944	1000	1429	1245	912	1469	2381	696	1267	1368	795	1640	525	1117	1221	1144	733	1707	1317	1200	1131	1320	1128	669
			101.067	955	979	1269	893	1443	616	277	488	1667	1595	656	1061	1091	896	760	333	984	795	1504	872	1688	1667	877	1008	1323	1123	920	1432	2261	683	1245	1336	781	1496	523	1032	1139	1043	685	1728	1248	1200	1091	1275	1099	643
			101.923	907	957	1216	856	1371	587	267	456	1563	1477	661	933	1000	837	741	339	917	797	1381	811	1512	1528	819	987	1285	1053	933	1336	2107	648	1251	1259	749	1360	483	1000	1061	1000	672	1616	1163	1165	1021	1261	1003	621
			102.779	851	912	1160	837	1323	573	280	469	1459	1501	579	888	968	816	715	333	917	797	1309	760	1421	1453	816	915	1261	1024	1029	1256	1971	627	1181	1312	712	1248	483	931	1104	947	611	1555	1123	1120	968	1189	1003	605
			103.635	811	891	1171	773	1280	536	272	421	1435	1488	579	797	981	816	704	320	912	768	1232	752	1384	1411	835	904	1208	925	944	1213	1915	637	1267	1277	693	1125	437	875	1056	920	619	1480	1037	1131	920	1109	931	597
			104.491	779	872	1155	749	1237	499	280	419	1429	1405	557	749	880	781	653	320	869	773	1219	709	1344	1389	757	803	1197	893	843	1160	1803	661	1280	1267	667	1072	419	832	944	872	547	1411	1011	1101	875	1032	933	568
			105.347	739	816	1157	755	1197	488	283	437	1368	1325	531	707	896	813	653	315	843	736	1275	704	1275	1317	725	832	1216	837	760	1083	1707	773	1208	1240	683	995	419	811	955	797	539	1419	912	1091	883	973	955	523
			106.203	680	781	1144	728	1101	488	275	459	1368	1253	509	653	899	784	648	339	795	720	1269	720	1152	1259	637	789	1128	797	720	1029	1629	803	1139	1267	653	979	395	789	979	805	488	1379	877	1067	845	997	848	533
			107.059	672	715	1117	765	1125	456	267	448	1269	1195	533	635	899	757	608	395	800	720	1173	691	1088	1240	621	781	1104	805	669	1040	1581	792	1125	1203	653	955	379	757	1051	773	493	1360	805	1064	795	1000	781	504
			107.915	672	725	1080	781	1051	464	259	440	1253	1203	525	608	1027	781	664	467	811	723	1139	723	1029	1213	560	765	1101	867	629	1013	1459	744	1008	1195	659	904	360	709	1173	712	456	1387	797	1075	736	971	773	491
			108.771	736	685	1093	768	1035	456	248	429	1203	1261	533	573	1139	803	709	491	779	693	1101	683	1035	1221	547	829	1163	971	619	973	1427	691	1029	1195	611	875	363	680	1339	749	461	1315	765	1035	683	941	739	512
			109.627	859	731	1104	800	1037	461	251	445	1256	1328	605	573	1309	848	789	459	811	723	1021	669	1037	1347	525	944	1283	1147	659	920	1419	709	1035	1307	669	811	368	688	1509	813	477	1253	776	1019	707	885	752	485
			110.483	1051	789	1147	816	973	469	261	459	1320	1405	632	589	1504	901	928	464	888	709	981	712	1037	1488	525	1085	1416	1357	651	947	1397	723	984	1320	717	843	360	776	1645	888	483	1301	792	968	712	899	803	557
			111.339	1240	979	1259	904	976	507	253	499	1368	1469	741	621	1736	968	1131	435	1000	763	952	704	1157	1659	533	1293	1555	1560	675	925	1445	709	1056	1507	744	880	416	811	1899	1048	496	1304	875	987	752	883	901	613
			112.195	1485	1157	1459	1005	1011	573	285	555	1525	1613	795	720	1979	1099	1403	483	1120	840	1059	789	1325	1933	549	1467	1795	1763	744	931	1600	811	1125	1813	853	936	483	989	2125	1272	571	1389	933	968	795	901	1005	696
			113.05	1792	1405	1704	1112	1067	669	307	632	1736	1933	877	789	2216	1168	1688	472	1189	909	1069	869	1472	2320	632	1731	2085	1877	813	979	1853	851	1200	2101	973	1067	597	1176	2320	1523	656	1448	1032	989	829	1008	1091	784
			113.906	2037	1712	1933	1259	1152	757	325	728	1949	2259	949	955	2421	1275	1920	496	1365	1027	1157	1005	1637	2757	787	1917	2163	2109	928	1024	2256	891	1349	2501	1128	1160	715	1376	2568	1717	779	1600	1189	968	976	1155	1309	904
			114.765	2131	2053	2261	1381	1299	920	387	875	2213	2563	952	1048	2432	1349	2128	528	1624	1253	1205	1187	1987	3195	965	2203	2288	2304	1067	1093	2653	907	1509	2907	1312	1352	851	1645	2685	2000	880	1803	1336	955	1163	1419	1451	1008
			115.621	2195	2275	2627	1464	1419	1147	427	939	2408	2928	1021	1216	2637	1413	2235	579	1773	1483	1344	1451	2397	3371	1229	2496	2472	2576	1248	1240	3323	949	1621	3341	1453	1600	1008	1840	2685	2208	973	2088	1552	933	1432	1723	1563	1109
			116.477	2027	2288	2741	1507	1563	1363	507	1160	2605	3275	1120	1451	2608	1507	2203	611	1981	1645	1477	1723	2659	3429	1568	2507	2520	2848	1325	1365	3893	981	1683	3515	1533	1981	1155	2123	2709	2339	1040	2208	1669	915	1651	2037	1677	1227
			117.333	1923	2347	2819	1560	1696	1357	488	1280	2728	3451	1221	1693	2547	1565	2069	632	1968	1824	1552	1955	2960	3427	1979	2379	2533	2989	1464	1552	4472	941	1696	3579	1579	2160	1301	2304	2792	2427	1120	2363	1795	856	1821	2349	1816	1307
			118.189	1723	2352	2819	1560	1835	1339	517	1424	2747	3507	1365	1771	2397	1480	2003	653	2045	1885	1645	2144	3355	3360	2181	2163	2560	3221	1531	1688	4976	912	1744	3733	1544	2387	1405	2379	2752	2405	1251	2509	1941	848	2104	2755	1987	1360
			119.045	1629	2195	2728	1568	2019	1331	525	1477	2696	3352	1400	1888	2155	1413	1771	661	2088	1904	1728	2229	3648	3160	2403	2029	2368	3363	1544	1805	5403	901	1709	3869	1456	2459	1480	2307	2784	2293	1219	2603	1984	824	2147	2971	2104	1317
			119.9	1635	2120	2528	1579	2192	1272	533	1544	2531	3171	1384	1941	2029	1352	1549	712	2099	1813	1741	2243	3795	2901	2469	1877	2179	3352	1547	1880	5381	891	1675	3928	1376	2499	1459	2059	2611	2229	1264	2731	1957	824	2173	3083	2131	1251
			120.756	1595	1955	2355	1507	2184	1205	517	1451	2344	2947	1411	1885	1957	1224	1405	677	2061	1693	1789	2248	3717	2685	2509	1901	2011	3504	1539	1872	5187	883	1619	3792	1285	2496	1331	1904	2456	2187	1187	2627	1949	880	2144	2955	1984	1104
			121.611	1480	1720	2072	1456	2133	1125	525	1405	2091	2912	1304	1787	1851	1197	1240	669	1941	1501	1763	2112	3493	2517	2371	1819	2051	3317	1531	1803	4835	947	1523	3445	1203	2411	1227	1723	2245	1851	1165	2440	1880	912	2107	2792	1813	1024
			122.467	1288	1539	1877	1360	2051	1048	491	1261	1997	2848	1299	1696	1739	1112	1115	677	1859	1339	1725	1923	3395	2427	2117	1715	2051	3075	1517	1712	4432	848	1480	3232	1093	2211	1096	1587	1957	1640	1115	2293	1757	960	1965	2432	1635	952
			123.323	1237	1504	1864	1296	1987	944	467	1125	1827	2677	1165	1696	1779	1072	1043	629	1707	1181	1696	1720	3091	2320	1893	1637	1997	2880	1437	1627	4128	776	1392	3048	1016	1955	1013	1560	1813	1571	1021	2085	1581	941	1805	2165	1517	904
			124.181	1144	1373	1755	1291	2011	877	443	1024	1685	2544	1075	1560	1659	997	1021	608	1656	1077	1728	1544	2883	2181	1709	1600	1947	2539	1267	1565	3843	795	1328	3061	973	1741	888	1435	1683	1491	963	1928	1435	955	1635	1987	1440	853
			125.036	1109	1325	1749	1283	1899	827	416	920	1621	2288	989	1352	1613	971	1024	587	1573	1040	1651	1381	2568	2101	1531	1483	1971	2285	1075	1448	3536	739	1256	3003	859	1579	827	1355	1568	1419	963	1837	1355	957	1376	1795	1371	827
			125.891	1168	1229	1800	1240	1805	771	408	848	1576	2197	920	1203	1459	915	949	568	1512	939	1528	1261	2357	2011	1405	1432	1909	2048	968	1400	3272	699	1251	2933	811	1363	755	1344	1493	1344	888	1688	1200	936	1288	1645	1275	757
			126.747	1192	1211	1675	1152	1715	725	387	768	1456	2000	837	1104	1403	917	904	533	1443	896	1421	1160	2157	1843	1293	1392	1853	1808	867	1413	2981	693	1152	2680	805	1243	688	1248	1365	1205	888	1608	1099	933	1171	1523	1208	739
			127.603	1147	1096	1608	1112	1616	661	363	755	1424	2032	827	1024	1293	859	856	517	1365	861	1355	1080	1928	1813	1163	1227	1733	1613	872	1413	2731	675	1123	2456	739	1157	651	1216	1331	1107	832	1496	1013	904	1083	1371	1181	675
[truncated: 2 more columns]

## Sheet: La
		TopCount Data
		Imported from combined file C:\Rachael\rb16128b\plate0612 at 10:33:52 AM 02/02/2016DeRandomized Data
			File	plate0612	plate0612	plate0612	plate0612	plate0612	plate0612	plate0612	plate0612	plate0612	plate0612	plate0612	plate0612	plate0612	plate0612	plate0612	plate0612	plate0612	plate0612	plate0612	plate0612	plate0612	plate0612	plate0612	plate0612	plate0612	plate0612	plate0612	plate0612	plate0612	plate0612	plate0612	plate0612	plate0612	plate0612	plate0612	plate0612	plate0612	plate0612	plate0612	plate0612	plate0612	plate0612	plate0612	plate0612	plate0612	plate0612
			Plate No	plate0612	plate0612	plate0612	plate0612	plate0612	plate0612	plate0612	plate0612	plate0612	plate0612	plate0612	plate0612	plate0612	plate0612	plate0612	plate0612	plate0612	plate0612	plate0612	plate0612	plate0612	plate0612	plate0612	plate0612	plate0612	plate0612	plate0612	plate0612	plate0612	plate0612	plate0612	plate0612	plate0612	plate0612	plate0612	plate0612	plate0612	plate0612	plate0612	plate0612	plate0612	plate0612	plate0612	plate0612	plate0612	plate0612
			Label	Control	Control	Control	Control	Control	Control	Control	Control	Control	Control	Control	Control	Control	Control	Control	Control	Control	Control	Control	Control	Control	Control	Control	Control	La	La	La	La	La	La	La	La	La	La	La	La	La	La	La	La	La	La	La	La	La	La
			Well / Region	A1	A2	A3	A4	A5	A6	A7	A8	A9	A10	A11	A12	B1	B2	B3	B4	B5	B6	B7	B8	B9	B10	B11	B12	E1	E2	E3	E4	E5	E6	E7	E8	E9	E10	E11	E12	F1	F2	F3	F4	F5	F6	F7	F8	F9	F10
			ZT Time
			15.4478	2003	1854	3005	1144	3075	1094	2522	1755	2499	3184	1739	1691	2762	2067	2486	2470	2006	2758	4653	2448	1832	1605	1446	875	437	232	154	74	358	110	480	123	237	152	219	106	757	419	210	186	160	213	246	96	102	190
			16.2114	1803	1758	2725	1163	2674	1032	2059	1642	2339	2866	1686	1626	2507	1891	2301	2363	1739	2608	4586	2150	1806	1413	1363	813	413	197	144	66	333	99	438	110	229	158	198	106	714	381	195	184	160	195	253	85	112	171
			16.9767	1616	1546	2352	1102	2282	992	1749	1486	2194	2451	1578	1470	2229	1645	2154	2128	1413	2299	4152	1757	1742	1173	1232	800	376	182	130	82	301	104	419	118	197	146	195	91	624	368	192	176	157	195	219	86	102	166
			17.7417	1403	1448	1939	1006	1886	966	1437	1403	1960	2114	1395	1288	1822	1402	1923	1971	1216	2064	3642	1403	1653	1019	1106	704	328	171	112	64	254	94	389	98	184	141	155	88	578	307	158	144	134	176	195	90	96	152
			18.5058	1216	1237	1688	893	1430	896	1197	1291	1728	1862	1278	1181	1555	1214	1720	1757	1069	1808	3262	1162	1650	877	960	691	290	160	117	54	216	88	333	96	160	120	152	77	520	269	155	142	126	162	182	67	93	139
			19.27	1184	1176	1504	858	1216	830	1046	1189	1587	1672	1170	1069	1466	1125	1674	1499	934	1659	3117	1062	1605	800	888	661	285	150	102	50	211	78	326	83	162	118	134	78	517	269	136	139	126	155	170	64	94	133
			20.0339	1080	1066	1280	819	1018	798	936	1090	1498	1498	1078	998	1298	1021	1534	1517	845	1530	2840	939	1507	738	826	610	250	149	106	61	198	77	293	88	157	114	139	75	454	245	146	125	115	138	168	70	85	128
			20.7986	938	970	1059	760	877	752	819	973	1421	1346	1056	898	1150	915	1432	1440	742	1411	2662	818	1413	656	763	586	245	139	102	56	194	306	269	83	141	112	130	77	438	214	138	131	123	150	150	75	88	115
			21.5636	850	891	902	693	746	688	755	853	1277	1186	949	818	1002	819	1314	1301	621	1221	2509	720	1344	592	691	546	218	131	88	50	186	131	267	78	144	104	118	69	424	221	126	130	123	130	144	75	112	123
			22.3281	749	803	766	637	659	642	632	792	1194	1094	834	718	893	715	1195	1190	518	1083	2275	653	1250	549	627	514	213	122	93	50	160	67	261	80	133	96	112	61	411	203	128	114	125	134	131	70	91	120
			23.0928	696	718	637	598	560	594	566	706	1098	971	805	659	837	670	1157	1102	461	962	2069	582	1254	509	610	491	210	122	91	51	166	69	246	74	122	94	101	69	398	186	123	125	110	138	134	96	88	110
			23.8572	584	602	475	536	480	533	466	584	925	789	701	552	659	557	986	949	366	834	1762	498	1090	454	539	459	176	110	82	48	139	59	222	69	106	83	93	61	370	157	117	107	99	128	128	69	72	104
			24.6211	574	595	464	566	438	563	486	557	934	842	706	531	646	526	1014	958	373	822	1752	507	1144	454	568	461	190	117	77	46	149	64	216	77	107	83	85	64	378	166	117	128	110	136	120	82	86	101
			25.3858	574	565	459	565	413	526	464	485	907	818	686	514	648	512	971	933	349	710	1691	485	1128	442	560	480	192	110	93	58	146	62	208	66	114	82	99	66	378	173	118	128	101	134	122	69	86	109
			26.1506	504	539	405	563	395	509	442	438	845	718	683	459	578	467	893	1040	344	702	1584	472	1086	397	541	437	187	114	90	50	136	62	208	74	112	75	102	66	338	157	117	109	102	128	112	67	80	110
			26.9144	434	462	376	526	350	448	384	390	802	662	643	413	491	440	800	1053	298	637	1429	422	1008	368	525	397	173	114	82	51	133	58	208	77	94	75	82	62	325	150	106	114	91	122	106	59	83	107
			27.6792	414	437	325	507	318	466	347	376	722	622	598	373	432	402	742	1043	266	603	1323	421	958	347	498	365	173	106	83	46	130	59	206	67	91	74	86	58	331	152	104	112	91	118	107	67	77	114
			28.4436	414	443	312	469	314	466	331	346	678	592	602	363	429	373	717	934	264	618	1216	384	925	320	450	355	157	99	80	50	123	50	186	64	91	80	90	66	317	134	102	117	98	123	101	61	78	98
			29.2081	374	422	282	443	278	427	331	346	642	539	557	326	386	331	669	870	251	565	1150	362	896	307	429	322	149	91	75	50	118	53	186	61	91	72	90	64	314	123	96	117	85	110	106	61	78	88
			29.9725	374	403	278	414	277	424	330	320	637	539	523	296	365	318	650	856	238	525	979	347	840	328	402	299	154	91	77	50	114	50	171	58	90	70	83	62	290	130	94	115	96	115	106	58	77	96
			30.7369	362	419	294	424	269	438	350	328	643	562	502	302	373	309	581	838	250	515	925	386	782	358	408	293	149	90	75	46	109	53	163	64	83	69	91	59	277	126	86	110	96	109	85	66	85	90
			31.5017	410	445	352	427	302	438	435	358	699	704	536	280	402	322	626	822	285	547	918	426	779	429	462	277	192	82	69	50	134	59	154	58	86	64	93	61	272	152	101	109	98	112	94	67	78	91
			32.2667	461	523	496	410	350	486	595	448	819	962	568	310	506	336	638	771	381	677	965	581	752	581	522	299	317	83	78	48	155	82	171	62	85	80	101	67	310	165	99	109	106	118	85	72	98	82
			33.0331	579	680	752	421	490	528	909	584	1034	1339	690	378	680	435	698	875	542	949	1112	816	794	830	646	312	616	88	72	69	176	94	168	66	91	88	134	66	368	187	110	126	118	117	98	72	109	83
			33.7981	787	931	1173	418	728	590	1422	821	1373	1810	888	498	918	594	794	1062	814	1504	1318	1181	920	1122	792	341	870	96	70	70	213	122	186	61	94	99	158	67	467	224	118	131	134	128	106	83	123	83
			34.565	1037	1280	1539	437	1072	717	1835	1166	1776	2243	1061	661	1272	765	894	1269	1096	2227	1718	1594	1066	1576	955	389	1062	104	74	69	218	139	203	64	99	102	181	80	523	272	122	123	125	126	118	85	109	82
			35.3297	1325	1632	1762	462	1483	814	2178	1566	2206	2606	1213	808	1662	962	1022	1403	1360	2960	2190	1992	1984	2112	1107	453	875	101	70	64	242	122	213	62	94	101	171	86	550	314	125	131	138	139	122	94	126	86
			36.0956	1472	1909	1917	435	1851	957	2398	1907	2424	2890	1330	954	1915	1131	1133	1475	1632	3458	2603	2266	3344	2451	1224	501	686	104	67	69	256	115	235	62	98	102	171	85	589	299	122	133	130	139	123	80	122	78
			36.8617	1571	2243	2034	470	2214	1002	2554	2173	2626	2920	1323	1069	2134	1294	1234	1517	1904	3922	3040	2472	4226	2635	1309	546	638	131	67	77	235	117	227	62	96	109	160	85	626	278	112	120	117	126	118	72	126	85
			37.6275	1371	2186	1899	462	2200	997	2440	2192	2587	2677	1242	1110	2131	1350	1200	1389	1794	3830	3182	2314	4475	2458	1291	536	661	107	66	62	219	91	227	61	93	110	163	77	613	254	110	117	107	118	101	58	118	86
			38.3928	1322	2278	2006	491	2422	1010	2490	2264	2672	2691	1189	1219	2174	1395	1254	1470	1981	3950	3598	2392	4410	2314	1360	606	1222	130	77	59	230	86	246	62	98	112	155	74	606	262	112	126	106	125	117	69	114	85
			39.1581	1294	2221	1915	488	2376	1016	2347	2109	2549	2589	1090	1157	2086	1422	1213	1360	1962	3667	3739	2280	3765	2045	1306	626	1470	114	72	67	211	90	245	61	88	112	155	75	611	331	109	125	101	115	102	66	107	94
			39.9233	1222	2168	1858	475	2346	1008	2110	2032	2454	2442	1018	1152	1926	1347	1174	1296	1842	3366	3866	2210	3237	1858	1222	594	1246	123	70	62	205	74	251	59	85	122	134	78	586	512	96	128	98	118	102	61	107	96
			40.6897	1139	2011	1770	480	2187	941	1906	1882	2290	2222	936	1083	1680	1320	1069	1250	1678	3088	3883	2021	2674	1718	1144	579	912	110	67	72	194	67	258	66	82	120	139	67	605	598	102	120	94	115	86	56	102	96
			41.4561	1078	1942	1646	482	2042	917	1774	1603	2118	2053	830	979	1592	1256	1098	1184	1552	2752	3862	1830	2320	1624	1029	562	605	109	69	58	189	72	272	58	80	122	138	59	597	355	102	112	88	118	86	53	107	104
			42.2222	1024	1706	1512	467	1890	861	1614	1490	2032	1882	781	925	1422	1138	1003	1141	1445	2421	3800	1619	2027	1442	1050	526	446	93	62	58	162	66	387	59	78	112	123	56	618	242	96	109	80	96	83	58	102	107
			42.9883	925	1539	1357	448	1691	829	1531	1322	1891	1768	706	893	1366	1062	934	1069	1264	2163	3685	1438	1853	1389	984	480	331	94	64	50	158	58	384	48	72	102	118	61	587	192	96	99	90	101	85	48	91	107
			43.7553	818	1394	1288	440	1592	960	1381	1226	1741	1605	693	832	1240	1013	859	1032	1192	1859	3643	1336	1581	1258	915	454	358	78	53	46	152	54	290	58	67	93	114	53	586	163	96	94	75	91	80	48	90	120
			44.5225	776	1323	1251	426	1565	910	1317	1120	1675	1526	642	808	1182	979	842	998	1115	1592	3592	1266	1542	1210	891	440	366	77	56	48	163	56	307	58	62	93	109	54	581	170	93	102	72	94	77	45	86	139
			45.2878	736	1238	1149	437	1376	904	1259	1002	1565	1459	590	803	1120	912	798	982	1102	1371	3675	1213	1419	1173	888	446	414	83	56	46	141	46	293	50	58	93	120	54	645	170	88	102	80	94	70	50	90	125
			46.0539	672	1179	1094	426	1288	891	1101	912	1418	1390	589	789	994	866	726	910	995	1202	3573	1130	1242	1115	824	437	438	83	59	51	142	48	266	54	59	90	106	56	659	158	88	94	70	88	67	48	85	115
			46.8189	613	1090	1006	429	1240	803	1048	840	1338	1314	589	762	922	770	730	885	926	1107	3405	1083	1115	1051	808	408	410	78	54	46	144	50	259	50	62	86	106	51	669	147	86	86	74	91	70	50	86	125
			47.585	581	1054	936	403	1074	818	968	784	1229	1411	544	723	832	696	683	835	853	1030	3290	986	1032	1002	776	376	334	78	54	45	136	48	261	53	59	83	99	53	674	131	86	94	69	85	61	46	82	120
			48.3503	531	987	848	408	987	736	891	744	1155	1395	525	691	741	651	669	806	742	981	3096	915	997	930	747	381	341	72	54	43	130	42	307	53	56	82	102	50	800	131	80	88	69	78	62	45	78	152
			49.1169	546	976	827	402	893	718	830	688	1144	1256	510	706	670	658	666	771	720	936	3074	893	936	910	706	371	350	70	48	40	126	43	283	53	50	85	98	53	946	134	88	80	64	82	56	45	80	181
			49.8828	526	907	749	410	818	667	766	621	1032	1163	501	666	598	632	627	763	685	858	2936	851	883	875	678	358	334	69	48	43	118	43	298	50	53	80	93	42	918	136	83	80	67	78	58	42	74	141
			50.6486	493	885	731	374	787	605	742	605	952	1059	485	648	565	578	602	782	635	797	2717	766	877	834	637	360	318	66	48	40	118	43	352	45	46	82	83	51	1010	130	80	80	72	83	67	35	70	125
			51.4144	490	866	683	384	715	600	651	549	882	1000	470	586	534	544	578	787	600	763	2675	739	824	773	624	349	322	64	54	40	120	38	686	46	48	86	83	46	1832	128	82	83	62	93	61	43	69	101
			52.1814	446	802	640	365	630	562	624	510	795	933	453	576	469	498	538	715	523	734	2558	688	746	754	597	334	310	64	46	38	110	51	1406	43	51	91	74	45	3013	110	72	72	56	77	64	35	74	90
			52.9475	422	787	610	366	584	560	592	483	758	835	442	536	453	440	530	696	512	694	2432	630	712	685	586	325	269	59	38	38	109	56	1384	48	50	107	82	46	2726	118	74	70	51	88	66	32	74	80
			53.7133	427	773	590	397	539	517	568	467	739	837	422	507	450	403	512	714	502	669	2310	627	701	653	566	341	205	62	45	40	104	50	1003	53	46	93	77	45	1958	128	82	72	51	85	56	32	67	78
			54.4797	390	789	549	368	531	509	574	429	686	795	419	509	414	382	480	685	482	669	2298	587	674	626	544	333	154	53	42	35	122	54	480	51	46	102	75	40	1294	109	80	74	54	80	56	34	69	83
			55.2467	382	782	515	352	494	525	536	414	653	763	413	451	384	354	459	651	472	618	2194	576	658	581	538	304	157	51	43	37	115	61	258	45	48	102	74	45	957	104	85	77	58	86	61	34	77	85
			56.0122	349	766	488	358	458	467	504	378	605	725	398	435	362	328	426	650	429	592	2104	531	630	558	504	307	128	56	45	37	114	67	184	43	43	122	74	42	816	107	78	64	54	96	56	42	77	85
			56.7778	366	787	478	339	470	499	541	386	635	754	400	443	381	323	438	664	426	610	1978	515	643	586	502	296	106	50	50	40	133	75	150	45	48	123	77	50	742	106	77	67	56	88	54	38	74	99
			57.5444	330	717	445	318	402	434	496	347	597	643	371	387	331	302	387	566	387	549	1861	474	582	582	445	254	109	53	43	42	138	66	138	37	43	117	72	43	632	91	66	62	53	83	54	34	77	94
			58.3097	378	850	486	347	466	478	550	398	731	778	374	437	390	314	410	627	459	672	1864	517	678	677	475	286	99	54	42	45	154	72	162	45	51	168	77	56	661	106	83	75	62	94	62	42	78	109
			59.0764	402	912	536	334	446	474	573	394	789	838	373	430	373	326	421	608	434	720	1846	549	650	776	477	259	107	54	45	38	157	78	152	42	45	170	78	51	650	110	74	72	67	94	59	40	83	106
			59.8422	443	990	646	334	472	510	640	450	899	960	400	427	398	320	389	594	483	856	1810	613	632	893	474	270	123	56	38	42	163	70	154	38	54	176	82	50	678	114	94	74	59	90	61	46	82	107
			60.6092	498	1098	811	339	538	512	733	478	1083	1107	398	459	459	344	432	648	544	1043	1853	715	619	1061	501	299	144	74	40	45	144	72	176	37	53	176	85	50	718	123	91	70	66	86	64	43	74	114
			61.3761	554	1218	950	366	637	544	862	603	1331	1341	451	490	536	392	459	669	643	1278	1890	818	645	1235	533	323	203	69	46	46	152	61	192	38	50	157	88	53	778	130	98	70	66	104	66	45	72	142
			62.1408	614	1267	1152	378	757	579	981	718	1605	1544	482	525	595	413	474	682	725	1499	1987	944	661	1438	597	338	235	74	40	37	142	69	200	42	50	155	74	45	802	141	93	70	61	93	58	46	75	176
			62.9069	654	1320	1235	408	859	595	1024	819	1802	1691	490	565	579	440	490	654	762	1698	2118	1048	650	1581	650	352	309	64	43	38	139	77	226	40	45	138	77	48	773	122	86	74	50	80	56	54	70	274
			63.6731	710	1514	1466	445	1109	651	1152	1002	2149	1998	544	605	670	528	565	725	930	1914	2330	1213	707	1826	781	398	346	64	43	30	126	77	253	42	35	149	75	50	758	128	90	64	54	85	56	45	66	243
			64.4394	794	1682	1541	488	1274	707	1270	1058	2309	2120	590	670	706	635	600	776	1050	1971	2512	1360	720	1990	872	486	384	59	42	34	128	69	251	34	42	142	74	45	717	125	88	67	54	85	59	58	69	170
			65.2047	859	1766	1626	514	1470	736	1333	1066	2560	2122	666	683	728	699	624	754	1182	1962	2720	1461	755	2078	955	517	506	64	37	35	123	67	258	35	43	134	74	51	699	118	88	67	56	77	62	50	66	123
			65.9708	898	1805	1578	558	1530	763	1379	1101	2691	2091	678	696	696	760	678	760	1258	1947	3074	1608	734	2114	1021	566	475	67	35	30	118	66	248	32	38	144	62	48	683	118	72	61	53	78	56	75	61	90
			66.7361	931	1875	1616	610	1742	808	1445	1094	2832	1984	736	736	718	808	693	738	1370	1958	3283	1704	750	2099	1038	603	435	56	40	34	115	62	245	37	40	144	70	42	642	115	77	70	48	85	54	91	64	74
			67.5019	910	1880	1626	643	1829	853	1517	1083	2787	1798	725	770	720	838	734	718	1445	1992	3430	1760	712	2042	1099	624	427	53	35	30	117	53	256	34	42	142	64	43	598	98	66	62	45	83	51	72	75	70
			68.2669	893	1896	1654	646	1928	861	1587	1075	2698	1618	758	786	722	846	728	714	1459	1904	3485	1781	725	1870	1014	642	390	53	35	34	138	48	254	29	38	152	62	38	533	93	66	61	51	85	51	54	54	56
			69.0325	760	1682	1424	605	1765	806	1426	989	2366	1266	674	741	659	808	664	634	1211	1630	3365	1622	632	1616	923	605	309	50	30	27	149	43	226	29	37	126	51	37	517	85	56	58	43	72	50	51	50	43
			69.7983	845	1859	1520	656	2006	890	1546	1005	2493	1336	702	773	757	923	715	685	1384	1779	3536	1738	675	1603	1070	678	349	53	37	30	163	38	211	32	40	152	56	37	528	88	61	58	48	74	42	45	59	45
			70.565	843	1827	1435	621	2062	890	1571	1026	2384	1206	685	816	714	933	686	651	1360	1710	3526	1622	674	1550	1082	626	318	51	35	30	149	35	208	32	37	139	51	38	502	80	58	53	43	69	48	50	54	43
			71.3306	840	1856	1400	634	1989	882	1482	982	2283	1102	664	795	742	851	651	650	1261	1662	3482	1482	654	1419	1022	653	302	53	37	22	141	30	275	27	38	152	54	43	490	83	61	53	42	67	48	67	64	40
			72.0958	747	1678	1240	594	1701	824	1267	909	1989	899	592	742	650	733	626	574	1122	1518	3440	1349	586	1240	898	587	277	50	34	27	136	38	266	27	38	144	46	35	434	74	54	54	45	61	40	53	61	40
			72.8622	789	1837	1344	627	1822	851	1378	939	2059	987	598	816	744	747	688	634	1266	1632	3416	1418	642	1277	941	642	294	54	35	26	178	30	240	22	42	168	50	34	458	78	54	61	43	69	43	77	64	40
			73.6292	757	1813	1237	613	1667	811	1411	920	1984	962	592	819	722	685	650	614	1240	1517	3320	1334	630	1154	886	594	251	56	37	29	203	30	229	29	34	158	45	35	440	77	58	56	46	69	43	64	61	42
			74.3936	754	1707	1184	598	1598	792	1376	861	1856	869	590	816	733	661	629	573	1261	1474	3226	1253	658	1094	816	557	250	51	34	29	178	34	200	26	38	139	45	32	498	77	46	50	50	70	42	59	64	42
			75.1586	763	1720	1098	605	1538	744	1386	818	1760	818	598	834	720	619	627	566	1258	1451	3126	1141	638	1054	829	560	475	45	32	26	168	32	194	24	35	146	48	34	539	78	58	53	40	62	46	51	54	45
			75.9233	758	1675	1019	574	1451	741	1349	811	1650	771	594	853	712	587	619	552	1219	1370	2922	1083	618	965	797	539	373	50	35	24	178	34	179	27	37	142	51	35	581	74	50	56	45	91	43	53	59	38
			76.6886	728	1557	976	562	1358	747	1246	744	1541	731	581	885	699	578	622	557	1168	1259	2790	1008	613	902	765	526	254	50	34	24	163	37	184	24	37	147	43	38	598	77	51	51	43	77	46	53	61	45
			77.4544	709	1501	939	538	1234	714	1229	730	1435	720	584	859	704	550	602	522	1106	1213	2520	957	595	853	714	512	195	45	35	30	162	34	157	22	38	154	42	32	523	66	50	50	42	82	45	42	62	42
			78.2203	682	1469	882	531	1162	677	1091	664	1350	699	581	894	738	514	581	518	1112	1190	2429	915	571	802	696	478	173	48	32	29	181	38	150	24	38	189	46	37	483	72	51	46	42	94	42	45	59	53
			78.9856	635	1400	842	528	1091	650	1050	632	1315	688	542	899	678	506	557	533	1098	1142	2238	874	573	749	677	466	152	43	34	34	157	38	150	19	30	210	48	37	491	80	45	50	46	110	42	58	67	51
			79.7525	643	1410	760	518	1053	645	1064	595	1230	627	531	867	688	486	578	506	1008	1078	2205	803	565	704	651	442	141	42	34	34	154	42	149	19	38	230	48	35	544	69	43	50	38	123	34	74	67	51
			80.5189	616	1477	744	496	1000	626	1050	586	1106	621	522	872	662	509	536	494	979	1080	2061	771	538	650	635	410	128	42	32	38	162	66	234	18	34	243	48	40	549	66	45	46	46	125	37	85	70	66
			81.2842	597	1501	706	498	933	614	1043	557	1098	632	515	838	662	488	544	504	922	1042	1987	744	554	680	627	426	131	42	29	43	173	80	210	21	38	221	50	37	552	67	56	48	45	133	38	74	75	66
			82.0497	592	1504	666	480	880	630	1040	534	1069	578	504	834	667	499	538	491	885	1045	1867	728	538	674	608	371	125	38	35	43	158	82	178	18	42	198	50	34	568	64	51	51	45	120	43	56	82	72
			82.8144	571	1635	686	459	834	586	1019	514	1066	603	491	824	675	538	507	502	890	1093	1779	763	525	749	602	371	118	43	30	42	162	70	166	16	43	190	43	37	606	74	56	45	40	118	48	58	77	70
			83.5808	566	1717	701	464	821	568	986	518	1109	610	482	808	664	539	507	515	864	1146	1677	726	502	842	578	366	120	43	34	42	157	66	150	21	45	173	54	34	653	74	50	51	40	118	42	56	69	74
			84.3467	571	1765	707	424	778	581	986	514	1126	595	470	802	646	550	499	506	843	1163	1634	789	491	958	587	354	117	51	29	45	149	59	147	18	40	157	50	35	659	83	51	46	48	109	45	51	62	78
			85.1128	630	1800	730	418	770	598	1005	512	1198	638	490	830	677	536	499	482	829	1246	1552	830	482	1094	582	365	114	42	32	32	139	56	157	11	43	178	50	37	688	77	48	46	38	107	38	58	61	62
			85.8794	686	1864	810	458	803	610	1046	536	1366	734	464	878	667	538	475	525	846	1414	1533	965	462	1254	594	370	120	51	32	37	139	46	162	14	42	165	53	34	731	80	46	46	38	109	40	46	58	59
			86.6444	822	1994	840	435	842	634	1114	566	1638	837	474	914	722	538	515	523	864	1637	1531	1083	448	1563	619	395	125	42	32	37	142	38	189	14	46	157	45	32	859	75	45	43	40	98	48	48	62	61
			87.4106	875	2098	912	454	933	659	1219	594	1974	1032	493	941	709	589	536	525	912	1755	1594	1195	445	1794	638	434	136	42	32	50	149	37	176	18	40	158	46	35	942	80	40	45	35	101	46	38	61	58
			88.175	982	2338	968	448	1030	715	1446	635	2450	1242	510	957	722	651	576	547	957	1883	1616	1381	438	1901	712	498	147	53	35	45	155	27	171	16	37	149	48	29	928	90	46	42	34	93	43	35	51	51
			88.9417	1045	2573	1018	432	1144	736	1622	736	2909	1398	552	1005	782	702	590	592	990	2075	1675	1546	422	2126	782	549	152	50	30	35	163	29	184	14	37	125	42	35	875	83	46	42	37	99	42	34	54	50
			89.7075	1133	2765	1059	459	1312	834	1715	797	3258	1522	589	1045	755	760	651	587	1051	2197	1768	1670	434	2230	832	632	158	56	29	34	149	32	189	13	38	131	43	29	821	104	38	35	37	72	38	27	46	48
			90.4736	1242	2800	1165	459	1613	898	1883	894	3605	1629	661	1064	744	822	749	640	1118	2338	1864	1800	438	2389	942	779	171	59	30	30	165	32	194	13	38	142	40	32	850	106	37	34	40	86	35	24	50	42
			91.24	1283	2746	1173	488	1790	934	1907	1000	3742	1693	707	1104	797	853	779	595	1138	2291	2061	1930	437	2458	1002	850	189	45	27	34	168	26	208	13	37	139	40	30	794	80	37	38	34	67	37	21	53	45
			92.0047	1307	2808	1259	504	2010	1066	1973	1142	3893	1704	786	1094	842	926	805	614	1131	2358	2341	1992	464	2482	1074	954	224	51	27	26	168	38	243	13	32	128	38	27	824	86	40	37	30	85	32	24	48	43
			92.7708	1309	2592	1261	494	2170	1091	1973	1232	3926	1618	792	1030	818	920	795	616	1126	2293	2483	1949	458	2290	1098	914	237	53	21	32	178	27	227	14	30	126	35	29	837	98	32	32	34	78	34	16	43	38
			93.5358	1219	2277	1131	507	2102	1008	1776	1240	3430	1379	774	950	742	853	712	562	1027	1950	2555	1712	430	1941	978	840	202	40	19	22	157	29	192	10	32	93	35	24	728	83	26	29	24	56	32	16	37	35
			94.3011	1373	2459	1410	603	2426	1085	1958	1392	3835	1451	835	984	827	965	762	592	1117	2072	2824	1810	451	1899	1078	944	253	58	21	24	136	26	218	11	30	112	43	27	707	83	34	32	34	61	32	16	38	43
			95.0669	1339	2326	1397	634	2430	1120	2014	1429	3773	1358	816	936	834	963	736	579	1187	1976	2906	1717	466	1765	1034	878	262	58	19	27	126	22	206	13	29	114	40	30	694	78	24	32	27	51	29	18	43	40
			95.8336	1384	2280	1354	654	2571	1123	2074	1418	3658	1246	838	928	814	978	749	563	1197	1898	2958	1630	442	1584	1045	845	256	54	21	22	115	24	194	11	27	123	45	27	654	80	29	29	29	58	29	18	40	30
			96.6003	1331	2048	1278	669	2461	1018	2038	1408	3474	1082	768	926	766	971	688	547	1206	1834	2862	1478	422	1413	933	789	237	69	22	29	101	24	184	10	26	110	37	26	584	90	24	30	26	50	27	14	38	35
			97.3664	1219	1696	1102	656	2326	906	1893	1317	3011	933	722	910	728	934	664	499	1126	1622	2738	1283	381	1258	838	685	230	62	16	21	96	22	168	11	29	93	35	22	589	88	30	27	24	46	26	14	34	32
			98.1322	1261	1826	1110	686	2443	941	1966	1368	2971	942	725	928	790	1018	658	509	1197	1693	2797	1262	421	1266	843	712	238	72	22	26	85	21	178	11	24	104	51	26	568	85	26	34	27	56	30	18	37	34
			98.8978	1250	1690	1042	685	2349	906	1923	1286	2797	880	699	962	760	942	651	501	1198	1666	2654	1163	400	1182	830	653	219	67	19	22	86	18	184	10	26	106	45	26	539	101	29	27	32	53	24	14	30	48
			99.6631	1192	1603	981	672	2142	846	1763	1197	2549	842	632	934	752	910	621	485	1165	1502	2509	1086	395	1094	888	635	211	66	21	24	77	22	198	11	24	102	53	24	520	93	24	26	26	61	27	14	35	40
			100.429	1165	1467	909	650	2096	824	1693	1149	2357	811	626	933	725	886	579	446	1110	1478	2445	987	405	944	859	579	218	59	18	26	75	26	208	11	22	120	51	22	502	90	21	27	30	64	26	14	30	42
			101.195	1152	1430	880	626	1998	757	1597	1082	2162	766	592	955	734	909	573	429	1133	1403	2318	936	398	872	810	541	194	50	19	22	69	22	226	8	22	123	46	24	493	106	27	27	29	75	24	16	42	43
			101.961	1149	1344	851	614	1926	741	1523	1002	1966	718	566	981	755	909	552	430	1099	1358	2230	886	390	803	776	528	176	53	16	27	69	24	254	10	22	126	56	29	469	123	29	32	30	83	27	18	35	50
			102.727	1104	1251	744	602	1746	672	1418	941	1762	714	533	963	694	850	530	378	1000	1264	2091	818	384	738	712	512	170	46	16	27	59	26	278	10	24	155	51	27	542	126	27	24	32	72	27	18	37	51
			103.493	1045	1200	690	597	1722	653	1379	850	1614	667	496	979	656	768	502	390	1022	1214	2045	747	382	693	690	478	154	46	14	24	64	29	240	8	19	162	62	24	509	117	29	26	30	74	24	19	35	66
			104.26	968	1110	618	539	1520	610	1240	766	1410	627	474	960	664	750	477	350	982	1120	1882	744	366	677	654	430	146	38	16	27	59	34	235	10	22	150	50	24	432	106	27	29	30	80	24	21	34	62
			105.026	1026	1213	677	579	1584	630	1254	757	1470	696	498	1018	704	803	515	360	984	1152	1898	829	360	658	808	445	155	42	18	27	67	34	254	6	22	173	53	29	445	91	30	30	32	77	26	26	43	78
			105.791	962	1243	630	558	1546	614	1240	709	1328	686	498	1030	714	814	502	357	971	1154	1854	842	347	658	814	432	162	40	14	26	64	45	254	6	26	174	58	29	430	88	29	37	34	85	30	27	37	78
			106.558	898	1120	578	526	1392	547	1120	640	1216	616	466	1030	661	776	470	330	934	1046	1670	752	339	621	677	398	126	48	14	29	62	45	230	8	22	176	53	32	406	78	34	29	34	85	24	26	50	86
			107.325	944	1234	686	547	1434	570	1155	646	1203	656	466	1085	693	843	485	350	992	1114	1717	741	349	606	726	397	150	43	14	29	67	51	218	8	30	198	50	34	434	88	34	30	35	94	30	32	53	86
			108.09	850	1182	597	517	1302	501	1102	629	1091	557	424	1026	645	765	435	309	870	1038	1506	664	302	592	658	368	144	35	16	34	67	46	187	8	27	206	48	37	398	80	37	26	32	83	26	38	43	72
			108.856	910	1307	626	518	1318	526	1158	605	1147	582	445	1115	678	819	440	323	918	1168	1573	654	338	674	661	366	157	37	18	35	66	53	170	6	32	214	50	35	419	91	38	30	32	96	29	35	43	70
			109.624	875	1336	648	522	1266	518	1126	592	1085	586	429	1245	694	782	440	323	930	1232	1456	680	333	752	651	365	144	40	16	37	58	56	155	5	32	211	43	37	424	74	37	32	30	80	24	38	40	69
			110.389	803	1229	630	488	1144	483	1114	563	947	501	421	1272	613	747	410	312	834	1248	1290	650	298	883	627	349	117	37	18	27	62	48	150	8	26	179	40	29	376	50	34	32	32	77	22	34	38	53
			111.155	917	1469	802	491	1208	496	1203	589	1080	584	434	1333	714	838	456	325	944	1560	1368	782	322	1192	690	379	128	51	19	29	67	54	157	6	32	198	40	32	445	64	37	29	32	77	32	34	43	59
			111.922	842	1390	797	514	1146	474	1184	594	1096	549	418	1286	669	795	426	314	931	1694	1261	842	317	1486	640	365	106	42	16	27	58	51	152	8	26	187	30	30	402	54	34	29	26	83	29	37	37	51
			112.688	962	1637	1011	530	1234	510	1294	638	1365	688	464	1411	760	864	474	334	1000	2053	1296	990	309	2040	744	395	118	42	19	29	75	50	157	8	27	205	37	29	442	61	26	32	34	70	26	29	40	51
			113.455	1030	1725	1088	547	1246	504	1405	690	1550	725	475	1474	822	899	474	336	1029	2230	1282	1189	318	2374	739	429	112	38	16	24	64	50	162	10	29	192	34	29	464	53	32	30	32	59	30	32	40	45
			114.22	1070	1944	1230	554	1307	498	1563	747	1762	869	482	1598	898	936	514	336	1091	2450	1349	1347	304	2821	795	475	112	38	19	24	62	42	160	8	30	186	37	29	454	54	29	30	26	62	27	32	32	50
			114.985	1106	2091	1358	558	1392	517	1718	808	2021	1018	528	1683	944	1034	563	336	1085	2584	1443	1574	290	3166	869	531	120	56	16	22	64	43	155	8	26	190	30	30	510	59	29	27	26	56	26	29	34	42
			115.751	1243	2274	1520	606	1493	512	1826	902	2258	1176	578	1738	1002	1174	626	360	1192	2680	1629	1843	312	3302	968	594	118	42	14	22	61	38	171	8	21	205	30	27	520	58	22	27	27	66	26	26	30	42
			116.516	1309	2338	1582	645	1658	523	1941	1027	2413	1365	627	1693	1024	1206	691	378	1270	2749	1693	2093	314	3358	1086	680	117	40	16	22	59	43	178	10	27	190	24	29	542	54	29	26	26	62	30	27	32	32
			117.282	1304	2330	1613	664	1726	510	2002	1144	2370	1466	678	1544	1061	1237	722	386	1322	2650	1824	2282	306	3445	1144	742	115	43	16	22	56	35	176	8	21	186	30	26	477	48	22	22	24	53	24	22	27	34
			118.047	1398	2501	1672	722	1979	549	2205	1320	2542	1646	770	1645	1093	1331	800	405	1418	2661	2078	2646	306	3482	1282	842	134	40	14	18	64	32	176	8	24	182	32	24	442	50	19	27	26	64	21	24	29	34
			118.813	1494	2525	1707	784	2110	565	2208	1470	2691	1730	867	1696	1130	1376	840	446	1514	2533	2211	2894	293	3403	1406	922	160	48	14	21	56	34	192	6	22	178	24	27	512	67	21	29	27	51	26	29	21	32
			119.578	1363	2133	1504	789	2107	539	2109	1448	2469	1570	834	1530	1027	1347	778	424	1424	2162	2165	2792	291	3125	1330	899	150	35	13	21	59	34	166	8	16	173	27	26	413	42	16	24	24	43	19	19	26	30
			120.345	1448	2245	1579	960	2293	565	2243	1634	2712	1747	896	1547	1099	1482	834	477	1570	2224	2400	3082	314	3059	1554	1037	170	40	13	22	66	29	173	5	19	192	22	22	462	51	18	22	24	50	24	24	22	34
			121.112	1413	2136	1451	1022	2349	587	2245	1707	2680	1733	938	1483	1144	1515	838	491	1587	2069	2642	3114	331	2840	1602	1074	170	32	14	22	53	30	253	6	21	203	26	18	403	48	18	22	18	48	24	19	22	26
			121.878	1373	1962	1371	1125	2366	579	2214	1720	2658	1618	939	1426	1149	1453	824	478	1562	1944	2816	3016	328	2595	1491	987	173	34	14	22	58	30	238	8	24	194	24	19	381	48	24	22	26	53	24	21	18	37
			122.644	1246	1661	1203	1123	2066	534	1992	1590	2360	1363	838	1322	1013	1384	725	454	1378	1643	2774	2616	317	2166	1272	890	149	29	14	16	48	26	170	8	19	170	21	24	323	43	16	18	18	40	19	16	29	27
			123.411	1323	1829	1288	1173	2267	563	2102	1699	2600	1426	877	1410	1141	1491	787	512	1504	1741	3104	2691	338	2160	1280	949	182	37	11	21	53	26	182	8	24	168	24	19	349	43	19	22	21	51	19	18	19	30
			124.177	1150	1493	1101	1067	1974	514	1930	1514	2262	1152	752	1264	1046	1371	691	464	1331	1442	2965	2251	317	1821	1117	787	158	34	14	21	46	26	168	8	19	144	22	26	341	37	19	21	22	48	21	21	22	32
			124.942	1210	1606	1138	1038	2120	557	1998	1571	2403	1168	771	1395	1147	1413	704	499	1499	1509	3134	2235	323	1856	1134	818	194	35	14	18	69	32	242	11	24	158	26	22	350	51	18	22	22	69	19	21	27	32
[truncated: 2 more columns]

[truncated: 19 more sheets: Ce1, Ce2, Pr, Nd, Eu, Gd1, Gd2, Tb, Dy1, Dy2, Ho, Er, Tm, Yb, Lu, W, Pt, Au, Bi]
